# Supplementary material for: YAP1/TAZ-TEAD transcriptional networks maintain skin homeostasis by regulating cell proliferation and limiting KLF4 activity
Source: Nat Commun. 2020 Mar 19;11:1472. doi: 10.1038/s41467-020-15301-0 (PMC7081327; doi:10.1038/s41467-020-15301-0)
Supplement: Supplementary file 1 — Supplementary Data 1 [file 41467_2020_15301_MOESM1_ESM.xlsx]

## Sheet: TEADi
Supplementary Data 1: Differential expression analysis using PARTEK Flow GSA algorithm in N/TERT2G keratinocytes transduced with GFP (Ad-GFP, control) or TEADi (Ad-TEADi) for 12, 24 or 48hs. For each time point, triplicate samples were used for Ad-GFP and Ad-TEADi.
	12hs TEADi vs. GFP							24hs TEADi vs. GFP							48hs TEADi vs. GFP
Gene.Symbol	Q.value..12.TEADi.vs..12.GFP.	P.value..12.TEADi.vs..12.GFP.	FDR.step.up..12.TEADi.vs..12.GFP.	Ratio..12.TEADi.vs..12.GFP.	Fold.change..12.TEADi.vs..12.GFP.	LSMean.12.TEADi...12.TEADi.vs..12.GFP.	LSMean.12.GFP...12.TEADi.vs..12.GFP.	Q.value..24.TEADi.vs..24.GFP.	P.value..24.TEADi.vs..24.GFP.	FDR.step.up..24.TEADi.vs..24.GFP.	Ratio..24.TEADi.vs..24.GFP.	Fold.change..24.TEADi.vs..24.GFP.	LSMean.24.TEADi...24.TEADi.vs..24.GFP.	LSMean.24.GFP...24.TEADi.vs..24.GFP.	Q.value..48.TEADi.vs..48.GFP.	P.value..48.TEADi.vs..48.GFP.	FDR.step.up..48.TEADi.vs..48.GFP.	Ratio..48.TEADi.vs..48.GFP.	Fold.change..48.TEADi.vs..48.GFP.	LSMean.48.TEADi...48.TEADi.vs..48.GFP.	LSMean.48.GFP...48.TEADi.vs..48.GFP.	Chromosome.x	Start.x	Stop.x	Strand.x
MARC1	0.510672	0.375284	0.706604	1.18954	1.18954	3.46286	2.9111	0.0515423	0.013668	0.0804064	0.592845	-1.68678	1.68312	2.83906	0.00237219	0.00172217	0.00593194	0.483369	-2.06881	0.753357	1.55855	1	220960101	220987736	+
MARCH2	0.593222	0.561228	0.820826	0.947779	-1.0551	5.88153	6.20559	0.362203	0.302048	0.56504	1.10476	1.10476	6.87454	6.22264	0.301147	0.644578	0.753054	0.957639	-1.04424	9.23044	9.63875	19	8478154	8503902	+
MARC2	0.70363	0.892107	0.973595	0.965875	-1.03533	1.4678	1.51966	0.496081	0.549667	0.773891	1.14567	1.14567	1.69725	1.48145	0.00334992	0.00256031	0.00837688	0.506202	-1.9755	0.830056	1.63977	1	220921567	220958151	+
MARCH3	0.697569	0.859893	0.965209	1.02096	1.02096	0.329635	0.322866	0.526376	0.622319	0.821152	1.13953	1.13953	0.464744	0.407836	0.0176509	0.0180298	0.044138	1.93866	1.93866	0.8802	0.454026	5	126203406	126366501	-
MARCH4	0.241572	0.0580658	0.334258	0.878263	-1.13861	45.0241	51.2649	7.30568e-06	5.40066e-08	1.13969e-05	0.549179	-1.8209	25.837	47.0467	3.08914e-09	1.48874e-10	7.72475e-09	0.39584	-2.52627	16.0289	40.4934	2	217122588	217236751	-
MARCH5	0.265533	0.0750528	0.367411	1.08727	1.08727	35.4608	32.6145	0.586597	0.791424	0.915097	1.01324	1.01324	38.0069	37.5103	0.0569551	0.0746029	0.142423	1.08831	1.08831	40.0948	36.8413	10	94050920	94113722	+
MARCH6	0.381752	0.18736	0.52822	1.04718	1.04718	87.0561	83.1339	0.0912514	0.031849	0.142353	0.922689	-1.08379	80.2459	86.9697	0.0422679	0.0517397	0.105696	0.929693	-1.07562	80.8521	86.9664	5	10353815	10440501	+
MARCH7	0.204483	0.0374219	0.282938	1.09925	1.09925	79.3711	72.205	0.484105	0.524574	0.755209	1.0281	1.0281	82.0803	79.8371	0.00176015	0.0012259	0.00440145	1.18037	1.18037	85.2622	72.2333	2	160569000	160627539	+
MARCH8	0.668528	0.764634	0.925026	0.990343	-1.00975	23.8843	24.1172	0.162415	0.0786605	0.253369	1.06428	1.06428	29.9258	28.1183	0.00118301	0.000768388	0.00295825	1.14808	1.14808	31.0557	27.05	HSCHR10_1_CTG5	45966098	46046883	-
MARCH9	0.575391	0.512186	0.796154	0.954311	-1.04788	4.12563	4.32315	0.227675	0.13519	0.355176	0.902948	-1.10748	6.00359	6.64888	0.319969	0.701026	0.800121	1.02836	1.02836	11.8337	11.5074	12	58148881	58154191	+
SEPT2	0.188912	0.0300548	0.261393	1.06029	1.06029	359.681	339.227	0.270994	0.180523	0.422753	1.03556	1.03556	373.227	360.412	0.000294506	0.000151438	0.000736446	1.13017	1.13017	388.53	343.781	2	242254515	242293443	+
SEPT4	0.209183	0.0398402	0.289441	1.54619	1.54619	1.48089	0.95777	0.198087	0.108608	0.309018	1.30763	1.30763	1.02098	0.780787	0.0226761	0.0242638	0.0567043	1.6044	1.6044	2.09161	1.30367	17	56597611	56618180	-
SEPT5	0.550326	0.459475	0.761472	1.04921	1.04921	15.289	14.5719	0.609931	0.871539	0.951498	0.987384	-1.01278	10.161	10.2908	0.113163	0.175898	0.282979	1.10557	1.10557	12.0187	10.8711	22	19701987	19712296	+
SEPT6	0.470854	0.308631	0.651509	1.06359	1.06359	19.1896	18.0423	0.0460652	0.0115413	0.0718622	1.18806	1.18806	17.8844	15.0535	1.75415e-05	5.64936e-06	4.38645e-05	1.51635	1.51635	25.7178	16.9603	X	118749687	118827334	-
SEPT7	0.159653	0.0184884	0.220907	1.09662	1.09662	154.15	140.568	0.570305	0.741594	0.889681	1.01277	1.01277	150.452	148.556	0.0151416	0.0150901	0.0378633	1.10048	1.10048	133.355	121.179	7	35840542	35944918	+
SEPT8	0.632574	0.657282	0.875276	0.9871	-1.01307	79.5057	80.5447	0.131651	0.0557456	0.205376	0.93889	-1.06509	75.6064	80.5275	0.000439479	0.000241462	0.00109897	0.866553	-1.154	74.9487	86.4907	5	132086509	132142934	-
SEPT9	0.231428	0.0516262	0.320221	0.93382	-1.07087	286.652	306.967	0.0274077	0.00534965	0.0427563	1.10979	1.10979	334.107	301.055	0.00557188	0.00467594	0.0139331	0.900362	-1.11066	334.008	370.971	HSCHR17_3_CTG4	75288273	75508301	+
SEPT10	0.30348	0.105907	0.419918	1.05595	1.05595	80.6418	76.369	0.41874	0.397737	0.653238	0.972865	-1.02789	90.7233	93.2538	0.0470735	0.0590054	0.117713	1.06756	1.06756	108.47	101.605	2	110300559	110371784	-
SEPT11	0.716098	0.965753	0.990847	1.00113	1.00113	158.186	158.009	0.583002	0.778927	0.909488	0.990418	-1.00967	157.44	158.963	0.0175692	0.0179247	0.0439339	0.919611	-1.08742	122.762	133.494	4	77870856	77961538	+
SEP15	0.0754962	0.00114859	0.104462	1.11965	1.11965	75.3498	67.2973	0.565872	0.731176	0.882767	0.989855	-1.01025	87.0767	87.9691	0.0367931	0.0436698	0.0920054	0.939257	-1.06467	82.0129	87.3168	1	87328132	87380108	-
DEC1	0.690512	0.833287	0.955444	1.05162	1.05162	0.444711	0.422883	0.482499	0.520445	0.752703	1.2001	1.2001	0.261668	0.218038	0.0191115	0.0198288	0.0477905	3.40779	3.40779	0.312716	0.091765	9	117904097	118164924	+
A1BG	0.579419	0.525439	0.801728	0.823048	-1.215	0.2938	0.356966	0.398149	0.362794	0.621116	0.84994	-1.17655	0.447981	0.527074	0.32479	0.717533	0.812177	1.11055	1.11055	0.875343	0.788209	19	58856544	58864866	-
A1BG-AS1	0.616132	0.613408	0.852526	0.952715	-1.04963	4.29283	4.50589	0.487944	0.532542	0.761198	1.07665	1.07665	3.97234	3.68952	0.0432463	0.0531394	0.108143	1.24494	1.24494	6.41582	5.15351	19	58859117	58866550	+
A2ML1	0.475963	0.316048	0.658579	1.03525	1.03525	165.056	159.437	0.000610697	2.88944e-05	0.000952693	1.22624	1.22624	246.796	201.262	6.60463e-10	1.63228e-11	1.65157e-09	1.82304	1.82304	527.428	289.313	12	8975068	9039598	+
A4GALT	0.377961	0.181225	0.522975	1.13072	1.13072	5.92132	5.23675	0.0062899	0.000693389	0.00981231	1.50392	1.50392	8.02029	5.33293	6.86694e-06	1.85622e-06	1.71716e-05	2.0558	2.0558	14.5798	7.09202	22	43088127	43117305	-
AAAS	0.237615	0.0555654	0.328782	0.893902	-1.11869	38.76	43.3605	0.254341	0.1632	0.396775	0.925067	-1.081	39.3055	42.4893	1.46106e-05	4.56552e-06	3.65355e-05	0.696929	-1.43487	29.3578	42.1245	12	53701240	53718649	-
AACS	0.669976	0.768312	0.927029	1.0079	1.0079	76.3945	75.796	0.61027	0.873622	0.952027	1.00413	1.00413	69.6855	69.3986	0.286119	0.601009	0.715475	1.01446	1.01446	74.3114	73.2524	12	125549925	125627874	+
AADAT	0.695885	0.85011	0.962879	0.982898	-1.0174	13.9591	14.202	0.1107	0.0427973	0.172693	0.844478	-1.18416	8.81182	10.4346	0.00146784	0.000993521	0.0036705	0.734715	-1.36107	5.33596	7.26263	4	170981373	171012851	-
AAED1	0.692139	0.838385	0.957695	1.01381	1.01381	13.0167	12.8394	0.369153	0.313073	0.575882	1.06416	1.06416	14.2064	13.3498	0.394198	0.97423	0.985738	1.0029	1.0029	12.5009	12.4648	9	99401859	99417586	-
AAGAB	0.66693	0.760159	0.922814	1.01015	1.01015	53.7536	53.2134	0.248333	0.15658	0.387402	0.946519	-1.0565	55.9747	59.1374	0.257285	0.520218	0.643372	0.975628	-1.02498	54.1608	55.5138	15	67493371	67547534	-
AAK1	0.596066	0.567333	0.824762	1.03368	1.03368	14.7808	14.2991	0.357842	0.294621	0.558237	1.07216	1.07216	18.0584	16.843	0.130208	0.210558	0.325601	0.924931	-1.08116	14.0796	15.2224	2	69688532	69901482	-
AAMDC	0.352137	0.151712	0.487244	1.20955	1.20955	2.5466	2.10541	0.0652173	0.0194257	0.10174	1.45328	1.45328	3.56319	2.45183	0.296471	0.631409	0.74136	1.08004	1.08004	3.4327	3.17831	11	77532155	77629479	+
AAMP	0.434066	0.250237	0.600606	0.971598	-1.02923	82.8958	85.319	0.628161	0.94253	0.979938	1.00177	1.00177	89.39	89.2319	0.0457102	0.057	0.114304	0.950465	-1.05212	92.7565	97.5907	2	219128850	219134981	-
AAR2	0.511837	0.377447	0.708216	0.968592	-1.03243	35.5348	36.6871	0.204804	0.114603	0.319496	1.05943	1.05943	32.9958	31.1448	0.320396	0.702208	0.801187	1.01394	1.01394	31.2063	30.7773	20	34824381	34858841	+
AARS	0.46407	0.297681	0.642122	0.976817	-1.02373	209.809	214.788	0.640854	0.999491	0.999738	1.00027	1.00027	275.898	275.824	1.60687e-08	1.20627e-09	4.01816e-08	0.759572	-1.31653	223.506	294.253	16	70286198	70323447	-
AARS2	0.262528	0.0733701	0.363254	0.922425	-1.0841	29.3061	31.7707	0.45926	0.472116	0.71645	1.03188	1.03188	26.8406	26.0113	0.030942	0.0355015	0.077374	0.907273	-1.1022	23.8619	26.3006	6	44267391	44281064	-
AARSD1	0.632838	0.658866	0.875642	1.02011	1.02011	22.1719	21.7348	0.0132376	0.00196826	0.0206508	0.852672	-1.17278	20.2668	23.7686	9.18479e-07	1.67267e-07	2.29676e-06	0.677495	-1.47603	15.3802	22.7016	17	41102543	41116516	-
AASDH	0.438041	0.257733	0.606106	1.1048	1.1048	9.88666	8.94884	0.584419	0.782566	0.911699	0.978676	-1.02179	10.7694	11.004	0.0612122	0.081598	0.153068	1.17282	1.17282	13.4444	11.4633	4	57204456	57253667	-
AASDHPPT	0.28831	0.0937131	0.398928	1.05971	1.05971	46.8614	44.2211	0.474613	0.504821	0.740401	1.02181	1.02181	47.3234	46.3132	0.0421859	0.0515562	0.105491	0.934424	-1.07018	40.5573	43.4035	11	105946228	105969438	+
AASS	0.27308	0.0814573	0.377854	1.1019	1.1019	19.9652	18.119	0.0919255	0.0322348	0.143405	0.887517	-1.12674	18.282	20.599	2.01606e-05	6.67973e-06	5.04141e-05	0.707127	-1.41417	16.1457	22.8328	7	121715701	121784335	-
AATF	0.686513	0.819767	0.949912	0.988952	-1.01117	74.8565	75.6927	0.0241981	0.00452834	0.0377493	0.860863	-1.16163	64.2562	74.6416	1.49635e-05	4.69662e-06	3.74181e-05	0.735843	-1.35898	42.8073	58.1745	17	35306175	35414172	+
AATK	0.234415	0.0534145	0.324354	1.84425	1.84425	0.347335	0.188334	0.555101	0.700891	0.865964	1.13839	1.13839	0.37819	0.332215	0.192308	0.351049	0.480888	1.39677	1.39677	0.943833	0.675726	17	79091095	79139878	-
AB019441.29	0.550311	0.459277	0.761451	0.848729	-1.17823	0.980895	1.15572	0.573548	0.750505	0.894741	1.07312	1.07312	1.26449	1.17833	0.136152	0.223303	0.340465	0.720984	-1.38699	0.912576	1.26574	HG1592_PATCH	106444857	106445484	-
ABAT	0.71319	0.945049	0.986823	0.998595	-1.00141	23.2526	23.2853	0.00759574	0.000906146	0.0118494	1.26588	1.26588	25.6144	20.2345	0.000181544	8.62572e-05	0.000453972	1.36122	1.36122	35.2367	25.8861	16	8768422	8878433	+
ABC7-42389800N19.1	0.0965046	0.0033655	0.133531	0.791876	-1.26282	11.0303	13.9293	0.304461	0.2218	0.474962	0.923199	-1.08319	10.5058	11.3798	0.133105	0.216805	0.332845	0.918166	-1.08913	13.0344	14.1961	HSCHR12_1_CTG1	64522	82016	-
ABCA1	0.064751	0.000179589	0.0895944	1.23154	1.23154	36.0524	29.2742	3.54964e-05	5.43862e-07	5.53748e-05	1.42403	1.42403	50.9391	35.7712	8.06647e-11	5.9807e-13	2.01712e-10	2.54225	2.54225	61.648	24.2494	9	107543283	107690519	-
ABCA10	0.372126	0.174214	0.514902	1.299	1.299	1.31133	1.0095	0.464366	0.482717	0.724416	1.0914	1.0914	1.35039	1.2373	0.0018846	0.00132411	0.00471267	2.01131	2.01131	3.01406	1.49856	17	67143355	67240988	-
ABCA11P	0.330166	0.130881	0.456842	1.62701	1.62701	4.26494	2.62134	0.628015	0.941332	0.979709	0.940093	-1.06372	3.14417	3.34453	0.0966585	0.144346	0.241706	0.51851	-1.9286	1.31986	2.54548	HG174_HG254_PATCH	425435	474130	-
ABCA12	0.220315	0.0454377	0.304845	1.21051	1.21051	10.1416	8.37799	0.00213433	0.000157748	0.00332957	1.57743	1.57743	23.1666	14.6863	1.56758e-08	1.15498e-09	3.91992e-08	3.17976	3.17976	68.7757	21.6292	2	215796266	216003152	-
ABCA13	0.644935	0.69271	0.89238	0.929537	-1.0758	3.45436	3.71622	0.259836	0.168709	0.405346	1.22428	1.22428	3.01917	2.46607	0.000143211	6.57213e-05	0.000358116	2.11915	2.11915	4.86241	2.29451	7	48211055	48687093	+
ABCA2	0.716009	0.963363	0.990724	1.00191	1.00191	5.97199	5.96062	0.568233	0.735979	0.88645	1.01705	1.01705	6.42107	6.31344	0.228819	0.44403	0.572189	0.93706	-1.06717	15.4699	16.509	9	139901686	139923368	-
ABCA4	0.323538	0.124179	0.447671	0.592105	-1.68889	0.314622	0.531361	0.481246	0.517719	0.750748	1.22368	1.22368	0.214072	0.174942	0.13633	0.223744	0.340909	1.62076	1.62076	0.319542	0.197156	1	94458393	94586689	-
ABCA5	0.147789	0.0149644	0.204493	1.25521	1.25521	14.5875	11.6216	0.553101	0.695692	0.862843	1.03245	1.03245	12.1826	11.7997	0.0112707	0.0106771	0.0281838	1.27165	1.27165	14.8896	11.7089	17	67240452	67323386	-
ABCA6	0.27129	0.0798336	0.375378	2.12209	2.12209	0.314095	0.148012	0.253753	0.162607	0.395857	1.63352	1.63352	0.169773	0.103931	0.131783	0.214021	0.32954	1.63821	1.63821	0.319663	0.195129	17	67074843	67138030	-
ABCA7	0.648175	0.702578	0.896864	0.967695	-1.03338	14.963	15.4626	0.0731521	0.0231066	0.114118	1.21935	1.21935	18.2123	14.936	0.0199789	0.0209121	0.0499595	1.22554	1.22554	32.8064	26.769	19	1040102	1065572	+
ABCB10	0.562475	0.484361	0.778282	1.03993	1.03993	24.7483	23.7981	0.101433	0.0373768	0.158236	0.890187	-1.12336	23.9471	26.9012	0.328395	0.729841	0.82119	0.98469	-1.01555	22.2193	22.5648	1	229652329	229694443	-
ABCB10P3	0.632838	0.658729	0.875642	1.0734	1.0734	0.298937	0.278495	0.581444	0.774959	0.907059	0.676332	-1.47856	0.109297	0.161602	0.351378	0.805824	0.878661	0.692943	-1.44312	0.14964	0.215948	15	28648014	28650180	+
ABCB10P4	0.370986	0.172556	0.513325	3.53731	3.53731	0.19434	0.05494	0.198281	0.10883	0.30932	0.248799	-4.0193	0.0565586	0.227326	0.289918	0.611766	0.724974	0.404977	-2.46927	0.080107	0.197806	HSCHR15_1_CTG4	28763390	28765573	-
ABCB6	0.579962	0.526536	0.80248	1.05347	1.05347	13.1122	12.4467	0.00600114	0.000653461	0.00936184	1.41679	1.41679	10.8279	7.64255	4.85349e-05	1.87947e-05	0.000121367	1.62728	1.62728	14.4645	8.88875	2	220074490	220083713	-
ABCB7	0.69953	0.874267	0.967923	0.989472	-1.01064	12.6936	12.8287	0.215612	0.124183	0.336357	0.906741	-1.10285	14.6007	16.1024	0.318505	0.697277	0.796459	1.02384	1.02384	17.1699	16.77	X	74273115	74376568	-
ABCB8	0.624483	0.636655	0.864082	0.981399	-1.01895	41.53	42.3171	0.611977	0.87897	0.95469	0.994509	-1.00552	42.96	43.1972	0.0327284	0.0379456	0.0818413	0.913291	-1.09494	44.5968	48.8309	7	150725510	150744870	+
ABCB9	0.281572	0.0877133	0.389605	1.13954	1.13954	10.2312	8.97834	0.234822	0.142503	0.366324	1.11912	1.11912	9.02395	8.06345	0.0813618	0.116287	0.203455	1.12312	1.12312	8.84989	7.87976	12	123405498	123466197	-
ABCC1	0.531156	0.415982	0.734948	0.974577	-1.02609	67.4314	69.1905	0.401599	0.368105	0.626499	1.02934	1.02934	79.7152	77.4432	0.018101	0.0185959	0.0452636	0.921227	-1.08551	80.9143	87.8332	16	16043434	16236932	+
ABCC10	0.159276	0.0182269	0.220386	0.868177	-1.15184	35.1086	40.4394	0.335169	0.260237	0.522866	1.06338	1.06338	37.2881	35.0655	0.323647	0.714033	0.809317	1.02402	1.02402	46.1447	45.0622	6	43395104	43418169	+
ABCC2	0.628546	0.648074	0.869703	0.942892	-1.06057	2.46197	2.61109	0.01272	0.00184565	0.0198433	1.5715	1.5715	2.96346	1.88576	0.00789728	0.00702875	0.0197481	1.47596	1.47596	4.13157	2.79924	10	101542489	101611950	+
ABCC3	0.356283	0.155707	0.49298	1.0608	1.0608	36.9968	34.8764	0.0107934	0.001479	0.0168379	1.16302	1.16302	49.6692	42.7073	4.22282e-05	1.61112e-05	0.000105597	0.788077	-1.26891	57.9843	73.5769	17	48712138	48769614	+
ABCC4	0.173885	0.023422	0.2406	1.12973	1.12973	28.9839	25.6556	0.605816	0.856206	0.945079	1.01142	1.01142	30.6307	30.2848	0.0189206	0.0196191	0.0473131	0.880882	-1.13523	21.4896	24.3956	13	95672083	95953688	-
ABCC5	0.241572	0.0583907	0.334258	1.08472	1.08472	46.6332	42.991	0.0310926	0.00640908	0.0485048	1.13486	1.13486	43.0716	37.9531	5.54736e-08	5.46682e-09	1.38718e-07	1.57691	1.57691	60.9455	38.6488	3	183637722	183735804	-
ABCD1	0.46596	0.300365	0.644738	0.850008	-1.17646	2.81713	3.31424	0.0612191	0.0176917	0.0955024	1.46045	1.46045	2.76251	1.89154	0.0021775	0.00155862	0.00544509	1.7456	1.7456	5.7796	3.31095	X	152990323	153010217	+
ABCD3	0.0901965	0.00262881	0.124803	1.12568	1.12568	43.2214	38.3958	0.186081	0.0988188	0.290288	1.05944	1.05944	45.1631	42.6294	0.00531789	0.00442583	0.013298	1.11751	1.11751	43.9525	39.3308	1	94883933	94984223	+
ABCD4	0.65019	0.707548	0.899652	1.01918	1.01918	19.5296	19.1621	0.526758	0.623369	0.821748	1.02711	1.02711	18.1533	17.6741	0.208112	0.39041	0.520408	1.04692	1.04692	21.6562	20.6856	14	74752126	74769760	-
ABCE1	0.55081	0.460562	0.762142	1.02135	1.02135	204.815	200.533	0.0127324	0.00185388	0.0198627	0.89981	-1.11135	174.861	194.331	7.61732e-08	8.10679e-09	1.9048e-07	0.728923	-1.37189	112.263	154.012	4	146019084	146050332	+
ABCF1	0.408321	0.220344	0.564983	0.965211	-1.03604	95.3125	98.7479	0.116951	0.0467014	0.182444	0.941803	-1.06179	93.6935	99.4832	0.0832776	0.119758	0.208246	0.955214	-1.04689	81.0438	84.8435	HSCHR6_MHC_DBB	30529391	30555198	+
ABCF2	0.29265	0.0974686	0.404932	0.954503	-1.04767	102.909	107.814	0.0173151	0.00287986	0.0270117	0.911774	-1.09676	90.5691	99.3328	1.38167e-07	1.72656e-08	3.45503e-07	0.757334	-1.32042	66.096	87.2745	7	150904923	150924317	-
ABCF3	0.417417	0.230791	0.57757	0.944346	-1.05893	42.1358	44.6191	0.620556	0.910629	0.968074	0.994803	-1.00522	40.9551	41.169	0.120682	0.190978	0.301781	1.06895	1.06895	43.1947	40.4087	3	183903811	183911801	+
ABCG1	0.641855	0.681628	0.888119	0.979325	-1.02111	2.09519	2.13942	0.497916	0.55437	0.776754	1.07044	1.07044	7.60111	7.10092	1.52473e-05	4.80551e-06	3.81276e-05	2.10963	2.10963	29.9789	14.2105	21	43619799	43717355	+
ABCG2	0.711627	0.934723	0.984661	1.00838	1.00838	6.65194	6.59666	0.41054	0.383303	0.640447	0.908802	-1.10035	5.44629	5.99282	0.00141144	0.000946757	0.00352948	0.662023	-1.51052	3.56663	5.38747	4	89011416	89152475	-
ABCG4	0.524153	0.401866	0.725258	1.49738	1.49738	0.214177	0.143035	0.185639	0.0984054	0.289599	0.487283	-2.0522	0.163252	0.335026	0.305085	0.656683	0.762902	1.12054	1.12054	0.527384	0.470651	11	119019722	119033361	+
ABHD10	0.698756	0.868011	0.966852	0.993397	-1.00665	14.8298	14.9283	0.13787	0.0603827	0.215079	0.88788	-1.12628	16.0595	18.0874	1.24626e-06	2.45055e-07	3.11641e-06	0.60047	-1.66536	10.5911	17.638	3	111697857	111712211	+
ABHD11	0.525698	0.405116	0.727396	0.951923	-1.05051	13.4102	14.0875	0.437728	0.431798	0.68286	1.04681	1.04681	12.7793	12.2078	0.0567636	0.0742731	0.141944	1.12502	1.12502	13.4248	11.933	7	73150424	73153198	-
ABHD12	0.104463	0.00497316	0.144543	0.817714	-1.22292	21.7249	26.5678	0.324642	0.246321	0.506445	0.929647	-1.07568	21.4158	23.0364	0.000942732	0.000587424	0.00235741	0.767444	-1.30303	17.1755	22.3802	20	25275379	25371620	-
ABHD13	0.194928	0.0325714	0.269717	1.17052	1.17052	16.3554	13.9728	0.615265	0.891588	0.95982	0.98777	-1.01238	18.6597	18.8907	0.259081	0.525685	0.647862	0.955366	-1.04672	16.8416	17.6284	13	108870727	108886604	+
ABHD14A	0.189521	0.0302071	0.262235	0.78244	-1.27805	2.97557	3.80294	0.248772	0.157186	0.388087	1.16847	1.16847	3.98578	3.41111	0.333751	0.745655	0.834583	1.03946	1.03946	3.89463	3.74678	3	52005442	52015213	+
ABHD14A-ACY1	0.708229	0.915592	0.979959	1.01618	1.01618	0.47316	0.465624	0.2347	0.142256	0.366134	1.90705	1.90705	0.528632	0.277198	0.334255	0.747608	0.835845	2.00795	2.00795	0.997763	0.496906	3	52009066	52023200	+
ABHD14B	0.342369	0.143392	0.473728	0.906974	-1.10257	15.5555	17.1509	0.409541	0.381839	0.638887	0.944648	-1.05859	15.9242	16.8573	0.0016769	0.00115911	0.00419328	0.770222	-1.29833	20.5792	26.7185	3	52002526	52017426	-
ABHD15	0.608993	0.597686	0.842648	1.03585	1.03585	11.543	11.1435	0.0973165	0.0351099	0.151815	1.18394	1.18394	12.0122	10.1459	1.14725e-05	3.42544e-06	2.86883e-05	1.62273	1.62273	17.6284	10.8634	17	27887565	27894156	-
ABHD16A	0.461344	0.293738	0.63835	1.99458	1.99458	11.6905	5.86115	0.353239	0.287808	0.551056	129.122	129.122	6.82963	0.052893	0.391278	0.960546	0.978436	1.09452	1.09452	0.0504453	0.0460892	HSCHR6_MHC_DBB	31636901	31653369	-
ABHD17A	0.332303	0.133007	0.4598	0.930339	-1.07488	52.109	56.0107	0.58105	0.774248	0.906443	1.0142	1.0142	54.6412	53.8761	0.231604	0.451295	0.579153	0.967746	-1.03333	61.3998	63.4462	19	1876809	1885547	-
ABHD17B	0.705926	0.900765	0.976773	0.993779	-1.00626	8.07807	8.12864	0.297553	0.212888	0.464186	1.09584	1.09584	8.40778	7.67249	0.00261583	0.0019245	0.0065412	1.29779	1.29779	9.0019	6.93635	9	74477368	74525848	-
ABHD17C	0.18064	0.0266302	0.249947	0.862459	-1.15948	11.2078	12.9952	0.493397	0.544769	0.769703	0.959137	-1.0426	14.296	14.9051	0.0543538	0.0703392	0.135918	1.12803	1.12803	14.4908	12.8461	15	80972025	81047963	+
ABHD2	0.269785	0.0789294	0.373295	1.07522	1.07522	94.3888	87.7855	0.0916335	0.0320353	0.142949	1.0992	1.0992	103.78	94.4136	0.0413387	0.0502718	0.103372	1.08914	1.08914	95.1175	87.3327	15	89630690	89745592	+
ABHD3	0.515142	0.383601	0.71279	1.05985	1.05985	12.6162	11.9038	0.501853	0.563313	0.782895	1.03596	1.03596	13.369	12.905	0.000279132	0.00014211	0.000698003	1.36794	1.36794	18.2326	13.3285	18	19230858	19284767	-
ABHD4	0.383206	0.189179	0.530233	0.938397	-1.06565	27.1637	28.9469	0.251805	0.160384	0.392818	1.07535	1.07535	36.8848	34.3002	0.163761	0.283508	0.409504	1.05711	1.05711	41.9603	39.6935	14	23067146	23081266	+
ABHD5	0.722579	0.999266	0.999815	1.0007	1.0007	19.3171	19.3036	0.106996	0.0406022	0.166914	0.882402	-1.13327	22.5071	25.5066	2.87079e-06	6.63378e-07	7.17876e-06	0.6341	-1.57704	15.075	23.7738	3	43731605	43775864	+
ABHD6	0.375688	0.178166	0.51983	1.15163	1.15163	3.41542	2.96573	0.180298	0.0936876	0.281266	1.1923	1.1923	3.62384	3.03937	0.000277961	0.000141385	0.000695074	1.66352	1.66352	5.19733	3.1243	3	58223233	58281421	+
ABHD8	0.389894	0.198122	0.539487	0.869612	-1.14994	6.34618	7.29771	0.104925	0.0394321	0.163684	0.790291	-1.26536	6.51858	8.24833	0.0342393	0.0400569	0.0856193	0.809225	-1.23575	9.71113	12.0005	19	17402940	17421046	-
ABI1	0.4005	0.210267	0.554162	1.04028	1.04028	65.6452	63.1036	0.035661	0.00785555	0.0556315	1.09738	1.09738	74.222	67.6357	2.34582e-06	5.18516e-07	5.86601e-06	1.27971	1.27971	88.5602	69.2035	10	27035522	27150017	-
ABI2	0.463981	0.297424	0.641999	1.05276	1.05276	29.6432	28.1577	0.477407	0.510355	0.744759	0.965245	-1.03601	29.0881	30.1354	0.365797	0.856374	0.914718	1.00828	1.00828	33.1576	32.8853	2	204192942	204312447	+
ABI3BP	0.316234	0.115628	0.437565	0.879759	-1.13668	8.08406	9.18895	0.243022	0.150228	0.379117	0.89785	-1.11377	9.98805	11.1244	0.0145588	0.0144199	0.0364061	0.819	-1.221	17.8224	21.7612	3	100468000	100712360	-
ABL1	0.135421	0.0110536	0.187379	0.935262	-1.06922	91.6601	98.0047	0.540777	0.661071	0.843618	1.01101	1.01101	99.4944	98.411	0.00299114	0.00224775	0.0074797	0.918793	-1.08838	86.8979	94.5782	9	133589333	133763063	+
ABL2	0.702069	0.885507	0.971436	1.00165	1.00165	89.0798	88.9329	0.303707	0.220845	0.473786	0.933261	-1.07151	74.3042	79.6179	0.131469	0.213307	0.328754	0.931688	-1.07332	63.7425	68.4162	1	179068462	179198820	-
ABLIM1	0.533398	0.423007	0.73805	1.0298	1.0298	70.7841	68.7358	0.00110061	6.59337e-05	0.00171697	1.19524	1.19524	103.511	86.603	4.23502e-08	3.94457e-09	1.05902e-07	1.47499	1.47499	134.634	91.2777	10	116190872	116444763	-
ABLIM2	0.718629	0.983012	0.99435	1.05726	1.05726	0.0962693	0.0910558	0.600011	0.838503	0.936024	1.26863	1.26863	0.0888742	0.0700555	0.0401903	0.0485151	0.1005	2.591	2.591	0.519189	0.200382	4	7967039	8160560	-
ABLIM3	0.604278	0.588895	0.836124	1.02899	1.02899	16.4041	15.9419	0.0417775	0.00991147	0.0651733	1.15582	1.15582	23.0873	19.9749	1.47021e-06	2.96813e-07	3.67643e-06	1.5347	1.5347	42.2841	27.5521	5	148521046	148640106	+
ABR	0.58842	0.548891	0.814183	0.98009	-1.02031	129.876	132.514	0.0454883	0.0113178	0.0709623	1.09279	1.09279	123.549	113.059	0.0434003	0.0533957	0.108528	1.06703	1.06703	105.466	98.841	17	906758	1132316	-
ABRACL	0.262528	0.0733733	0.363254	1.12427	1.12427	22.975	20.4355	0.353489	0.28848	0.551446	0.936232	-1.06811	25.5367	27.2761	0.000421066	0.000229785	0.00105292	1.32439	1.32439	29.5485	22.311	6	139349819	139364440	+
ABT1	0.693735	0.844144	0.959903	0.990614	-1.00947	20.0848	20.2751	0.408266	0.379959	0.636898	0.956518	-1.04546	21.2885	22.2563	0.0439293	0.0542026	0.10985	0.898034	-1.11354	20.2441	22.5427	HG27_PATCH	26597180	26600279	+
ABTB1	0.594904	0.565092	0.823154	0.940517	-1.06324	7.88839	8.38728	0.537078	0.650775	0.837847	0.960206	-1.04144	10.1801	10.602	0.0974859	0.145822	0.243775	0.870417	-1.14887	17.4062	19.9975	3	127391778	127399769	+
ABTB2	0.491785	0.341854	0.680471	0.941422	-1.06222	7.92882	8.42218	0.369478	0.313635	0.57639	1.06617	1.06617	7.0575	6.61951	2.96803e-08	2.54006e-09	7.42191e-08	2.11336	2.11336	11.2542	5.32525	11	34172535	34379556	-
AC000068.5	0.659227	0.733428	0.912157	1.12226	1.12226	0.38101	0.339502	0.0726977	0.0228973	0.113409	0.396937	-2.51929	0.197421	0.49736	0.00991632	0.00917957	0.0247969	0.365528	-2.73577	0.131729	0.360381	22	19435416	19437629	+
AC000089.3	0.713068	0.941908	0.986655	1.00878	1.00878	1.23079	1.22007	0.476494	0.50875	0.743335	1.09047	1.09047	1.59476	1.46245	0.107756	0.165179	0.269455	0.813146	-1.22979	1.49867	1.84305	22	19779817	19780618	+
AC002056.3	0.691596	0.836772	0.956944	0.990287	-1.00981	0.26998	0.272628	0.459102	0.471732	0.716203	0.845975	-1.18207	0.328979	0.388876	0.175739	0.311168	0.439457	0.811848	-1.23176	0.191924	0.236404	22	51193096	51193863	-
AC002116.7	0.544497	0.449094	0.753407	0.794944	-1.25795	0.309721	0.389613	0.502361	0.564445	0.783688	0.79722	-1.25436	0.23345	0.292829	0.106627	0.162955	0.266634	0.495409	-2.01853	0.143728	0.29012	19	36505410	36536875	+
AC002116.8	0.720532	0.991726	0.996982	0.997268	-1.00274	1.17269	1.17591	0.430835	0.418608	0.672107	1.14452	1.14452	1.1301	0.987402	0.388229	0.945146	0.970812	1.03862	1.03862	1.35133	1.30109	19	36499540	36505138	-
AC002310.12	0.675987	0.789784	0.935346	0.721422	-1.38615	0.410746	0.569356	0.291614	0.205447	0.45492	0.638446	-1.5663	0.463859	0.726544	0.215704	0.409384	0.539393	0.740374	-1.35067	0.659593	0.890893	16	30546073	30548466	+
AC002398.9	0.423874	0.238128	0.586504	0.429706	-2.32717	0.120365	0.280109	0.462271	0.477617	0.721148	2.74532	2.74532	0.411646	0.149945	0.165955	0.288563	0.41499	0.535343	-1.86796	0.195736	0.365628	19	36236579	36245421	+
AC002467.7	0.532703	0.42151	0.737089	0.850526	-1.17574	0.895758	1.05318	0.407021	0.377802	0.634957	1.21336	1.21336	0.90416	0.745167	0.183131	0.328974	0.45794	0.794994	-1.25787	0.610924	0.768464	7	107383262	107385027	-
AC002994.1	0.69953	0.874105	0.967923	1.09255	1.09255	0.565377	0.517484	0.183413	0.0965534	0.286125	0.571259	-1.75052	0.54699	0.957516	0.16571	0.287907	0.414378	0.795835	-1.25654	0.548932	0.689756	17	59667894	59668542	-
AC003102.3	0.644803	0.692309	0.892198	0.890965	-1.12238	0.527165	0.591679	0.585348	0.785802	0.913149	0.939991	-1.06384	0.427849	0.455163	0.177338	0.314875	0.443455	1.24372	1.24372	1.09261	0.878507	17	42376942	42392684	-
AC003665.1	0.718146	0.976905	0.993681	0.950446	-1.05214	0.526203	0.553638	0.55567	0.702701	0.866851	0.981339	-1.01902	0.51768	0.527524	0.0338063	0.0394721	0.0845368	0.521208	-1.91862	0.391865	0.751839	17	45974696	46018777	-
AC004057.1	0.23159	0.0520191	0.320445	1.6925	1.6925	11.261	6.65345	0.278804	0.190046	0.434936	0.706295	-1.41584	8.33559	11.8019	0.0226761	0.0242632	0.0567043	1.84986	1.84986	24.879	13.4492	4	114135137	114138327	-
AC004069.2	0.115925	0.00685659	0.160403	0.488313	-2.04787	0.335135	0.686311	0.64048	0.995978	0.999155	1.02697	1.02697	0.382868	0.372815	0.31327	0.680783	0.783368	0.914357	-1.09366	0.300003	0.328102	4	106058437	106061777	-
AC004158.2	0.564672	0.489527	0.781323	0.857313	-1.16644	0.359661	0.419522	0.033514	0.00713756	0.0522821	0.397094	-2.51829	0.252421	0.635671	0.209195	0.392889	0.523116	0.756744	-1.32145	0.164703	0.217647	16	72459384	72698909	-
AC004257.3	0.664806	0.75126	0.919875	0.936359	-1.06797	0.707141	0.755203	0.604419	0.852332	0.9429	0.921871	-1.08475	0.707034	0.766955	0.283414	0.59305	0.708709	0.862895	-1.15889	0.476171	0.55183	19	15346330	15346820	-
AC004381.6	0.437994	0.257544	0.606041	1.17691	1.17691	3.47282	2.9508	0.50788	0.576549	0.792298	0.935091	-1.06941	2.73551	2.92539	0.000258362	0.00012982	0.000646066	0.517779	-1.93133	1.42751	2.75698	16	20817751	20860988	+
AC004453.8	0.380624	0.184984	0.52666	0.848742	-1.17821	1.62627	1.91609	0.626135	0.933566	0.976777	1.00824	1.00824	2.52167	2.50105	0.00889555	0.0080771	0.0222444	0.708284	-1.41186	1.87926	2.65325	7	44507441	44507940	+
AC004463.6	0.555351	0.468724	0.768426	1.14888	1.14888	1.0466	0.910974	0.616599	0.897264	0.9619	1.03884	1.03884	0.890733	0.857434	0.0939872	0.139259	0.235026	0.744229	-1.34367	0.574205	0.771544	22	19158908	19160353	+
AC004706.1	0.296699	0.100244	0.410535	0.493714	-2.02546	0.258744	0.524077	0.478338	0.51224	0.746211	1.58079	1.58079	0.396906	0.251081	0.281287	0.586818	0.703391	0.522017	-1.91564	0.0951079	0.182193	17	6555059	6556618	+
AC004791.2	0.634858	0.662857	0.878437	0.741363	-1.34887	0.149804	0.202066	0.596883	0.825702	0.931143	0.707944	-1.41254	0.181654	0.256594	0.237503	0.466715	0.593904	0.625851	-1.59783	0.244619	0.390858	19	15962803	15975715	-
AC004797.1	0.46075	0.292593	0.637529	0.861513	-1.16075	8.79755	10.2117	0.5258	0.62058	0.820252	1.05932	1.05932	9.65963	9.11874	0.313684	0.682444	0.784404	1.06133	1.06133	9.62129	9.06534	17	47500970	47502299	-
AC004840.9	0.717882	0.976127	0.993315	1.01373	1.01373	0.52457	0.517465	0.525267	0.618881	0.819421	0.813747	-1.22888	0.319008	0.392024	0.0721962	0.0999863	0.180535	0.586271	-1.7057	0.209389	0.357155	7	2477398	2487486	+
AC004889.1	0.602389	0.585167	0.83351	1.11242	1.11242	0.973815	0.8754	0.597961	0.82905	0.932826	1.05267	1.05267	1.60203	1.52187	0.157818	0.27034	0.394642	0.587123	-1.70322	0.943675	1.60729	7	143880548	143883174	+
AC004893.11	0.555351	0.468738	0.768426	1.3275	1.3275	0.846688	0.637807	0.270685	0.180118	0.422271	0.614143	-1.62828	0.549437	0.89464	0.0722469	0.100112	0.180662	0.615644	-1.62432	0.472247	0.767077	7	98610788	98645864	+
AC004917.1	0.31879	0.118542	0.441101	0.184698	-5.41423	0.0499579	0.270484	0.634355	0.970957	0.989601	1.02218	1.02218	0.0541343	0.0529594	0.352516	0.810122	0.881507	0.792421	-1.26196	0.0523215	0.0660275	7	106300345	106301343	-
AC004951.6	0.548065	0.454847	0.758344	1.19868	1.19868	1.38947	1.15917	0.593337	0.811318	0.925612	1.04454	1.04454	0.602393	0.576707	0.274845	0.567479	0.687283	0.932145	-1.07279	0.604684	0.648701	7	44043645	44047466	-
AC004980.7	0.494073	0.345338	0.683637	0.885961	-1.12872	1.70012	1.91895	0.384749	0.339997	0.600212	0.870073	-1.14933	1.65712	1.90458	0.251623	0.504587	0.629213	0.90019	-1.11088	1.64189	1.82394	7	76178677	76257300	+
AC004987.9	0.536078	0.430787	0.741757	0.842834	-1.18647	0.345974	0.410489	0.618342	0.90295	0.96462	1.04923	1.04923	0.582321	0.554997	0.0964484	0.143913	0.241181	1.3792	1.3792	0.714901	0.518346	7	39872813	39874545	+
AC005003.1	0.641735	0.680787	0.887952	0.864793	-1.15635	0.442261	0.511407	0.544862	0.671609	0.84999	0.957993	-1.04385	0.317829	0.331765	0.340467	0.768549	0.851378	0.971084	-1.02978	0.343254	0.353475	22	31742875	31744671	+
AC005077.14	0.44691	0.273624	0.618379	0.507112	-1.97195	0.0655712	0.129303	0.512044	0.58766	0.798793	1.00689	1.00689	0.180789	0.179552	0.194417	0.356795	0.486162	1.65159	1.65159	0.408434	0.247298	7	75700787	75704282	-
AC005154.6	0.592525	0.558645	0.819862	1.04434	1.04434	7.24711	6.9394	0.509588	0.580962	0.794962	1.06074	1.06074	5.60956	5.28835	0.13675	0.224559	0.341961	1.14171	1.14171	7.35445	6.44159	7	30555925	30634426	-
AC005224.2	0.500223	0.356654	0.692145	1.25072	1.25072	0.60559	0.484195	0.638978	0.9895	0.996812	1.00154	1.00154	0.403793	0.40317	0.0746442	0.104243	0.186657	0.650126	-1.53816	0.28063	0.431654	17	14113805	14121240	+
AC005255.3	0.577824	0.520092	0.799521	0.843042	-1.18618	0.269333	0.319478	0.598876	0.832498	0.934252	0.900763	-1.11017	0.24561	0.272669	0.167012	0.29098	0.417634	0.687059	-1.45548	0.261377	0.380429	19	14903121	14903590	+
AC005262.2	0.480398	0.322757	0.664714	1.38563	1.38563	0.52083	0.375881	0.0443173	0.0108855	0.0691354	2.48731	2.48731	0.301196	0.121093	0.333132	0.74386	0.833035	1.13199	1.13199	0.462203	0.40831	19	3121114	3122127	-
AC005262.3	0.697543	0.859143	0.965173	0.972996	-1.02775	1.66288	1.70903	0.0102232	0.00136539	0.0159483	1.7742	1.7742	2.01195	1.134	0.118906	0.187348	0.297339	1.21501	1.21501	2.41876	1.99073	19	3118663	3119303	-
AC005280.1	0.472944	0.311618	0.654401	1.3735	1.3735	1.62801	1.1853	0.540958	0.661494	0.8439	0.736311	-1.35812	1.65683	2.25017	0.144452	0.24111	0.361219	0.325253	-3.07453	0.572697	1.76078	14	73957644	73960106	+
AC005306.3	0.627833	0.646346	0.868717	1.0635	1.0635	0.819622	0.770681	0.534263	0.643174	0.833455	1.1193	1.1193	0.664779	0.593925	0.300757	0.643515	0.752078	0.958719	-1.04306	0.495191	0.516513	19	1989400	1990370	+
AC005336.4	0.560042	0.478717	0.774916	1.30548	1.30548	0.631839	0.483988	0.251655	0.160189	0.392585	1.50386	1.50386	1.09887	0.730705	0.111193	0.171736	0.278051	0.650918	-1.53629	0.962552	1.47876	19	16021392	16022635	-
AC005519.4	0.61177	0.603468	0.846491	0.887179	-1.12717	0.81019	0.91322	0.22552	0.133128	0.351813	0.698963	-1.43069	0.519634	0.743436	0.0530706	0.0682704	0.132709	1.4576	1.4576	0.80272	0.550715	14	74755830	74761129	-
AC005540.3	0.502069	0.359784	0.694701	1.69178	1.69178	0.24444	0.144487	0.61622	0.895788	0.961309	0.60676	-1.6481	0.137354	0.226374	0.0284136	0.0319335	0.0710516	0.376501	-2.65603	0.109386	0.290534	2	191745523	191746786	-
AC005562.1	0.517321	0.387422	0.715804	0.92412	-1.08211	3.68305	3.98547	0.580551	0.773192	0.905665	1.06227	1.06227	5.24194	4.93465	0.0855446	0.123811	0.213914	0.743786	-1.34447	3.5707	4.80071	17	28903482	28999808	+
AC005592.2	0.531971	0.418244	0.736075	1.3279	1.3279	0.283252	0.213308	0.638268	0.986909	0.995704	1.00218	1.00218	0.279479	0.278872	0.216042	0.410226	0.540239	0.708364	-1.4117	0.30404	0.429214	5	141704858	142051567	+
AC005618.1	0.603227	0.587347	0.83467	0.933343	-1.07142	0.671235	0.719173	0.606994	0.860207	0.946916	0.97628	-1.0243	0.646407	0.662113	0.0848698	0.122546	0.212227	0.639057	-1.56481	0.611911	0.957521	5	140699661	140700340	-
AC005682.5	0.4343	0.250484	0.600931	1.1386	1.1386	5.23086	4.59412	0.194618	0.105827	0.303607	0.826591	-1.20979	3.30776	4.00169	0.290989	0.615059	0.727652	0.954057	-1.04816	2.13431	2.23709	7	22893797	22901022	+
AC005789.11	0.681969	0.806595	0.943623	1.0748	1.0748	1.99016	1.85165	0.3883	0.346186	0.605751	1.22524	1.22524	2.39808	1.95724	0.0629527	0.0843842	0.157421	1.47188	1.47188	3.17839	2.15941	19	38888821	38890522	+
AC005795.1	0.656758	0.724364	0.90874	1.04438	1.04438	0.722108	0.691419	0.17179	0.0866772	0.267994	1.59342	1.59342	0.502661	0.315461	0.164951	0.286155	0.41248	0.74386	-1.34434	0.292682	0.393464	19	42012068	42012815	+
AC005822.1	0.561732	0.482514	0.777255	0.814136	-1.2283	0.503011	0.617847	0.508327	0.577517	0.792996	0.811136	-1.23284	0.345953	0.426504	0.11688	0.183083	0.292272	1.61025	1.61025	0.480837	0.298609	17	16520162	16521196	-
AC005863.1	0.483688	0.32822	0.669268	0.692874	-1.44326	0.359226	0.518458	0.208473	0.117822	0.32522	0.526125	-1.90069	0.179904	0.341942	0.000185079	8.83087e-05	0.000462813	0.163135	-6.12991	0.100891	0.618451	17	14670900	14683521	-
AC005884.1	0.685975	0.818584	0.949166	0.949254	-1.05346	0.37526	0.395321	0.434514	0.42561	0.677847	1.1769	1.1769	0.613997	0.521707	0.399579	0.99818	0.999194	0.977598	-1.02292	0.560471	0.573314	17	59147232	59147703	+
AC005932.1	0.519346	0.390797	0.718607	0.830741	-1.20375	0.803411	0.967102	0.440628	0.437997	0.687383	0.88064	-1.13554	0.657413	0.746517	0.132325	0.215146	0.330895	0.745508	-1.34137	0.443965	0.59552	19	19051131	19057641	+
AC005943.5	0.441799	0.265485	0.611306	1.23457	1.23457	1.70957	1.38476	0.401477	0.367543	0.626308	1.18551	1.18551	1.22503	1.03333	0.027254	0.0303229	0.0681518	0.666339	-1.50074	0.62465	0.937435	19	1573595	1575475	-
AC006116.20	0.56043	0.480102	0.775453	1.19014	1.19014	0.443894	0.372978	0.628973	0.944898	0.981205	0.993388	-1.00666	0.445661	0.448627	0.147575	0.247965	0.36903	1.39909	1.39909	0.776107	0.554723	19	56784138	56821820	+
AC006262.5	0.508516	0.371738	0.703621	0.725324	-1.37869	0.970243	1.33767	0.134883	0.0581514	0.210419	1.58941	1.58941	1.14315	0.719234	0.000736987	0.00043839	0.00184292	2.86686	2.86686	3.14157	1.09582	19	46692423	46706341	-
AC006262.6	0.608012	0.596111	0.841291	0.910957	-1.09775	0.959969	1.0538	0.38546	0.341277	0.601321	0.798504	-1.25234	0.559843	0.701116	0.0573643	0.0752984	0.143446	1.65674	1.65674	1.1864	0.716109	19	46706683	46718095	+
AC006273.5	0.636057	0.665722	0.880096	1.12286	1.12286	0.341526	0.304157	0.526851	0.623591	0.821893	0.878994	-1.13766	0.275299	0.313197	0.230519	0.448433	0.57644	0.787179	-1.27036	0.218952	0.278148	19	782755	785081	+
AC006486.9	0.642132	0.683829	0.888502	1.69025	1.69025	0.0972706	0.0575482	0.194348	0.105587	0.303185	8.04711	8.04711	0.425637	0.0528931	0.343733	0.779869	0.859544	0.601304	-1.66305	0.101664	0.169073	19	42738735	42759285	-
AC006538.1	0.6723	0.777397	0.930244	0.91481	-1.09312	0.395206	0.432009	0.608541	0.864935	0.94933	0.953686	-1.04856	0.185835	0.194859	0.304696	0.655328	0.761929	0.769607	-1.29936	0.1489	0.193476	19	2727741	2729326	-
AC006978.6	0.40593	0.21718	0.561675	0.831944	-1.202	1.24077	1.49141	0.0356431	0.00784116	0.0556035	1.54674	1.54674	1.37297	0.887654	0.169183	0.295926	0.423061	1.17397	1.17397	1.37462	1.17092	7	30410987	30412358	+
AC007163.3	0.675522	0.7873	0.934703	0.914146	-1.09392	0.0805845	0.0881528	0.492162	0.541603	0.767777	0.813693	-1.22896	0.142715	0.175391	0.0675027	0.0919117	0.168798	2.06959	2.06959	0.34581	0.167091	2	201577028	201599901	-
AC007228.11	0.641855	0.681524	0.888119	1.29849	1.29849	0.323681	0.249275	0.290594	0.204221	0.453329	0.378913	-2.63913	0.104071	0.274656	0.291394	0.61614	0.728664	1.18801	1.18801	0.365718	0.307839	19	57056935	57078781	-
AC007238.1	0.623712	0.634054	0.863015	0.859332	-1.16369	0.759729	0.884093	0.322861	0.244137	0.503666	1.30602	1.30602	0.829811	0.635373	0.19446	0.356966	0.486269	1.26685	1.26685	0.700965	0.553314	2	58687427	58689168	-
AC007246.3	0.709284	0.921334	0.981419	0.994416	-1.00561	1.16507	1.17161	0.250963	0.159464	0.391505	0.733177	-1.36393	1.17743	1.60593	0.173509	0.306227	0.43388	0.804624	-1.24282	1.87908	2.33535	2	39663778	39892484	+
AC007255.8	0.357954	0.15704	0.495292	1.5127	1.5127	0.379521	0.25089	0.517509	0.601064	0.80732	1.72023	1.72023	0.458132	0.26632	0.155655	0.265628	0.389234	0.578346	-1.72907	0.168507	0.29136	7	29553841	29603287	-
AC007318.5	0.276496	0.0838909	0.38258	1.3872	1.3872	1.68528	1.21488	0.537244	0.651061	0.838107	1.12954	1.12954	1.8243	1.61508	0.386478	0.937242	0.966434	0.999484	-1.00052	1.78327	1.78419	2	65432137	65433397	+
AC007347.1	0.309832	0.11001	0.428706	0.239869	-4.16894	0.0495339	0.206504	0.617404	0.899795	0.963156	0.707963	-1.4125	0.36161	0.510775	0.304935	0.656249	0.762526	1.98159	1.98159	0.221946	0.112004	16	54146970	54148379	+
AC007362.1	0.185597	0.0290031	0.256805	1.42208	1.42208	2.3708	1.66714	0.222162	0.130054	0.346574	1.2754	1.2754	3.82403	2.9983	0.0381963	0.0457187	0.0955143	1.3887	1.3887	3.94638	2.84177	2	206642540	206644434	+
AC007383.3	0.477196	0.318009	0.660285	0.776583	-1.28769	0.658834	0.848375	0.473509	0.502277	0.738678	0.816544	-1.22467	0.497143	0.608837	0.298145	0.636217	0.745546	1.14285	1.14285	1.03047	0.901665	2	206949329	206951289	+
AC007405.6	0.103607	0.00480203	0.143359	0.511994	-1.95315	0.410746	0.802248	0.505296	0.570713	0.788267	1.16044	1.16044	0.859309	0.740501	0.138883	0.229198	0.347294	0.773877	-1.2922	0.759703	0.981685	2	171627623	171634659	+
AC007551.3	0.681363	0.805232	0.942785	0.917695	-1.08969	0.0835614	0.0910558	0.51085	0.584136	0.796931	1.2548	1.2548	0.153711	0.122498	0.0172357	0.0175186	0.0431	2.79238	2.79238	0.42299	0.15148	7	35791466	35840227	-
AC007879.2	0.575953	0.514703	0.796932	0.989587	-1.01052	0.179395	0.181283	0.357589	0.294134	0.557842	0.636461	-1.57119	0.176883	0.277917	0.151699	0.256627	0.379341	0.494391	-2.02269	0.248122	0.501874	2	208051441	208100791	-
AC007879.7	0.0965046	0.00348419	0.133531	0.789258	-1.26701	12.5082	15.848	0.165434	0.0812226	0.258079	0.880374	-1.13588	18.1421	20.6073	0.00204841	0.0014542	0.00512229	0.767964	-1.30214	22.1234	28.8079	2	208104374	208110612	+
AC007969.5	0.507397	0.369099	0.702073	0.828046	-1.20766	1.54003	1.85984	0.569274	0.739138	0.888073	1.03673	1.03673	2.00214	1.9312	0.112315	0.174198	0.280858	0.791247	-1.26383	1.86774	2.3605	2	172373749	172374233	-
AC008063.3	0.543274	0.445317	0.751714	0.674459	-1.48267	0.0492147	0.0729691	0.378985	0.32941	0.591221	0.627961	-1.59245	0.0437096	0.0696055	0.000888785	0.00054516	0.00222251	8.02113	8.02113	0.369687	0.0460892	2	162949939	162951365	+
AC008443.1	0.601388	0.581545	0.832126	1.13343	1.13343	1.5901	1.40291	0.301452	0.218175	0.470267	0.816222	-1.22516	0.730163	0.894564	0.371301	0.87516	0.928482	1.03911	1.03911	0.79089	0.761123	5	180682720	180684579	+
AC008738.1	0.585467	0.53928	0.810097	1.45445	1.45445	0.476749	0.327786	0.470974	0.49701	0.734724	0.820636	-1.21857	0.40157	0.489339	0.0325464	0.0376892	0.081386	4.21717	4.21717	0.974999	0.231197	19	33790853	33793431	-
AC009005.2	0.125463	0.00903139	0.1736	3.31601	3.31601	0.181991	0.0548825	0.638001	0.985636	0.995288	0.955214	-1.04689	0.14894	0.155924	0.00418907	0.00330842	0.0104753	0.236377	-4.23053	0.0651806	0.275749	19	567212	572216	-
AC009061.1	0.704766	0.895527	0.975167	0.953888	-1.04834	0.453599	0.475527	0.548531	0.683037	0.855713	0.883103	-1.13237	0.219188	0.248202	0.0259064	0.0285915	0.064782	0.518144	-1.92997	0.250594	0.483638	16	67466595	67468932	+
AC009133.14	0.162252	0.0193871	0.224504	2.09015	2.09015	0.737785	0.352981	0.205476	0.115158	0.320545	1.63728	1.63728	0.539417	0.32946	0.0173054	0.0176048	0.0432743	2.03237	2.03237	0.949057	0.466971	16	29819966	29823307	-
AC009237.8	0.697569	0.859537	0.965209	0.972939	-1.02781	2.60622	2.67871	0.338448	0.265469	0.527982	0.882092	-1.13367	1.70093	1.9283	0.00325274	0.00247649	0.00813387	1.49291	1.49291	1.77984	1.1922	2	96191093	96198154	+
AC009245.3	0.225878	0.0483502	0.312541	0.724052	-1.38112	2.01035	2.77653	0.188818	0.101109	0.294558	1.24042	1.24042	3.69656	2.98009	0.154543	0.263038	0.386453	0.842011	-1.18763	2.75748	3.27488	7	137406731	137407593	+
AC009299.3	0.217201	0.0438732	0.300535	1.3262	1.3262	2.75875	2.08019	0.609977	0.872589	0.95157	0.979715	-1.0207	2.10329	2.14684	0.140006	0.23164	0.350101	0.86869	-1.15116	1.83167	2.10854	2	162101250	162105562	+
AC009299.5	0.525203	0.404137	0.72671	0.795133	-1.25765	0.25055	0.315104	0.060917	0.0175751	0.0950311	2.06405	2.06405	0.422109	0.204505	0.228355	0.442882	0.571027	1.31722	1.31722	0.467626	0.355011	2	162197325	162197838	-
AC009336.24	0.563988	0.487657	0.780376	0.86081	-1.1617	0.404265	0.469634	0.486988	0.530851	0.759707	1.17198	1.17198	0.460563	0.392979	0.254724	0.512989	0.636967	1.23847	1.23847	0.681936	0.55063	2	177042445	177043737	+
AC009403.2	0.313409	0.112817	0.433657	0.694829	-1.4392	0.673412	0.969176	0.496228	0.550472	0.77412	0.828889	-1.20643	0.809925	0.977122	0.30599	0.659197	0.765163	1.17728	1.17728	0.999824	0.84927	7	155403925	155437900	-
AC009404.2	0.711798	0.935193	0.984897	1.09263	1.09263	0.614666	0.562557	0.275902	0.186505	0.43041	0.705468	-1.4175	0.301767	0.427754	0.196114	0.361071	0.490407	1.29988	1.29988	0.50065	0.385152	2	118591513	118599235	+
AC009501.4	0.44691	0.273677	0.618379	0.555121	-1.80141	0.27581	0.496845	0.519861	0.606389	0.810987	1.04122	1.04122	0.176883	0.169881	0.0281707	0.0315865	0.0704441	0.26857	-3.72342	0.0676163	0.251764	2	63271057	63275776	-
AC009506.1	0.355398	0.154599	0.491755	0.649013	-1.5408	0.716291	1.10366	0.578407	0.765543	0.90232	1.08858	1.08858	1.00755	0.925564	0.191519	0.34929	0.478916	1.24992	1.24992	1.18152	0.945274	2	160471807	160473594	+
AC009948.5	0.69943	0.870314	0.967784	1.0039	1.0039	14.9675	14.9093	0.247477	0.155496	0.386066	1.12737	1.12737	11.3678	10.0835	0.0410589	0.0498174	0.102673	1.18634	1.18634	11.9028	10.0332	2	179278666	179304971	+
AC010127.3	0.606525	0.593077	0.839234	0.891706	-1.12145	1.94114	2.17689	0.468729	0.491411	0.731222	0.859166	-1.16392	1.78031	2.07213	0.0332078	0.0386091	0.08304	0.615049	-1.62589	1.3833	2.24909	2	166813909	167158295	+
AC010441.1	0.461868	0.294648	0.639075	1.07918	1.07918	9.80993	9.09018	0.00312843	0.000264113	0.00488038	1.37209	1.37209	15.5871	11.3601	1.84868e-07	2.47005e-08	4.62285e-07	1.98004	1.98004	27.9723	14.1271	5	150157867	150176298	+
AC010468.1	0.69943	0.871313	0.967784	0.993327	-1.00672	0.456489	0.459556	0.591634	0.806085	0.922955	1.0487	1.0487	0.772876	0.736982	0.367556	0.86308	0.919116	0.923679	-1.08263	0.464993	0.503414	5	110527924	110528741	-
AC010536.1	0.343173	0.144007	0.474841	0.554294	-1.8041	0.322193	0.581266	0.316504	0.236088	0.49375	0.486097	-2.0572	0.258942	0.532696	0.1112	0.171765	0.27807	0.485952	-2.05782	0.204217	0.420242	16	87727144	87729754	-
AC010547.9	0.656675	0.723825	0.908626	1.37144	1.37144	0.979289	0.714061	0.507736	0.575719	0.792072	0.810586	-1.23368	1.57163	1.93888	0.225546	0.435042	0.564004	1.24523	1.24523	1.9646	1.5777	16	71481503	71523215	-
AC010642.1	0.347536	0.147742	0.480876	0.689304	-1.45074	1.55813	2.26045	0.1515	0.0704979	0.236341	0.634658	-1.57565	1.13093	1.78195	0.0132709	0.0129224	0.0331855	0.486682	-2.05473	0.623887	1.28192	19	58790332	58826564	+
AC011330.5	0.713133	0.942816	0.986745	1.12056	1.12056	1.83836	1.64057	0.147581	0.0676584	0.230228	2.15165	2.15165	2.2888	1.06374	0.141399	0.234442	0.353585	1.82084	1.82084	3.83289	2.10501	15	43955852	43976538	-
AC011737.2	0.661995	0.742101	0.915986	0.906641	-1.10297	1.58823	1.75177	0.461229	0.475607	0.719522	1.11741	1.11741	2.89224	2.58835	0.355342	0.819636	0.888575	1.04435	1.04435	2.21156	2.11765	2	204055503	204056001	+
AC011738.4	0.69943	0.871048	0.967784	0.989577	-1.01053	0.447253	0.451963	0.418978	0.398321	0.65361	1.58959	1.58959	0.424055	0.26677	0.0938604	0.139051	0.234709	1.90231	1.90231	0.50749	0.266776	7	43548327	43562142	-
AC011897.1	0.707342	0.910186	0.978731	0.99256	-1.0075	0.872624	0.879165	0.319004	0.239236	0.497649	0.804044	-1.24371	0.8703	1.0824	0.0528588	0.0679555	0.13218	1.37252	1.37252	1.4058	1.02425	2	14775215	14790934	+
AC011933.2	0.507719	0.369889	0.702518	0.709409	-1.40962	0.248828	0.350754	0.550878	0.690404	0.859376	0.843287	-1.18584	0.254064	0.301279	0.396275	0.984688	0.990932	1.06932	1.06932	0.333244	0.31164	17	73334908	73335229	+
AC012146.7	0.658528	0.730948	0.911189	1.15297	1.15297	0.379667	0.329295	0.287087	0.199751	0.447859	0.654938	-1.52686	0.345201	0.527074	0.0198467	0.0207357	0.0496289	0.487073	-2.05308	0.240995	0.494782	17	5014763	5017675	+
AC012314.8	0.499841	0.355508	0.691618	0.801203	-1.24812	0.277824	0.346759	0.315572	0.234638	0.492295	1.51232	1.51232	0.263123	0.173986	0.145286	0.242885	0.363306	1.48883	1.48883	0.632379	0.424748	HSCHR19LRC_PGF2_CTG1	54622891	54628723	-
AC012531.23	0.623923	0.635203	0.863307	1.18034	1.18034	3.19056	2.70309	0.531498	0.635735	0.829142	0.78084	-1.28067	2.46029	3.15083	0.0389843	0.0468606	0.0974848	2.16921	2.16921	2.33852	1.07806	12	54350318	54352746	+
AC012531.25	0.511872	0.37754	0.708264	0.869962	-1.14948	1.74793	2.0092	0.0112269	0.0015612	0.0175141	1.70453	1.70453	1.81746	1.06625	0.0186209	0.0192537	0.0465637	1.43387	1.43387	1.64753	1.149	12	54413694	54416374	+
AC012615.1	0.35802	0.157253	0.495383	0.510625	-1.95839	0.452139	0.885463	0.595488	0.819125	0.928968	0.872665	-1.14592	1.43153	1.64041	0.0495623	0.0628065	0.123936	0.329721	-3.03287	0.634349	1.9239	19	1925185	1926010	+
AC013268.3	0.17501	0.0238466	0.242157	2.16659	2.16659	0.621004	0.286627	0.153141	0.0717929	0.238902	0.510266	-1.95976	0.382386	0.749386	0.383454	0.924281	0.958871	0.872751	-1.1458	0.618146	0.708274	2	110765252	110768361	+
AC013394.2	0.442079	0.265965	0.611694	1.06028	1.06028	10.5078	9.91042	0.623343	0.922566	0.972421	0.997039	-1.00297	13.5487	13.5889	0.010509	0.00981912	0.026279	1.16955	1.16955	14.406	12.3176	15	93425937	93441976	+
AC016732.2	0.618229	0.618128	0.855428	1.31826	1.31826	0.2125	0.161198	0.404256	0.372683	0.630643	1.66751	1.66751	0.14778	0.0886234	0.222978	0.427726	0.557584	0.466271	-2.14468	0.098455	0.211154	2	158067359	158068052	-
AC016734.2	0.710527	0.927964	0.983138	1.0001	1.0001	0.850875	0.850794	0.0684182	0.0208996	0.106733	1.70979	1.70979	1.25144	0.731923	0.327834	0.727709	0.819789	0.94831	-1.05451	0.823922	0.868832	2	63849309	63849966	-
AC016735.2	0.267284	0.0763011	0.369834	0.566865	-1.76409	0.444421	0.783997	0.626144	0.933831	0.976791	0.887901	-1.12625	0.479921	0.540511	0.295506	0.628351	0.738949	1.13431	1.13431	0.87611	0.77237	2	43254992	43266687	-
AC016739.2	0.200154	0.0355258	0.276948	0.686129	-1.45745	1.72755	2.51782	0.3629	0.303014	0.566128	1.1816	1.1816	3.46726	2.93438	0.382996	0.921344	0.957726	0.998898	-1.0011	2.87946	2.88263	2	177065636	177065981	-
AC016747.3	0.174885	0.0237121	0.241985	0.863303	-1.15834	6.53715	7.57226	0.314243	0.232779	0.490223	1.07484	1.07484	9.48857	8.82785	0.207349	0.388659	0.5185	1.05362	1.05362	10.9561	10.3986	2	61368732	61372105	-
AC016773.1	0.370059	0.170923	0.512042	1.31439	1.31439	2.30071	1.7504	0.600169	0.839746	0.93627	1.04157	1.04157	1.31468	1.26221	0.390731	0.958156	0.977069	1.0107	1.0107	0.949154	0.939108	4	1741078	1743831	+
AC018738.2	0.501621	0.359238	0.694081	0.357059	-2.80065	0.109627	0.307028	0.612977	0.882603	0.95625	1.17694	1.17694	0.113172	0.0961581	0.259016	0.525433	0.647699	0.454954	-2.19803	0.0505814	0.111179	2	232120810	232121020	+
AC018755.16	0.710957	0.93105	0.983733	0.76464	-1.30781	0.131288	0.171699	0.555469	0.701975	0.866537	0.85741	-1.1663	0.0600662	0.0700555	0.0296514	0.0336115	0.0741468	2.76511	2.76511	0.425605	0.15392	19	52097814	52109404	+
AC018766.4	0.461868	0.29461	0.639075	0.789937	-1.26592	1.60009	2.02559	0.540359	0.659237	0.842965	0.906872	-1.10269	0.836983	0.922934	0.332894	0.743178	0.832441	1.07394	1.07394	0.774739	0.721402	19	50363139	50363772	-
AC018766.5	0.611312	0.602377	0.845857	0.901926	-1.10874	4.38627	4.86322	0.490465	0.538556	0.765129	0.924499	-1.08167	2.32528	2.51518	0.320303	0.701956	0.800956	1.06703	1.06703	2.10415	1.97197	19	50360227	50362547	-
AC018804.6	0.699929	0.877081	0.968474	0.817871	-1.22269	0.284855	0.348289	0.640321	0.995349	0.998907	1.05517	1.05517	0.228438	0.216495	0.167216	0.291401	0.418144	0.497566	-2.00978	0.237106	0.476531	2	130959885	130970202	+
AC018804.7	0.448726	0.276753	0.620891	1.41779	1.41779	0.47821	0.337292	0.524881	0.617567	0.81882	1.22026	1.22026	0.423143	0.346766	0.302149	0.647898	0.755559	1.17322	1.17322	0.341431	0.291019	2	130986949	130989680	+
AC020571.3	0.580014	0.527253	0.802551	1.19702	1.19702	0.699263	0.584169	0.103973	0.0387962	0.162199	1.73029	1.73029	0.671116	0.387863	0.00341938	0.0026229	0.00855056	2.27513	2.27513	0.778843	0.342329	2	197124748	197128929	+
AC020910.2	0.560323	0.479818	0.775305	0.82725	-1.20882	0.504565	0.60993	0.0532408	0.0143857	0.0830561	2.14007	2.14007	0.636542	0.29744	0.396352	0.985002	0.991125	1.01325	1.01325	0.507957	0.501315	19	35166998	35168487	-
AC020922.1	0.669941	0.76797	0.926981	1.12337	1.12337	0.268976	0.239437	0.509648	0.58108	0.795056	0.931234	-1.07384	0.246062	0.264232	0.390421	0.956491	0.976294	0.974602	-1.02606	0.446767	0.45841	19	55851254	55856562	+
AC022007.5	0.443414	0.26766	0.613541	1.3035	1.3035	0.19753	0.151538	0.45766	0.469157	0.713953	0.749784	-1.33372	0.169773	0.226429	0.0564286	0.0737128	0.141106	2.16479	2.16479	0.499762	0.230859	3	10048102	10052894	-
AC022182.2	0.39591	0.204756	0.547811	0.611706	-1.63477	0.425022	0.694814	0.631509	0.957491	0.985161	0.949433	-1.05326	0.330681	0.348293	0.123374	0.196438	0.308511	0.609054	-1.64189	0.181874	0.298617	8	61850264	61852431	-
AC022210.2	0.678531	0.79686	0.938866	1.00438	1.00438	0.4644	0.462374	0.197897	0.108418	0.308722	0.624062	-1.60241	0.512798	0.82171	0.0560648	0.0731915	0.140197	0.584005	-1.71231	0.25424	0.43534	2	85142910	85143790	+
AC022431.1	0.675559	0.788148	0.934754	1.0459	1.0459	1.76199	1.68467	0.633271	0.965583	0.987909	0.995609	-1.00441	3.12505	3.13883	0.322751	0.710261	0.807076	1.03532	1.03532	3.06975	2.96503	5	55800462	55800900	-
AC022596.6	0.575391	0.512617	0.796154	0.954191	-1.04801	104.078	109.074	0.0503016	0.0131518	0.078471	0.835428	-1.19699	139.22	166.645	1.63014e-05	5.19962e-06	4.07635e-05	0.623016	-1.6051	260.311	417.824	17	16721297	16725894	-
AC024560.3	0.688767	0.82729	0.95303	1.01569	1.01569	10.1352	9.97868	0.501434	0.562537	0.782242	0.956302	-1.04569	7.41798	7.75694	2.09734e-05	6.99762e-06	5.24465e-05	1.56996	1.56996	8.77247	5.5877	3	197305084	197354778	-
AC024592.12	0.485993	0.332594	0.672456	1.17978	1.17978	1.05754	0.896391	0.0751166	0.0240821	0.117183	0.561323	-1.78151	0.974152	1.73546	0.391766	0.963077	0.979658	0.967372	-1.03373	2.25076	2.32667	19	5866182	5903799	-
AC025171.1	0.567576	0.495586	0.785341	0.845502	-1.18273	0.66862	0.790796	0.368445	0.311549	0.574777	0.702344	-1.4238	0.549418	0.782262	0.0847552	0.122289	0.21194	0.581143	-1.72075	0.356441	0.613344	5	43041677	43045493	+
AC025335.1	0.623093	0.632786	0.862159	1.05717	1.05717	2.62472	2.48278	0.367426	0.310015	0.573189	1.15386	1.15386	2.15227	1.86528	0.247715	0.4939	0.619441	1.1063	1.1063	3.78612	3.42234	17	7816642	7819272	-
AC025627.9	0.588275	0.548078	0.813982	0.854519	-1.17025	0.891947	1.0438	0.443517	0.443476	0.691891	1.1121	1.1121	0.939552	0.844843	0.163274	0.282464	0.408287	1.38898	1.38898	1.5624	1.12485	17	20415873	20420793	-
AC026150.8	0.414047	0.226398	0.572906	2.24407	2.24407	0.197821	0.0881528	0.573683	0.751385	0.89495	0.937063	-1.06716	0.120998	0.129124	0.392457	0.966654	0.981385	0.882121	-1.13363	0.293696	0.332943	15	30832296	30838173	+
AC026202.3	0.359024	0.158646	0.496772	0.558351	-1.79099	0.211727	0.3792	0.397488	0.361885	0.620085	0.715338	-1.39794	0.311308	0.43519	0.0130085	0.0126127	0.0325293	0.358864	-2.78657	0.186746	0.52038	3	5198590	5229015	-
AC026271.5	0.620642	0.626955	0.858767	1.11663	1.11663	0.925802	0.829106	0.316937	0.236668	0.494425	0.77086	-1.29725	0.685613	0.889413	0.0245679	0.0268372	0.0614349	1.57433	1.57433	0.90326	0.573744	17	18553508	18554856	+
AC026740.1	0.445369	0.270572	0.616246	0.669384	-1.49391	0.295288	0.441134	0.416208	0.393334	0.649288	0.826355	-1.21013	0.279499	0.338231	0.0400652	0.0482961	0.100188	1.83234	1.83234	0.366484	0.200009	5	667759	668840	+
AC026806.2	0.185182	0.0287619	0.256232	0.776256	-1.28824	3.10791	4.00373	0.167789	0.0831708	0.261752	1.23059	1.23059	4.1521	3.37407	0.0244323	0.0266472	0.0610957	1.30385	1.30385	4.17417	3.20143	19	38822274	38822717	+
AC027307.3	0.542429	0.443262	0.750545	0.800569	-1.24911	0.591012	0.73824	0.516929	0.599194	0.806414	1.35758	1.35758	0.72562	0.534496	0.19636	0.361693	0.491022	0.65248	-1.53262	0.214081	0.328104	19	1440838	1441938	+
AC027612.1	0.307933	0.108496	0.42608	0.607657	-1.64566	0.366024	0.602353	0.461286	0.475711	0.719611	0.786777	-1.27101	0.477173	0.606491	0.336673	0.756306	0.84189	1.26868	1.26868	0.473836	0.373488	2	91935966	91937022	-
AC027612.4	0.246061	0.0613876	0.340469	0.432857	-2.31023	0.149531	0.345451	0.491585	0.540637	0.766877	1.81261	1.81261	0.282819	0.156028	0.320512	0.702749	0.801477	1.22372	1.22372	0.338927	0.276964	2	91924752	91955466	+
AC027612.6	0.316671	0.116266	0.43817	0.90236	-1.10821	17.8991	19.8359	0.344591	0.274478	0.537566	1.06437	1.06437	21.5341	20.2318	0.325055	0.718534	0.812839	0.979675	-1.02075	24.7593	25.273	2	91805186	91847999	-
AC027763.2	0.618001	0.617161	0.855113	0.881778	-1.13407	0.906832	1.02841	0.448324	0.451212	0.69939	0.852065	-1.17362	0.80136	0.940491	0.307392	0.663359	0.768671	0.953921	-1.0483	0.889191	0.932142	17	6779954	6915669	-
AC034102.1	0.715395	0.959445	0.989874	1.14495	1.14495	0.103944	0.0907849	0.563265	0.724442	0.878699	0.793851	-1.25968	0.104869	0.132101	0.27852	0.578465	0.696472	0.47802	-2.09196	0.113402	0.237232	12	56385991	56388470	+
AC034220.3	0.487913	0.33538	0.675112	1.15579	1.15579	2.2774	1.97042	0.0340527	0.00734049	0.0531226	0.633587	-1.57832	1.08911	1.71896	0.378813	0.904844	0.947266	0.992428	-1.00763	1.47319	1.48443	5	131646978	131705609	-
AC046143.3	0.4121	0.224417	0.570212	1.24175	1.24175	1.12785	0.908277	0.051442	0.013632	0.0802501	1.81439	1.81439	1.64656	0.907501	0.0115084	0.0109568	0.0287782	1.83314	1.83314	2.05928	1.12336	3	194353652	194366131	+
AC062029.1	0.492289	0.342541	0.681169	0.828722	-1.20668	0.454823	0.548825	0.235074	0.142755	0.366718	1.39034	1.39034	0.616004	0.443061	0.155999	0.266577	0.390094	0.785144	-1.27365	0.691199	0.880347	2	88927057	88931340	+
AC068134.10	0.283286	0.0893684	0.391976	0.579698	-1.72504	0.537534	0.927267	0.616744	0.897644	0.962127	1.0855	1.0855	0.483152	0.445098	0.0438895	0.0541466	0.109751	0.447862	-2.23283	0.250305	0.558888	2	233207826	233208614	+
AC068282.3	0.438534	0.259447	0.606788	1.4535	1.4535	0.477424	0.328466	0.633136	0.964697	0.987698	0.995996	-1.00402	0.24172	0.242692	0.0168482	0.0170616	0.0421309	2.55585	2.55585	0.533443	0.208714	2	128146706	128158157	+
AC068533.7	0.585683	0.540029	0.810394	0.589573	-1.69614	0.223088	0.37839	0.350546	0.284278	0.546854	1.9845	1.9845	0.623084	0.313975	0.209195	0.392894	0.523116	1.86368	1.86368	0.397575	0.213328	7	65552756	65617229	+
AC068987.1	0.19881	0.0347893	0.275089	4.08291	4.08291	0.22408	0.0548825	0.379662	0.330912	0.592276	0.57452	-1.74058	0.0437096	0.0760801	0.248626	0.496245	0.621718	1.54702	1.54702	0.103326	0.0667908	12	52203789	52206637	+
AC069213.1	0.257683	0.0704213	0.35655	0.331428	-3.01724	0.214994	0.648689	0.638006	0.986057	0.995295	1.00756	1.00756	0.141184	0.140125	0.294648	0.625569	0.736801	0.713228	-1.40208	0.213866	0.299857	3	195341818	195347105	+
AC069368.3	0.69509	0.847653	0.961779	0.573594	-1.74339	0.100903	0.175914	0.555909	0.703312	0.867223	0.713701	-1.40115	0.260582	0.365114	0.133391	0.217415	0.33356	0.290813	-3.43864	0.110326	0.379372	15	65134082	65223119	+
AC072062.1	0.715682	0.961327	0.990271	0.930139	-1.07511	0.264735	0.284619	0.223974	0.13146	0.349401	0.630294	-1.58656	0.14417	0.228734	0.0172332	0.01751	0.0430937	2.78084	2.78084	0.479374	0.172385	2	215674953	215827999	+
AC073046.25	0.434008	0.25016	0.600527	1.60905	1.60905	0.612489	0.380652	0.475799	0.507595	0.742251	1.18862	1.18862	0.536671	0.451508	0.327775	0.727495	0.81964	0.940228	-1.06357	0.39382	0.418855	2	74212259	74213471	+
AC073072.7	0.211956	0.041268	0.293278	0.496075	-2.01582	0.447121	0.901317	0.594647	0.815057	0.927655	0.963889	-1.03746	0.741494	0.769273	0.334418	0.748438	0.836252	0.910098	-1.09878	0.401389	0.441039	7	22813265	22813613	-
AC073869.1	0.683698	0.812191	0.946016	0.999287	-1.00071	0.863227	0.863843	0.515677	0.595656	0.804462	0.890522	-1.12294	1.04597	1.17455	0.33262	0.742102	0.831757	0.918183	-1.08911	0.733876	0.79927	2	132118066	132121732	-
AC073869.20	0.705926	0.901018	0.976773	1.17319	1.17319	0.304747	0.259759	0.517446	0.600478	0.807221	0.688521	-1.45239	0.198608	0.288456	0.100248	0.150806	0.250683	0.532507	-1.87791	0.172004	0.323008	2	132200167	132202468	-
AC074117.10	0.345846	0.145988	0.478539	0.850707	-1.17549	3.98034	4.67886	0.160154	0.0770272	0.249842	0.831921	-1.20204	3.14491	3.7803	0.398049	0.991679	0.995368	0.998845	-1.00116	4.03551	4.04018	2	27579113	27590490	+
AC074212.5	0.471523	0.309593	0.652434	0.769753	-1.29912	0.619641	0.804987	0.608687	0.866006	0.949558	1.02183	1.02183	0.66898	0.654689	0.0441769	0.0545967	0.110469	1.51474	1.51474	1.29256	0.853323	19	46268043	46273065	+
AC074286.1	0.711824	0.935288	0.984933	1.00005	1.00005	1.39177	1.3917	0.612977	0.882999	0.95625	1.02791	1.02791	1.73988	1.69264	0.239257	0.470938	0.598291	0.889068	-1.12477	1.92421	2.1643	2	178148236	178257420	-
AC074289.1	0.472436	0.311076	0.653697	0.746157	-1.3402	0.604482	0.810128	0.612386	0.880622	0.955328	1.0631	1.0631	0.314238	0.295585	0.0290555	0.032794	0.0726567	1.80569	1.80569	0.704687	0.390258	2	64370373	64479994	+
AC078899.1	0.683106	0.810385	0.945196	1.27053	1.27053	0.451628	0.355464	0.45844	0.470527	0.715171	1.38395	1.38395	0.530912	0.383621	0.251851	0.505219	0.629782	1.08802	1.08802	0.386159	0.35492	HG730_PATCH	20368529	20370228	+
AC079250.1	0.664417	0.749104	0.919337	0.944431	-1.05884	1.10472	1.16972	0.573005	0.748895	0.893893	1.09398	1.09398	1.40701	1.28614	0.311928	0.676904	0.780013	0.88682	-1.12762	1.29882	1.46458	2	47917855	47918386	-
AC079922.3	0.360964	0.160583	0.499457	1.91564	1.91564	0.326132	0.170247	0.561473	0.719702	0.875903	1.02445	1.02445	0.341315	0.33317	0.1653	0.286939	0.413352	0.631512	-1.5835	0.31028	0.491329	2	113399409	113403268	-
AC083799.1	0.654505	0.718486	0.905622	0.89825	-1.11328	1.69991	1.89247	0.498206	0.555072	0.777206	1.15225	1.15225	2.39616	2.07955	0.0384319	0.0460601	0.0961034	1.6081	1.6081	2.46531	1.53306	3	129565893	129566801	-
AC083843.1	0.657647	0.726503	0.909969	1.04591	1.04591	5.02321	4.8027	0.612335	0.880487	0.955249	1.0227	1.0227	2.78877	2.72688	0.192256	0.350896	0.48076	1.10944	1.10944	4.00592	3.61075	8	135804263	135810516	-
AC083873.4	0.405807	0.216665	0.561505	0.603112	-1.65807	0.454988	0.7544	0.628457	0.943553	0.9804	1.00527	1.00527	0.736864	0.732998	0.341672	0.773486	0.854392	1.07889	1.07889	0.721927	0.669139	7	132854174	132855273	-
AC083899.3	0.598093	0.572722	0.827567	1.07463	1.07463	4.45963	4.14991	0.377602	0.326825	0.589063	0.901095	-1.10976	4.81219	5.34037	0.0106126	0.00994054	0.0265382	0.741369	-1.34886	2.35858	3.18138	2	87352513	87423771	+
AC084018.1	0.702181	0.886675	0.97159	1.02784	1.02784	4.87373	4.74174	0.594432	0.814648	0.927319	1.06667	1.06667	2.87033	2.69093	0.347451	0.792336	0.868841	1.04243	1.04243	4.27027	4.09645	12	122233173	122241813	-
AC084219.4	0.377961	0.181187	0.522975	1.28112	1.28112	1.44008	1.12408	0.468067	0.49001	0.730188	0.870974	-1.14814	1.33203	1.52936	0.157562	0.269807	0.394002	1.24766	1.24766	1.58069	1.26693	19	44609616	44617299	-
AC084809.2	0.675424	0.785302	0.934567	0.91752	-1.08989	0.316255	0.344685	0.124969	0.0513965	0.194953	1.82969	1.82969	0.323484	0.176797	0.18703	0.338235	0.467691	1.4774	1.4774	0.383655	0.259683	17	31203777	31205656	+
AC087269.1	0.559994	0.478393	0.77485	0.52591	-1.90147	0.246868	0.469412	0.466427	0.486787	0.727631	0.234616	-4.26229	0.078346	0.333934	0.29041	0.613419	0.726206	0.269588	-3.70937	0.093968	0.348562	8	8559666	8561617	+
AC090587.2	0.601831	0.582701	0.832738	0.829294	-1.20585	0.477397	0.575667	0.280635	0.192165	0.437793	0.62494	-1.60015	0.338956	0.542381	0.342976	0.777762	0.857652	1.33684	1.33684	0.658932	0.492902	11	3837982	3843131	+
AC090945.1	0.714127	0.953277	0.98812	1.0303	1.0303	0.360043	0.349456	0.471159	0.497424	0.735012	1.20588	1.20588	0.288726	0.239431	0.34537	0.784952	0.86364	0.700574	-1.4274	0.301304	0.430082	3	15919554	15921079	+
AC091492.2	0.720808	0.992682	0.997364	1.03326	1.03326	0.227604	0.220278	0.51085	0.583969	0.796931	0.790093	-1.26567	0.202783	0.256657	0.278976	0.580273	0.697612	1.36571	1.36571	0.256081	0.187508	3	12369502	12369774	+
AC091729.9	0.703097	0.890289	0.972858	1.04081	1.04081	1.75762	1.68871	0.17776	0.0914566	0.277308	1.30303	1.30303	1.63291	1.25317	0.384231	0.927249	0.960814	0.995908	-1.00411	1.59946	1.60603	7	1200010	1204904	+
AC092295.7	0.588965	0.549971	0.814937	1.09228	1.09228	0.808402	0.740104	0.378827	0.32898	0.590973	0.803006	-1.24532	0.464633	0.578617	0.233334	0.456	0.58348	1.26874	1.26874	0.711227	0.560576	19	37063972	37085611	+
AC092299.8	0.641377	0.680189	0.887458	0.972816	-1.02794	16.5708	17.0338	0.6209	0.912681	0.96861	1.01109	1.01109	15.4305	15.2613	0.0102782	0.00957583	0.0257019	0.821479	-1.21732	16.1972	19.7172	19	197075	199432	-
AC092614.2	0.540991	0.439821	0.748555	1.28216	1.28216	0.260942	0.203517	0.586387	0.790457	0.914769	1.05566	1.05566	0.273844	0.259404	0.2325	0.453696	0.581395	1.0808	1.0808	0.353117	0.326717	2	192093891	192110899	-
AC092835.2	0.550086	0.458232	0.76114	1.12882	1.12882	2.20885	1.95678	0.176242	0.0902143	0.27494	0.68353	-1.46299	1.41455	2.06947	0.343533	0.779237	0.859044	0.985457	-1.01476	1.69714	1.72219	2	95873283	95881352	+
AC093323.3	0.588158	0.547198	0.81382	0.946667	-1.05634	6.00688	6.3453	0.292176	0.206057	0.455797	0.900541	-1.11044	6.42628	7.13603	0.0761687	0.107064	0.190469	0.866032	-1.15469	5.53271	6.38857	4	6675178	6677775	+
AC093375.1	0.642495	0.685493	0.889005	0.925146	-1.08091	0.398328	0.430557	0.61622	0.895813	0.961309	1.06539	1.06539	0.297586	0.279322	0.0642767	0.0866156	0.160731	1.96843	1.96843	0.515972	0.262123	2	156868129	156881126	-
AC093391.2	0.248105	0.062594	0.343296	0.486416	-2.05585	0.147644	0.303535	0.397442	0.361635	0.620014	1.40512	1.40512	0.274433	0.195309	0.35942	0.834095	0.898773	1.09516	1.09516	0.421801	0.385152	2	136742746	136779889	+
AC093415.2	0.335624	0.136602	0.464395	1.27674	1.27674	1.49496	1.17091	0.55337	0.697232	0.863263	1.08106	1.08106	1.69589	1.56873	0.32253	0.709326	0.806524	1.11013	1.11013	2.15048	1.93713	3	37786923	37903272	-
AC093616.4	0.29096	0.0957382	0.402594	0.746308	-1.33993	2.50833	3.36099	0.0923038	0.0324295	0.143995	1.50602	1.50602	2.93605	1.94954	0.0474545	0.0595491	0.118666	0.696589	-1.43557	1.84089	2.64272	2	88000503	88038767	+
AC093627.10	0.70893	0.920374	0.980929	0.916583	-1.09101	0.655476	0.71513	0.585274	0.785349	0.913033	1.08782	1.08782	0.435641	0.400471	0.0882702	0.128697	0.22073	0.619955	-1.61302	0.489538	0.789636	7	149597	155466	+
AC093642.5	0.536043	0.430521	0.741709	0.862677	-1.15918	1.06222	1.23131	0.0465829	0.0117521	0.0726697	0.590297	-1.69406	0.774881	1.3127	0.277506	0.575303	0.693936	0.863372	-1.15825	0.771209	0.893252	2	243030784	243102305	+
AC093673.5	0.664939	0.753825	0.920059	0.90869	-1.10049	1.20829	1.32971	0.514589	0.592663	0.802763	1.10198	1.10198	1.62786	1.47722	0.0891782	0.130324	0.223	0.709187	-1.41007	1.60693	2.26588	7	143076785	143077589	-
AC093734.1	0.370842	0.172228	0.513125	0.24306	-4.11422	0.0805828	0.331535	0.400538	0.36609	0.624843	3.26717	3.26717	0.186063	0.0569493	0.288342	0.607371	0.721033	0.598112	-1.67193	0.0513819	0.0859068	7	1580047	1581610	+
AC093818.1	0.665417	0.75613	0.920721	1.03838	1.03838	0.390741	0.376297	0.438364	0.43302	0.683852	1.35548	1.35548	0.784303	0.578617	0.382245	0.917883	0.955848	0.957033	-1.0449	0.907249	0.947981	2	173345568	173421325	-
AC093838.4	0.635036	0.663368	0.878683	1.03093	1.03093	14.9005	14.4535	0.403669	0.371827	0.629727	0.936921	-1.06733	10.9689	11.7074	0.249822	0.499798	0.624709	0.944081	-1.05923	11.5655	12.2505	2	132250386	132279147	+
AC096772.6	0.694609	0.846473	0.961113	0.951353	-1.05113	1.25823	1.32257	0.229823	0.137373	0.358525	1.29329	1.29329	1.31479	1.01662	0.00290664	0.00217347	0.00726839	1.85758	1.85758	2.00154	1.0775	2	208686014	208687494	-
AC097359.1	0.466584	0.301633	0.645601	0.381521	-2.62109	0.185992	0.487501	0.410776	0.383919	0.640815	0.552564	-1.80975	0.261798	0.473788	0.111008	0.171312	0.277587	0.209285	-4.77817	0.193134	0.922826	3	37283303	37285687	-
AC097662.2	0.633766	0.660688	0.876927	1.25446	1.25446	0.274612	0.218907	0.339046	0.266449	0.528915	0.694104	-1.44071	0.181654	0.26171	0.180447	0.322291	0.45123	1.48083	1.48083	0.340638	0.230032	2	228085768	228189918	-
AC097721.2	0.466246	0.301067	0.645133	1.73929	1.73929	0.381827	0.21953	0.319891	0.240469	0.499033	0.526001	-1.90114	0.209872	0.398995	0.390421	0.956482	0.976294	1.00972	1.00972	0.263459	0.260923	2	139175854	139259269	-
AC098614.2	0.624479	0.636541	0.864075	0.920091	-1.08685	1.36775	1.48654	0.384081	0.338392	0.599171	0.812363	-1.23098	1.34761	1.65888	0.0813618	0.11627	0.203455	1.38884	1.38884	1.5587	1.1223	3	27674467	27675212	+
AC098823.3	0.298645	0.101412	0.413227	0.424626	-2.35501	0.0819277	0.192941	0.615456	0.892318	0.960117	1.10488	1.10488	0.0984154	0.0890733	0.341706	0.773878	0.854475	1.00521	1.00521	0.282464	0.281001	2	231555636	231565245	-
AC098973.2	0.550331	0.45955	0.76148	0.877572	-1.13951	0.462121	0.52659	0.313734	0.23228	0.489428	1.31086	1.31086	1.08075	0.824459	0.141423	0.234504	0.353646	1.27575	1.27575	1.22466	0.959953	3	27844253	27932793	+
AC099522.1	0.126414	0.00925958	0.174916	0.833388	-1.19992	11.0234	13.2273	0.0249318	0.00470248	0.0388938	0.815447	-1.22632	11.7643	14.4268	0.000189107	9.04643e-05	0.000472885	0.726816	-1.37586	14.3867	19.7941	5	72742083	72744353	-
AC104698.1	0.390921	0.199105	0.540908	0.271532	-3.68281	0.0492531	0.18139	0.467769	0.489396	0.729724	2.92657	2.92657	0.176471	0.0602996	0.377595	0.900085	0.94422	1.08602	1.08602	0.0504824	0.0464839	2	30481193	30482894	+
AC104843.3	0.498305	0.352987	0.689493	0.655376	-1.52584	0.21643	0.330237	0.389591	0.348276	0.607765	1.32967	1.32967	0.470321	0.353712	0.298538	0.637101	0.746528	0.839096	-1.19176	0.346666	0.413143	7	152299298	152299978	-
AC105020.1	0.285541	0.0915684	0.395096	1.47021	1.47021	0.703874	0.478759	0.383734	0.337391	0.598629	0.821026	-1.21799	0.484581	0.590214	0.39495	0.977884	0.987618	0.996977	-1.00303	0.779911	0.782276	15	75970672	75973094	+
AC105760.2	0.377746	0.180737	0.522677	0.682795	-1.46457	0.350602	0.513481	0.518436	0.603339	0.808766	0.924651	-1.08149	0.369828	0.399965	0.346784	0.789825	0.867173	0.969749	-1.03119	0.428642	0.442013	2	237968077	237994461	-
AC107982.4	0.521796	0.395941	0.721996	0.375713	-2.66161	0.0494709	0.131672	0.327381	0.249443	0.510717	0.212743	-4.70051	0.0480995	0.226092	0.111714	0.172885	0.279353	6.87374	6.87374	0.317322	0.0461644	17	18739020	18745678	+
AC107983.4	0.261775	0.0729167	0.362212	0.718998	-1.39083	1.3473	1.87386	0.265467	0.174295	0.414131	1.25334	1.25334	2.40823	1.92144	0.133195	0.216972	0.33307	0.817642	-1.22303	1.85449	2.2681	17	18476045	18476416	+
AC108142.1	0.717853	0.975176	0.993276	0.997371	-1.00264	6.77179	6.78964	0.592235	0.807898	0.923893	1.03191	1.03191	5.67928	5.50368	0.29363	0.622638	0.734258	0.949408	-1.05329	3.77115	3.97211	4	182795591	183066403	-
AC108488.4	0.43376	0.249949	0.600182	0.745951	-1.34057	0.941678	1.26239	0.439759	0.435924	0.686028	1.22868	1.22868	0.880253	0.716423	0.334295	0.747801	0.835945	1.05815	1.05815	0.544366	0.514451	2	3579403	3584464	-
AC112229.1	0.495931	0.348423	0.686207	0.832451	-1.20127	2.09199	2.51305	0.595668	0.821624	0.929249	0.988609	-1.01152	1.26549	1.28007	0.0983834	0.147469	0.246019	0.741027	-1.34948	1.7172	2.31732	2	111118185	111121315	-
AC113189.5	0.365042	0.164503	0.5051	0.557015	-1.79528	0.245257	0.440305	0.624156	0.926173	0.97369	1.00793	1.00793	0.461153	0.457524	0.390023	0.953441	0.975299	1.056	1.056	0.491853	0.465771	17	7485282	7487391	-
AC115618.1	0.651727	0.710438	0.901778	1.28689	1.28689	0.113443	0.0881528	0.624261	0.92645	0.973853	1.0936	1.0936	0.211622	0.193509	0.321742	0.706749	0.804553	1.41828	1.41828	0.423877	0.298866	X	48431482	48433276	-
AC117395.1	0.573998	0.509712	0.794227	1.20053	1.20053	0.818896	0.682112	0.0440397	0.0107452	0.0687024	0.53606	-1.86546	0.339251	0.63286	0.300049	0.641393	0.750308	0.906317	-1.10337	0.472547	0.521393	3	149689066	149690536	+
AC118138.2	0.564619	0.489409	0.781249	0.675611	-1.48014	0.472227	0.698962	0.357507	0.293929	0.557714	1.2839	1.2839	0.418688	0.326107	0.200138	0.370381	0.500467	2.00399	2.00399	0.348904	0.174105	7	74765876	74789333	+
AC123768.4	0.464966	0.299375	0.643361	0.499192	-2.00324	0.12948	0.259379	0.475708	0.507342	0.74211	1.18074	1.18074	0.181177	0.153444	0.313684	0.682236	0.784403	0.862848	-1.15895	0.12779	0.148102	15	32898619	32907362	-
AC124789.1	0.692172	0.838889	0.957741	1.01985	1.01985	3.16307	3.1015	0.390261	0.349601	0.60881	0.909169	-1.09991	3.75399	4.12904	3.54999e-06	8.45238e-07	8.87716e-06	0.458923	-2.17901	2.57954	5.62085	HG745_PATCH	36606639	36608690	-
AC125232.1	0.483025	0.326894	0.66835	1.10822	1.10822	4.79011	4.32233	0.0980983	0.0355867	0.153034	0.80931	-1.23562	4.94138	6.10567	0.313643	0.682031	0.784301	1.04515	1.04515	6.7384	6.44728	2	87257800	87303537	-
AC127496.1	0.584296	0.537019	0.808476	0.967768	-1.03331	0.527165	0.544723	0.633185	0.964856	0.987775	1.04244	1.04244	0.441572	0.423594	0.388573	0.946885	0.971673	0.946178	-1.05688	0.216517	0.228833	17	78977135	78978933	+
AC131180.1	0.206402	0.0384225	0.285593	0.119456	-8.37125	0.360861	3.02085	0.518375	0.603068	0.808669	0.426767	-2.3432	0.654289	1.53313	0.144336	0.240871	0.360928	5.00759	5.00759	0.258623	0.0516461	2	131975976	132022251	+
AC133528.2	0.694627	0.846731	0.961139	1.07435	1.07435	0.78533	0.730982	0.515952	0.596401	0.80489	0.807573	-1.23828	0.577065	0.714568	0.245959	0.48869	0.61505	1.25389	1.25389	0.74996	0.598105	2	242629829	242633705	+
AC133785.1	0.498246	0.35269	0.68941	1.2029	1.2029	0.131288	0.109142	0.559109	0.714063	0.872216	1.22821	1.22821	0.19206	0.156374	0.0322674	0.0372466	0.0806884	2.58564	2.58564	0.356441	0.137854	2	131588551	131594568	-
AC135048.13	0.613167	0.60667	0.848424	0.656246	-1.52382	0.569527	0.867857	0.469385	0.493085	0.732245	1.29761	1.29761	0.527038	0.40616	0.0775783	0.109501	0.193994	1.9617	1.9617	1.18774	0.605464	16	30959707	30967833	+
AC137934.1	0.714914	0.956403	0.989208	1.01843	1.01843	0.787841	0.773587	0.632312	0.960862	0.986412	0.917115	-1.09038	0.742308	0.809394	0.232922	0.454907	0.582449	0.755756	-1.32318	0.504348	0.667342	16	90252405	90289087	+
AC138035.2	0.137652	0.0119628	0.190466	0.808788	-1.23642	12.2696	15.1704	0.111116	0.0430546	0.173343	0.854392	-1.17042	9.96297	11.6609	0.165301	0.286967	0.413356	0.920733	-1.08609	8.83228	9.59266	5	180733503	180755069	+
AC138783.12	0.449723	0.278166	0.622271	2.51235	2.51235	0.291085	0.115862	0.443517	0.443414	0.691891	0.666456	-1.50047	0.144702	0.217122	0.335651	0.752545	0.839335	0.81509	-1.22686	0.17455	0.214148	7	74702428	74714648	-
AC139452.2	0.722636	0.999894	0.999894	0.856112	-1.16807	0.294471	0.343963	0.623675	0.92348	0.972939	1.00077	1.00077	0.467654	0.467295	0.27571	0.569945	0.689445	0.782542	-1.27789	0.292639	0.37396	3	32827138	32827609	+
AC141586.5	0.556884	0.47184	0.770546	0.91677	-1.09079	8.01232	8.73973	0.186145	0.0988706	0.290388	0.815292	-1.22655	6.8067	8.34879	0.0233765	0.0252108	0.0584557	0.766023	-1.30544	5.33795	6.9684	16	2653351	2680496	+
AC144530.1	0.586046	0.541428	0.810897	0.810878	-1.23323	0.690371	0.851388	0.244136	0.151575	0.380854	1.41056	1.41056	1.22571	0.868953	0.125731	0.201395	0.314406	1.36506	1.36506	1.4956	1.09563	3	197577271	197577826	-
AC144652.1	0.573761	0.508973	0.793899	0.901228	-1.1096	1.12696	1.25048	0.3724	0.318447	0.580948	0.80408	-1.24366	1.29753	1.61368	0.141493	0.234663	0.35382	0.754563	-1.32527	0.77552	1.02777	7	155087628	155089252	-
AC147651.3	0.696093	0.850879	0.963166	0.908682	-1.1005	0.655331	0.721189	0.271449	0.18101	0.423463	1.46376	1.46376	0.487601	0.333115	0.102123	0.154207	0.255371	1.46992	1.46992	1.43528	0.976432	7	560028	564870	+
AC159540.1	0.682869	0.809696	0.944869	1.04428	1.04428	8.57337	8.20987	0.209069	0.118277	0.32615	1.26892	1.26892	5.32513	4.19657	0.00352567	0.00271805	0.00881637	1.72335	1.72335	5.98679	3.47393	2	98081083	98099108	-
AC174470.1	0.526908	0.408241	0.729069	1.06239	1.06239	0.450634	0.424171	0.601745	0.84398	0.938728	0.94476	-1.05847	0.340976	0.360913	0.350629	0.803782	0.876789	0.708686	-1.41106	0.343296	0.484412	17	79780293	79784534	-
ACAA1	0.496646	0.349687	0.687196	0.961413	-1.04014	40.714	42.3481	0.477018	0.509539	0.744152	1.02984	1.02984	39.3125	38.1734	0.103685	0.157181	0.259277	1.06364	1.06364	46.0008	43.2485	3	38144620	38178734	-
ACAA2	0.658061	0.728044	0.910543	0.972694	-1.02807	7.04432	7.24207	0.128556	0.0536981	0.200549	1.17871	1.17871	9.05586	7.68283	8.92683e-05	3.79742e-05	0.000223226	1.59094	1.59094	13.6528	8.58156	18	47309869	47340331	-
ACACA	0.397469	0.206895	0.549968	1.04493	1.04493	214.07	204.865	0.0377314	0.00851419	0.0588613	1.11053	1.11053	263.584	237.351	0.0661284	0.0896625	0.165362	1.06501	1.06501	279.063	262.03	17	35441923	35766910	-
ACACB	0.281942	0.0879884	0.390116	1.15923	1.15923	11.8294	10.2046	0.577641	0.763695	0.901126	0.973539	-1.02718	10.0515	10.3247	0.288895	0.608937	0.722415	1.04184	1.04184	15.558	14.9333	12	109554400	109706032	+
ACAD10	0.64091	0.678592	0.886811	1.02553	1.02553	14.7817	14.4136	0.28755	0.200251	0.44858	1.09302	1.09302	14.3478	13.1268	0.00431341	0.003431	0.0107862	1.26663	1.26663	20.6761	16.3237	12	112123857	112194904	+
ACAD11	0.397801	0.207163	0.550428	1.07333	1.07333	24.9621	23.2566	0.544571	0.671037	0.849537	1.02438	1.02438	23.6087	23.0469	0.00602208	0.00512339	0.0150589	0.824974	-1.21216	26.3633	31.9565	3	132276982	132379568	-
ACAD8	0.581856	0.531336	0.805099	0.961703	-1.03982	16.2517	16.8988	0.036481	0.0081106	0.0569107	0.83988	-1.19065	14.3327	17.0651	0.00611329	0.00521811	0.015287	0.831091	-1.20324	15.155	18.2351	11	134123389	134135750	+
ACAD9	0.660813	0.738883	0.914351	0.982603	-1.01771	50.0254	50.9111	0.0673948	0.0204115	0.105137	0.891775	-1.12136	43.7927	49.1073	9.83502e-05	4.26123e-05	0.000245936	0.777715	-1.28582	33.8101	43.4737	3	128598439	128634911	+
ACADM	0.117297	0.00713148	0.1623	1.14825	1.14825	33.1869	28.9022	0.618126	0.901792	0.964283	0.994062	-1.00597	30.4621	30.6441	0.195213	0.358796	0.488154	0.962005	-1.0395	31.2334	32.4669	1	76190036	76253261	+
ACADS	0.585806	0.540279	0.810566	0.949996	-1.05264	3.8587	4.06181	0.612977	0.882416	0.95625	0.983793	-1.01647	4.35827	4.43006	0.0294472	0.0333361	0.0736361	1.23344	1.23344	6.91736	5.6082	12	121163538	121177812	+
ACADSB	0.62699	0.643964	0.867551	1.06702	1.06702	8.14655	7.63486	0.362203	0.301857	0.56504	0.884496	-1.13059	7.29985	8.25312	0.223059	0.427995	0.557785	0.929735	-1.07558	7.34813	7.90347	10	124768495	124817828	+
ACADVL	0.256888	0.069473	0.35545	0.931862	-1.07312	175.512	188.346	0.117025	0.0467537	0.18256	1.08034	1.08034	229.906	212.809	2.28734e-05	7.73401e-06	5.71978e-05	1.25901	1.25901	336.982	267.656	17	7120444	7128593	+
ACAP1	0.621298	0.628255	0.859675	0.888196	-1.12588	0.164146	0.184808	0.211286	0.120246	0.329608	0.619152	-1.61511	0.263418	0.425449	0.0838715	0.120742	0.209731	0.619148	-1.61512	0.334879	0.540871	17	7239848	7254798	+
ACAP2	0.137652	0.0120546	0.190466	1.14022	1.14022	59.4852	52.1699	0.555131	0.701021	0.86601	0.98264	-1.01767	60.0445	61.1053	0.0247444	0.0270683	0.0618764	0.89627	-1.11573	47.335	52.8133	3	194995465	195163808	-
ACAP3	0.705014	0.897643	0.975511	1.0081	1.0081	43.0171	42.6715	0.000540143	2.36305e-05	0.000842629	1.37236	1.37236	43.4763	31.6799	1.02427e-06	1.91754e-07	2.5613e-06	1.58806	1.58806	87.0749	54.8311	1	1227756	1244990	-
ACAT1	0.441138	0.264174	0.610392	1.05375	1.05375	42.0123	39.8692	0.00256664	0.000201077	0.00400398	0.799234	-1.2512	38.2518	47.8606	3.76635e-08	3.38807e-09	9.41819e-08	0.574906	-1.73941	24.0038	41.7525	11	107992243	108018504	+
ACAT2	0.44691	0.273517	0.618379	1.02819	1.02819	215.543	209.633	0.249842	0.158079	0.389756	0.964342	-1.03698	222.295	230.515	2.65911e-07	3.91842e-08	6.64941e-07	0.782532	-1.2779	174.104	222.489	6	160181360	160200145	+
ACBD3	0.526061	0.406416	0.727898	1.02527	1.02527	67.0265	65.3745	0.119437	0.0482236	0.186323	1.06506	1.06506	70.2021	65.9137	0.120471	0.190418	0.301253	1.04135	1.04135	57.8749	55.5769	1	226332380	226374432	-
ACBD4	0.276496	0.0840635	0.38258	0.801383	-1.24784	1.42694	1.78059	0.563619	0.725341	0.879251	1.03414	1.03414	1.39237	1.3464	0.0308547	0.0353728	0.0771559	0.758685	-1.31807	2.35114	3.09897	17	43209967	43221549	+
ACBD5	0.299912	0.102098	0.414981	1.1029	1.1029	27.3429	24.7917	0.276299	0.187119	0.431029	1.08613	1.08613	26.3167	24.2298	0.0589792	0.0780137	0.147484	1.11433	1.11433	26.9872	24.2183	10	27484146	27531060	-
ACBD6	0.543603	0.447165	0.752171	1.02679	1.02679	29.6045	28.8322	0.397366	0.361301	0.619895	1.03082	1.03082	37.498	36.3771	0.113526	0.176619	0.283884	1.0491	1.0491	43.5233	41.4862	1	180244515	180472090	-
ACCS	0.659114	0.732856	0.912	0.971462	-1.02938	4.86585	5.00879	0.0411231	0.00970357	0.0641524	0.762439	-1.31158	3.46039	4.53858	0.0314911	0.0362289	0.0787473	1.23185	1.23185	7.45046	6.04819	11	44087475	44105773	+
ACD	0.0697282	0.000817404	0.0964811	0.806444	-1.24001	25.4551	31.5646	0.0259431	0.00497487	0.0404715	0.843711	-1.18524	24.6222	29.1833	6.78494e-08	7.03228e-09	1.69666e-07	0.559235	-1.78816	15.6687	28.0181	16	67691415	67694714	-
ACE2	0.146017	0.0145138	0.20204	0.567726	-1.76141	0.980791	1.72758	0.222121	0.129902	0.346512	1.328	1.328	0.492962	0.371206	0.000883991	0.000541264	0.00221052	2.50245	2.50245	1.26766	0.506567	X	15579156	15620272	-
ACER2	0.314512	0.11421	0.435183	1.23144	1.23144	4.61446	3.74719	0.0919024	0.0321986	0.143369	1.34016	1.34016	4.72708	3.52724	0.0108996	0.0102598	0.0272558	1.42741	1.42741	4.75019	3.32785	9	19408925	19452019	+
ACER3	0.711438	0.93378	0.984399	0.896729	-1.11516	0.0492147	0.0548825	0.610539	0.874258	0.952447	0.826378	-1.2101	0.0437096	0.052893	0.0679878	0.0928137	0.170012	0.00260135	-384.415	0.0504453	19.392	HG414_PATCH	76571911	76737842	+
ACHE	0.518281	0.388888	0.717133	0.641968	-1.55771	0.114114	0.177757	0.25644	0.165392	0.400049	2.49914	2.49914	0.173954	0.0696055	0.0756765	0.106069	0.189238	2.29722	2.29722	0.352637	0.153506	7	100487615	100494595	-
ACIN1	0.674563	0.783357	0.933376	0.994532	-1.0055	191.321	192.372	0.168416	0.0835885	0.26273	1.03751	1.03751	185.118	178.425	0.0800472	0.113913	0.200167	0.967558	-1.03353	169.527	175.211	14	23527773	23564824	-
ACKR2	0.291899	0.0966761	0.403894	0.444401	-2.25022	0.0962693	0.216627	0.556727	0.706117	0.868499	0.840471	-1.18981	0.0764229	0.0909287	0.151061	0.255194	0.377745	2.10758	2.10758	0.286268	0.135828	3	42846244	42929467	+
ACKR3	0.371489	0.172949	0.514021	1.38364	1.38364	1.30707	0.944661	0.630679	0.953357	0.983865	0.9939	-1.00614	0.780731	0.785523	0.297294	0.633575	0.743419	0.894236	-1.11827	0.736593	0.823712	2	237476430	237491002	+
ACLY	0.589075	0.550558	0.815088	1.01126	1.01126	529.147	523.253	0.000286853	9.95106e-06	0.000447493	1.12691	1.12691	690.282	612.542	0.0288665	0.0325362	0.0721842	0.957272	-1.04464	754.43	788.104	17	40023161	40086796	-
ACN9	0.500793	0.358011	0.692935	1.08541	1.08541	5.72122	5.27104	0.29394	0.208052	0.458549	0.890763	-1.12263	6.92017	7.76881	0.171252	0.300524	0.428236	0.899133	-1.11218	7.76041	8.63099	7	96745902	96811076	+
ACO1	0.19264	0.0312857	0.266551	1.15325	1.15325	55.6777	48.2791	0.58607	0.789296	0.914275	1.02052	1.02052	87.5624	85.8019	0.076992	0.108448	0.192528	0.90432	-1.1058	69.708	77.0833	9	32384618	32454768	+
ACO2	0.677039	0.793003	0.936802	0.992761	-1.00729	94.5061	95.1952	0.0351859	0.00771699	0.0548903	1.08995	1.08995	112.119	102.867	0.0312043	0.0358362	0.07803	1.06719	1.06719	126.702	118.725	22	41865129	41924994	+
ACOT1	0.70142	0.883915	0.970538	1.01511	1.01511	1.05655	1.04082	0.507681	0.57551	0.791987	1.15788	1.15788	1.05122	0.907882	0.013758	0.0134732	0.0344034	1.82384	1.82384	1.42127	0.779272	14	74003818	74010499	+
ACOT11	0.562475	0.484706	0.778282	0.962167	-1.03932	14.731	15.3103	0.00034787	1.32075e-05	0.00054268	1.50573	1.50573	23.2415	15.4354	1.54672e-08	1.13484e-09	3.86776e-08	2.31155	2.31155	43.0577	18.6272	1	55007930	55104866	+
ACOT13	0.472075	0.310601	0.653198	1.1145	1.1145	10.8578	9.74235	0.588121	0.794948	0.917475	0.982146	-1.01818	13.5078	13.7534	0.333331	0.744459	0.833533	1.02635	1.02635	16.5935	16.1675	6	24667263	24705294	+
ACOT2	0.468613	0.30564	0.648409	1.34805	1.34805	2.03968	1.51306	0.565309	0.729043	0.881887	1.0796	1.0796	1.84044	1.70475	0.313227	0.680642	0.783261	1.11461	1.11461	2.13555	1.91596	14	74034324	74042358	+
ACOT4	0.282059	0.0883919	0.390278	1.43982	1.43982	1.38409	0.961296	0.360983	0.299926	0.563137	0.820607	-1.21861	1.11821	1.36266	0.0627388	0.0840878	0.156886	0.729994	-1.36987	0.560838	0.768277	14	74058410	74063201	+
ACOT7	0.165295	0.0202027	0.228715	0.925545	-1.08044	89.4136	96.6064	0.176237	0.0901269	0.274932	1.05562	1.05562	102.607	97.2007	0.185118	0.333726	0.462908	0.971229	-1.02962	98.1438	101.051	1	6324329	6454452	-
ACOT8	0.644935	0.692726	0.89238	0.972916	-1.02784	9.90947	10.1853	0.42384	0.407138	0.661194	1.0566	1.0566	10.248	9.69911	0.01719	0.0174582	0.0429857	1.18952	1.18952	13.9228	11.7046	20	44470360	44486046	-
ACOT9	0.495899	0.348189	0.686162	1.04144	1.04144	57.346	55.0639	0.44408	0.444273	0.69277	0.969094	-1.03189	58.3776	60.2394	0.00876282	0.0079331	0.0219125	0.885869	-1.12884	52.2459	58.977	X	23720370	23784593	-
ACOX1	0.0697282	0.000863126	0.0964811	1.21718	1.21718	26.4009	21.6902	0.0141997	0.00218383	0.0221516	1.18957	1.18957	28.3157	23.8032	1.51441e-06	3.08259e-07	3.78697e-06	1.50634	1.50634	37.6673	25.0058	17	73937588	73975516	-
ACOX2	0.715395	0.959909	0.989874	0.987158	-1.01301	0.246074	0.249275	0.600011	0.838513	0.936024	1.34711	1.34711	0.33625	0.249608	0.211747	0.399128	0.529499	0.703202	-1.42207	0.222276	0.316091	3	58490863	58523047	-
ACOX3	0.700442	0.878738	0.969184	1.00922	1.00922	9.21994	9.13569	0.38577	0.341741	0.601806	1.07652	1.07652	9.95166	9.24429	0.00874899	0.00791788	0.0218779	1.23357	1.23357	14.916	12.0918	4	8368009	8442451	-
ACP1	0.543222	0.444977	0.751642	1.02865	1.02865	50.869	49.4522	0.27914	0.190523	0.435462	0.950429	-1.05216	50.3843	53.0122	0.0531282	0.0683921	0.132853	0.930121	-1.07513	42.129	45.2941	2	264140	278284	+
ACP2	0.250622	0.0650361	0.34678	0.922057	-1.08453	30.2126	32.7665	0.366523	0.308606	0.57178	0.959188	-1.04255	23.7576	24.7685	0.0683707	0.0935582	0.170969	0.928724	-1.07675	22.3574	24.0733	11	47260853	47270458	-
ACP5	0.55049	0.459776	0.761699	1.11145	1.11145	1.32649	1.19348	0.100059	0.0365045	0.156094	1.36733	1.36733	1.83483	1.3419	1.11265e-06	2.12939e-07	2.7823e-06	3.8569	3.8569	8.2953	2.15077	19	11685475	11689824	-
ACP6	0.392952	0.20195	0.543717	1.11697	1.11697	6.43756	5.76342	0.216267	0.12479	0.337379	0.876975	-1.14028	4.73078	5.39443	1.24823e-05	3.80022e-06	3.12135e-05	0.57238	-1.74709	3.44086	6.01148	1	147101453	147142619	-
ACPL2	0.701078	0.882312	0.970065	1.02655	1.02655	1.86972	1.82137	0.51085	0.584226	0.796931	0.877079	-1.14015	1.13368	1.29257	0.033242	0.0386642	0.0831255	0.636568	-1.57092	1.19293	1.874	3	140947568	141013749	+
ACPP	0.588213	0.547555	0.813895	1.49278	1.49278	0.0819277	0.0548825	0.532384	0.637294	0.830524	0.832708	-1.2009	0.0877141	0.105336	0.000200023	9.65204e-05	0.000500182	9.02299	9.02299	0.415862	0.0460892	3	132036211	132087143	+
ACRC	0.360665	0.160265	0.499044	1.33104	1.33104	1.3888	1.04339	0.493262	0.544239	0.769493	0.890288	-1.12323	1.03022	1.15718	0.0325737	0.037731	0.0814545	0.635156	-1.57442	0.734157	1.15587	X	70798261	70833434	+
ACSF2	0.186762	0.0295338	0.258417	0.856634	-1.16736	13.2361	15.4513	0.122393	0.0500304	0.190934	0.871836	-1.147	16.2602	18.6505	0.136152	0.223288	0.340465	0.919202	-1.0879	26.6242	28.9645	17	48503519	48552207	+
ACSF3	0.143569	0.0134063	0.198652	0.882127	-1.13362	15.7275	17.829	0.0164954	0.00270222	0.025733	0.851802	-1.17398	12.1976	14.3197	0.00331859	0.00253226	0.00829853	0.850166	-1.17624	15.1325	17.7995	16	89154783	89222255	+
ACSL1	0.155752	0.0171593	0.21551	1.16491	1.16491	14.9384	12.8236	0.00198386	0.000143568	0.00309484	1.33257	1.33257	22.6202	16.9748	4.14984e-10	8.97401e-12	1.03772e-09	2.76448	2.76448	59.8679	21.6561	4	185676749	185747973	-
ACSL3	0.186402	0.0292666	0.257919	1.08368	1.08368	356.76	329.211	0.440459	0.437485	0.687121	0.973467	-1.02726	400.981	411.91	0.0205332	0.0216271	0.0513457	1.08955	1.08955	436.326	400.465	2	223725652	223809358	+
ACSL4	0.10263	0.00451747	0.142006	1.10351	1.10351	173.866	157.557	0.423678	0.406574	0.660941	0.975284	-1.02534	172.999	177.383	0.0880766	0.128308	0.220246	1.04958	1.04958	179.216	170.751	X	108867473	108976633	-
ACSL5	0.625404	0.639141	0.865356	0.881997	-1.13379	2.13152	2.4167	0.54231	0.664933	0.846008	0.90601	-1.10374	0.835272	0.921924	0.15446	0.262801	0.386245	1.39246	1.39246	0.905221	0.650088	10	114133776	114188139	+
ACSL6	0.606123	0.592032	0.838677	1.19344	1.19344	0.50716	0.424958	0.440591	0.437895	0.687325	1.49814	1.49814	0.44148	0.294685	0.020703	0.0218479	0.0517704	2.68089	2.68089	0.98948	0.369086	5	131142683	131347937	-
ACSS1	0.515142	0.3833	0.71279	1.08242	1.08242	14.5269	13.4207	0.528474	0.62768	0.824424	1.05287	1.05287	11.4312	10.8572	0.182748	0.327974	0.456983	1.11225	1.11225	9.26882	8.33337	20	24986868	25039617	-
ACSS2	0.575656	0.513416	0.796521	1.0195	1.0195	112.57	110.417	0.00015004	4.30853e-06	0.000234063	1.20933	1.20933	182.15	150.62	0.260053	0.528502	0.650294	0.982429	-1.01788	277.719	282.686	20	33459949	33515770	+
ACTA1	0.599236	0.575557	0.829148	1.18433	1.18433	0.393191	0.331995	0.550745	0.689904	0.859167	0.866436	-1.15415	0.361853	0.417633	0.0116289	0.011081	0.0290794	0.383906	-2.6048	0.146465	0.381513	1	229566992	229569846	-
ACTA2	0.370754	0.171981	0.513003	0.850017	-1.17645	4.78855	5.63348	0.462149	0.477358	0.720957	1.08723	1.08723	4.93813	4.54193	0.1376	0.226337	0.344085	1.13426	1.13426	7.52948	6.63821	10	90694831	90751148	-
ACTB	0.106279	0.0051517	0.147056	0.887628	-1.1266	4824.48	5435.25	0.631122	0.955587	0.984557	0.997002	-1.00301	5548.69	5565.37	1.79369e-06	3.76068e-07	4.48533e-06	0.737873	-1.35525	4345.62	5889.39	7	5566782	5603416	-
ACTBP11	0.719617	0.988397	0.995716	1.00468	1.00468	1.0596	1.05467	0.533105	0.639885	0.83165	1.10265	1.10265	0.686588	0.622669	0.128032	0.206109	0.320159	0.737592	-1.35576	0.584369	0.792267	1	224051428	224052554	-
ACTBP2	0.62697	0.643636	0.867523	0.864951	-1.15614	0.490889	0.567534	0.548649	0.68372	0.855898	1.12914	1.12914	0.619922	0.549024	0.261711	0.532802	0.65444	0.99899	-1.00101	0.282589	0.282874	5	77080705	77081828	+
ACTG1	0.716182	0.967523	0.990964	0.950639	-1.05192	960.79	1010.68	0.101583	0.0374839	0.15847	0.375204	-2.66522	1230.14	3278.58	0.396195	0.984307	0.990733	1.06771	1.06771	4477.58	4193.63	HG271_PATCH	79483771	79497648	-
ACTG2	0.62535	0.638926	0.865282	1.24055	1.24055	0.888444	0.716169	0.543368	0.667546	0.847659	1.07755	1.07755	0.778483	0.722454	0.252194	0.506097	0.630641	0.824583	-1.21273	0.979077	1.18736	2	74119441	74146993	+
ACTL10	0.609122	0.598066	0.842827	0.917255	-1.09021	1.66001	1.80976	0.608687	0.865968	0.949558	1.0485	1.0485	1.67113	1.59383	0.13463	0.220224	0.336658	0.807495	-1.2384	1.80462	2.23484	20	32254304	32256332	+
ACTL6A	0.329828	0.13021	0.456374	1.06319	1.06319	56.3538	53.0047	0.0873864	0.0299654	0.136324	0.909924	-1.09899	54.0829	59.4367	1.23688e-05	3.7523e-06	3.09298e-05	0.760481	-1.31496	38.4108	50.5085	3	179280668	179306197	+
ACTN1	0.0720784	0.000967804	0.0997332	0.900761	-1.11017	1207.21	1340.21	0.00357714	0.000320573	0.00558038	0.889207	-1.1246	1196.08	1345.1	1.37335e-09	4.64572e-11	3.43423e-09	0.662423	-1.50961	909.265	1372.64	14	69340860	69446158	-
ACTN4	0.129894	0.0100353	0.179731	0.925988	-1.07993	914.168	987.235	0.602456	0.84671	0.939836	0.994981	-1.00504	958.432	963.266	2.04385e-06	4.41981e-07	5.11088e-06	0.805762	-1.24106	891.503	1106.41	19	39138289	39222224	+
ACTN4P1	0.580465	0.528287	0.803175	0.859606	-1.16332	0.804368	0.93574	0.420664	0.401497	0.656239	0.82728	-1.20878	0.575247	0.695348	0.0870636	0.12644	0.217713	0.726313	-1.37682	0.49935	0.687514	4	117519317	117520768	+
ACTR10	0.223272	0.0468681	0.308937	1.09127	1.09127	35.6186	32.6397	0.556956	0.706987	0.868857	1.01343	1.01343	35.1295	34.6639	0.0132336	0.0128698	0.0330922	1.12011	1.12011	40.044	35.75	14	58666798	58701751	+
ACTR1A	0.391327	0.199664	0.541469	0.963159	-1.03825	135.523	140.707	0.00763791	0.000914887	0.0119152	1.11989	1.11989	154.733	138.169	0.00169578	0.00117479	0.00424049	1.11622	1.11622	160.645	143.919	10	104238986	104262483	-
ACTR1B	0.244937	0.0606116	0.338913	0.902904	-1.10754	30.5831	33.8719	0.209932	0.119041	0.327496	0.923169	-1.08322	31.361	33.971	0.000349116	0.000185235	0.000873004	0.783481	-1.27635	37.5675	47.9494	2	98272431	98280571	-
ACTR2	0.186702	0.0294532	0.258334	1.08819	1.08819	474.438	435.99	0.297697	0.213308	0.464411	1.04678	1.04678	528.22	504.613	0.00150596	0.00102374	0.00376582	1.15536	1.15536	511.178	442.439	2	65454887	65498388	+
ACTR3	0.200154	0.0354509	0.276948	1.06325	1.06325	299.513	281.695	0.58732	0.7933	0.916226	1.00712	1.00712	304.827	302.671	0.0469005	0.0587307	0.11728	1.0568	1.0568	294.99	279.136	2	114647537	114720174	+
ACTR3B	0.707342	0.910415	0.978731	1.02404	1.02404	3.63201	3.54675	0.173752	0.0882699	0.271055	0.71234	-1.40382	2.99379	4.20275	0.136729	0.224503	0.341908	0.803077	-1.24521	3.54489	4.41414	7	152456834	152552464	+
ACTR3C	0.499678	0.354873	0.691392	0.84788	-1.17941	1.38736	1.63627	0.297066	0.212095	0.463426	1.307	1.307	1.41752	1.08456	0.253864	0.510865	0.634816	1.12318	1.12318	1.71985	1.53124	7	149941005	150020815	-
ACTR5	0.643139	0.688049	0.889895	0.965214	-1.03604	9.80789	10.1614	0.270376	0.179721	0.421789	1.12097	1.12097	9.70312	8.65601	0.150863	0.254724	0.37725	0.902151	-1.10846	7.41132	8.21516	20	37377085	37400835	+
ACTR6	0.20902	0.0395454	0.289215	1.22844	1.22844	11.9642	9.73935	0.289949	0.203471	0.452322	0.868225	-1.15177	11.6385	13.405	0.378783	0.904596	0.94719	0.991932	-1.00813	12.67	12.773	12	100592900	100635644	+
ACTR8	0.252484	0.0663579	0.349356	1.09003	1.09003	29.4131	26.9838	0.592266	0.808085	0.923941	1.01167	1.01167	26.5423	26.2361	0.0940801	0.13942	0.235258	0.935784	-1.06862	22.6739	24.2298	3	53901093	53916230	-
ACTRT3	0.502627	0.36145	0.695472	1.12783	1.12783	3.56121	3.15759	0.585274	0.785538	0.913033	0.954103	-1.0481	3.18526	3.33848	0.337218	0.757984	0.843252	1.04392	1.04392	3.16189	3.02886	3	169484709	169487684	-
ACVR1	0.338829	0.139979	0.46883	1.05719	1.05719	36.0772	34.1254	0.501092	0.561864	0.781708	1.02148	1.02148	40.7005	39.8445	0.247142	0.491993	0.618007	1.02566	1.02566	38.8014	37.8307	2	158592958	158732375	-
ACVR1B	0.599901	0.577807	0.830068	0.972759	-1.028	26.7483	27.4973	0.0772425	0.025159	0.120499	1.114	1.114	32.7897	29.4342	0.000113494	5.03308e-05	0.000283805	1.27529	1.27529	44.9574	35.2528	12	52345451	52390863	+
ACVR1C	0.494073	0.345239	0.683637	1.75205	1.75205	0.217826	0.124326	0.46166	0.47663	0.720194	0.826013	-1.21063	0.115362	0.139661	0.00430755	0.00342329	0.0107715	4.1886	4.1886	0.870758	0.207888	2	158383279	158485518	-
ACVR2A	0.503553	0.362687	0.696754	0.927925	-1.07767	5.93454	6.3955	0.608962	0.867012	0.949987	1.0151	1.0151	6.9933	6.88927	0.0231349	0.0248967	0.0578516	1.19727	1.19727	7.46596	6.23581	2	148602086	148688394	+
ACVR2B	0.264908	0.0747542	0.366547	1.22859	1.22859	4.17294	3.39654	0.493262	0.544335	0.769493	1.06799	1.06799	6.15273	5.76101	0.00697681	0.00608127	0.0174463	1.40008	1.40008	7.05882	5.04173	3	38495342	38534634	+
ACY1	0.146384	0.014701	0.202548	0.860701	-1.16184	23.2692	27.0352	0.488494	0.534441	0.762055	1.03399	1.03399	32.2233	31.1642	8.86338e-05	3.76632e-05	0.000221639	0.741029	-1.34948	35.284	47.6149	3	52009066	52023214	+
ACYP1	0.594113	0.563544	0.82206	1.06216	1.06216	3.38066	3.18281	0.624631	0.929368	0.97443	1.00266	1.00266	3.14246	3.13412	0.0291598	0.0329163	0.0729175	0.790614	-1.26484	3.34942	4.23648	14	75519924	75536187	-
ACYP2	0.716839	0.971672	0.991872	0.979554	-1.02087	1.81091	1.8487	0.626457	0.935324	0.977279	0.992212	-1.00785	1.8829	1.89768	0.0881188	0.128435	0.220351	1.26471	1.26471	3.05887	2.41864	2	54197975	54532438	+
AD000090.2	0.710302	0.926335	0.982827	0.991371	-1.0087	10.1514	10.2398	0.0173902	0.00290074	0.0271289	0.762432	-1.31159	6.46942	8.48524	0.000160723	7.48253e-05	0.000401907	0.648623	-1.54173	6.26686	9.6618	19	36031640	36036932	-
AD000092.3	0.380637	0.185293	0.526678	1.65695	1.65695	0.345465	0.208495	0.585749	0.788295	0.913774	0.929068	-1.07635	0.260397	0.280277	0.394479	0.976021	0.986441	0.963574	-1.0378	0.388362	0.403043	19	13004947	13005695	+
AD000671.6	0.568917	0.497968	0.787196	0.49363	-2.02581	0.216932	0.439463	0.637056	0.981658	0.993813	0.62017	-1.61246	0.390526	0.629708	0.110964	0.171211	0.277478	0.503562	-1.98585	0.412284	0.818737	19	36230153	36236334	-
AD000684.2	0.63744	0.669077	0.88201	1.29269	1.29269	0.348297	0.269435	0.573806	0.751995	0.895143	0.61899	-1.61553	0.14242	0.230084	0.376249	0.89471	0.940855	1.08285	1.08285	0.195241	0.180304	19	35753749	35755708	+
ADA	0.658972	0.732529	0.911803	1.02124	1.02124	10.6638	10.442	0.00265726	0.000210972	0.00414536	1.33155	1.33155	14.3785	10.7983	3.98835e-05	1.50564e-05	9.97333e-05	1.44955	1.44955	24.9045	17.1808	20	43248163	43280875	-
ADAL	0.690504	0.832442	0.955433	1.02385	1.02385	8.38827	8.19285	0.611651	0.878123	0.954181	1.00987	1.00987	7.65512	7.58031	0.13676	0.224596	0.341985	0.899343	-1.11192	6.43274	7.15271	15	43622872	43646097	+
ADAM10	0.135892	0.0111733	0.188031	1.09747	1.09747	151.336	137.895	0.479409	0.514034	0.747883	0.978364	-1.02211	154.72	158.142	0.058755	0.0776684	0.146924	0.940481	-1.06329	145.443	154.648	15	58887403	59042178	-
ADAM12	0.55025	0.458703	0.761367	1.5563	1.5563	0.392465	0.252178	0.520548	0.608004	0.812059	0.84406	-1.18475	0.103776	0.122948	0.0599631	0.0796544	0.149945	0.421853	-2.37049	0.166071	0.393671	10	127700950	128077025	-
ADAM15	0.211398	0.0410367	0.292507	0.930661	-1.07451	200.923	215.893	0.19344	0.104777	0.301768	1.05635	1.05635	251.602	238.182	0.109156	0.167866	0.272959	0.9551	-1.04701	274.192	287.082	1	155023042	155035253	+
ADAM17	0.388637	0.196776	0.537747	1.05276	1.05276	57.2512	54.3821	0.0508683	0.0134113	0.0793551	1.11388	1.11388	75.4168	67.7065	0.0608031	0.0809769	0.152045	1.07425	1.07425	70.6265	65.7446	2	9628615	9695922	-
ADAM19	0.107357	0.00539557	0.148547	1.13227	1.13227	45.1294	39.8576	1.37013e-05	1.33349e-07	2.13742e-05	1.4254	1.4254	36.5253	25.6246	9.03802e-10	2.61061e-11	2.26006e-09	1.91763	1.91763	36.2695	18.9137	5	156822542	157002784	-
ADAM1A	0.683044	0.81002	0.945111	0.968139	-1.03291	2.41239	2.49178	0.311705	0.229885	0.486263	0.758549	-1.31831	1.44695	1.90752	0.118481	0.18647	0.296276	0.746555	-1.33949	1.16612	1.56201	12	112337067	112340043	+
ADAM8	0.271854	0.0802909	0.376158	0.914825	-1.09311	99.6354	108.912	0.611104	0.876816	0.953328	0.992325	-1.00773	158.641	159.868	1.20506e-05	3.65016e-06	3.01338e-05	0.71743	-1.39387	135.621	189.038	10	135075907	135090373	-
ADAM9	0.200996	0.036059	0.278113	1.06143	1.06143	357.877	337.165	0.482535	0.520658	0.75276	0.983126	-1.01716	420.513	427.73	0.120732	0.191114	0.301905	1.03655	1.03655	440.477	424.946	8	38854388	38962664	+
ADAMTS1	0.064751	0.000459943	0.0895944	0.696772	-1.43519	88.3501	126.799	8.9151e-07	1.46044e-09	1.39076e-06	0.363738	-2.74924	51.5491	141.721	1.53931e-10	1.92592e-12	3.84923e-10	0.196679	-5.08442	39.2383	199.504	21	28208066	28217729	-
ADAMTS12	0.66282	0.745042	0.917127	0.929932	-1.07535	3.16661	3.4052	0.00765071	0.000917864	0.0119352	0.430926	-2.32059	0.611824	1.41979	0.0847854	0.122366	0.212016	0.739849	-1.35163	0.527563	0.713069	5	33523640	33892298	-
ADAMTS13	0.69312	0.842644	0.959052	0.946073	-1.057	0.324879	0.343397	0.474613	0.504624	0.740401	0.77207	-1.29522	0.283385	0.367046	0.392511	0.966969	0.98152	1.00151	1.00151	0.98294	0.981458	9	136279478	136324509	+
ADAMTS14	0.626492	0.641998	0.866861	0.796596	-1.25534	0.166451	0.208953	0.405036	0.374017	0.63186	1.96757	1.96757	0.104071	0.052893	0.00300653	0.0022621	0.00751819	7.12985	7.12985	0.431364	0.0605012	10	72432559	72522198	+
ADAMTS15	0.678074	0.795369	0.938235	0.951601	-1.05086	10.0207	10.5304	0.563619	0.725522	0.879251	1.06394	1.06394	1.89994	1.78575	0.0193377	0.0200964	0.0483561	0.588811	-1.69834	0.377896	0.641795	11	130318869	130346533	+
ADAMTS4	0.431198	0.247003	0.596638	1.27388	1.27388	0.772277	0.60624	0.361058	0.300071	0.563254	1.23768	1.23768	1.03022	0.832385	0.0741937	0.103461	0.18553	1.41001	1.41001	0.946162	0.671033	1	161154098	161168847	-
ADAMTS6	0.693181	0.842778	0.959138	0.988103	-1.01204	31.7902	32.173	0.000134415	3.74327e-06	0.000209688	0.664065	-1.50588	22.4953	33.8751	9.03708e-10	2.59232e-11	2.25983e-09	0.368468	-2.71394	13.0728	35.4789	5	64444563	64777748	-
ADAMTS7	0.440853	0.263344	0.609997	0.93183	-1.07316	11.6836	12.5383	0.21386	0.122556	0.333624	1.103	1.103	7.5297	6.82654	0.00467226	0.003761	0.0116835	1.23287	1.23287	13.9025	11.2765	15	79051545	79103774	-
ADAMTS9	0.578646	0.522803	0.800657	0.850139	-1.17628	1.76066	2.07102	0.0980059	0.0355097	0.15289	0.600885	-1.66421	0.556233	0.92569	0.233537	0.456505	0.583987	0.807609	-1.23822	0.424538	0.525672	3	64501333	64673677	-
ADAMTSL1	0.590551	0.554785	0.81713	0.940584	-1.06317	2.43031	2.58383	0.200986	0.111092	0.31354	0.841343	-1.18858	3.52113	4.18514	2.3261e-07	3.28055e-08	5.81669e-07	0.354649	-2.81969	1.2429	3.50458	9	18473892	18910949	+
ADAMTSL4	0.586281	0.541941	0.811223	1.13057	1.13057	0.604471	0.534661	0.389175	0.34756	0.607117	1.13984	1.13984	0.941187	0.825717	0.0183185	0.0188646	0.0458076	1.60213	1.60213	3.78888	2.3649	1	150521884	150533414	+
ADAMTSL5	0.064751	0.000148425	0.0895944	0.725453	-1.37845	7.01815	9.67417	0.507758	0.575974	0.792107	0.959272	-1.04246	7.56477	7.88595	0.3469	0.79025	0.867465	1.01533	1.01533	12.4253	12.2377	19	1505017	1513604	-
ADAP1	0.329782	0.130078	0.456311	0.830206	-1.20452	3.0935	3.72618	0.283124	0.195151	0.441676	1.16745	1.16745	5.84187	5.00396	0.00197073	0.00139036	0.00492805	0.637982	-1.56744	6.15104	9.6414	7	937540	995044	-
ADAP2	0.434551	0.250777	0.601278	0.620235	-1.61229	0.0805845	0.129926	0.444628	0.445276	0.693624	0.677332	-1.47638	0.110296	0.162839	0.0581002	0.0765875	0.145286	2.42576	2.42576	0.521037	0.214794	17	29233362	29286341	+
ADAR	0.149188	0.0153395	0.206427	0.893459	-1.11924	454.607	508.816	0.230057	0.137912	0.358891	1.06945	1.06945	354.297	331.289	0.213062	0.402604	0.532788	0.965422	-1.03582	328.914	340.695	1	154554538	154600476	-
ADARB1	0.438375	0.259126	0.606569	1.0305	1.0305	52.4859	50.9326	0.074576	0.0237992	0.116339	1.06565	1.06565	58.0503	54.4741	0.00208026	0.00148067	0.00520194	0.907175	-1.10232	66.7944	73.629	21	46493768	46646479	+
ADAT1	0.55389	0.466365	0.766404	1.03087	1.03087	21.8523	21.1979	0.55884	0.713151	0.871796	1.01452	1.01452	20.893	20.594	0.00088115	0.000539252	0.00220342	0.838071	-1.19322	17.2535	20.5872	16	75630879	75657199	-
ADAT2	0.634858	0.662749	0.878437	1.0292	1.0292	12.3939	12.0423	0.0194755	0.00336493	0.0303819	0.806742	-1.23955	10.0075	12.4049	0.0332174	0.0386279	0.0830641	0.867832	-1.1523	11.0945	12.7841	6	143743969	143771811	-
ADAT3	0.646967	0.69789	0.895192	0.944926	-1.05828	2.10478	2.22745	0.213742	0.122447	0.33344	0.795873	-1.25648	2.276	2.85976	0.246837	0.491235	0.617246	1.10397	1.10397	2.81644	2.5512	19	1905377	1913445	+
ADC	0.289881	0.0947085	0.401102	0.765015	-1.30716	1.48223	1.93752	0.28755	0.200253	0.44858	1.22894	1.22894	1.70161	1.38462	0.310095	0.670962	0.775428	0.935382	-1.06908	2.87014	3.06842	1	33546705	33586132	+
ADCK1	0.525036	0.403694	0.726479	0.916413	-1.09121	4.51523	4.92707	0.338712	0.266009	0.528395	1.14241	1.14241	5.39431	4.72188	0.238789	0.469758	0.59712	0.93277	-1.07208	5.54455	5.94418	14	78266426	78401356	+
ADCK2	0.671482	0.774435	0.929113	0.986809	-1.01337	14.8602	15.0589	0.293293	0.207191	0.457539	0.935457	-1.069	13.267	14.1824	0.00428837	0.00340539	0.0107236	0.831295	-1.20294	14.4112	17.3359	7	140372953	140396062	+
ADCK3	0.720685	0.992126	0.997194	1.00013	1.00013	6.45332	6.45249	0.342443	0.271081	0.534214	0.885842	-1.12887	4.81743	5.43825	0.0539288	0.069631	0.134855	0.807059	-1.23907	4.27837	5.30119	1	227085237	227175247	+
ADCK4	0.560042	0.479337	0.774916	1.04538	1.04538	14.3352	13.7128	0.535262	0.646555	0.835015	1.02828	1.02828	15.7215	15.2891	0.185118	0.333749	0.462908	0.940708	-1.06303	20.2138	21.4878	19	41197434	41224113	-
ADCK5	0.507475	0.369459	0.70218	0.919767	-1.08723	7.57485	8.23562	0.469587	0.493652	0.73256	1.06034	1.06034	7.10412	6.69984	0.118299	0.186055	0.295821	1.14342	1.14342	9.53146	8.33595	HG243_PATCH	145428004	145448146	+
ADCY1	0.702181	0.886402	0.97159	1.01756	1.01756	2.14635	2.10931	0.494189	0.54612	0.770939	1.08594	1.08594	2.17857	2.00617	5.95646e-05	2.36573e-05	0.000148948	2.14648	2.14648	3.30093	1.53783	7	45613739	45762716	+
ADCY10P1	0.634165	0.661428	0.877478	0.920299	-1.0866	1.84957	2.00975	0.0880717	0.0302809	0.137393	1.4466	1.4466	1.91891	1.3265	0.322178	0.708204	0.805643	1.08247	1.08247	2.17279	2.00725	6	41068761	41108572	+
ADCY3	0.535524	0.427962	0.740992	0.96719	-1.03392	69.1485	71.4942	0.598758	0.831943	0.934068	1.01076	1.01076	73.9085	73.122	0.000759716	0.000454727	0.00189976	0.836664	-1.19522	71.5048	85.4642	2	25042038	25142709	-
ADCY4	0.67587	0.789439	0.935184	1.0902	1.0902	0.487529	0.447192	0.48465	0.525423	0.756058	1.10341	1.10341	0.417718	0.378572	0.394479	0.975657	0.986441	0.946659	-1.05635	0.687696	0.726445	14	24787555	24804300	-
ADCY6	0.619228	0.623316	0.856811	1.02861	1.02861	30.1807	29.3413	0.502884	0.566244	0.784504	1.03862	1.03862	27.1344	26.1253	0.351694	0.807527	0.879452	0.986674	-1.01351	38.1167	38.6315	12	49159975	49182821	-
ADCY7	0.616749	0.614904	0.85338	1.0225	1.0225	36.5089	35.7057	0.00305164	0.00025432	0.00476058	1.23601	1.23601	42.5649	34.4373	5.77174e-05	2.2865e-05	0.000144329	1.30647	1.30647	55.4706	42.4585	16	50280048	50352047	+
ADCY9	0.716832	0.970812	0.991862	1.00268	1.00268	26.5604	26.4895	0.380166	0.331864	0.593062	0.948818	-1.05394	23.904	25.1934	0.00295723	0.0022177	0.00739491	0.813652	-1.22903	23.3076	28.6456	16	4003388	4166187	-
ADD1	0.426335	0.241288	0.58991	0.973098	-1.02765	196.192	201.616	0.00596618	0.000647354	0.00930729	1.09942	1.09942	204.117	185.659	4.87162e-06	1.22656e-06	1.21821e-05	1.18523	1.18523	207.784	175.311	4	2845584	2931804	+
ADD2	0.234415	0.0534077	0.324354	2.27281	2.27281	0.556085	0.244668	0.542478	0.665297	0.846271	1.24076	1.24076	0.235494	0.189799	0.336156	0.75486	0.840598	0.753847	-1.32653	0.0837197	0.111057	HG953_PATCH	70834750	70995358	-
ADD3	0.0304867	1.09942e-05	0.0421837	1.21846	1.21846	33.2571	27.2943	0.0369945	0.00828302	0.0577118	1.09861	1.09861	35.5723	32.3795	1.16657e-06	2.26684e-07	2.91716e-06	1.31028	1.31028	48.3447	36.8965	10	111756126	111895324	+
ADH5	0.144018	0.0135648	0.199274	1.07713	1.07713	109.102	101.29	0.639151	0.990491	0.997081	0.999642	-1.00036	111.923	111.963	0.32215	0.707943	0.805573	0.989963	-1.01014	114.994	116.16	4	99992132	100009953	-
ADH5P4	0.362085	0.161607	0.501008	0.673882	-1.48394	0.514927	0.764121	0.510984	0.58505	0.797139	1.1033	1.1033	0.653678	0.592475	0.307392	0.663548	0.768671	0.936169	-1.06818	0.534881	0.57135	6	66546823	66547948	-
ADHFE1	0.211102	0.0408995	0.292097	1.75996	1.75996	0.537858	0.305609	0.188511	0.100818	0.294079	1.62215	1.62215	0.623245	0.384208	0.0129699	0.0125692	0.0324328	2.01577	2.01577	1.55525	0.771544	8	67342420	67383837	+
ADI1	0.593014	0.559701	0.820539	0.975367	-1.02525	41.9373	42.9965	0.518271	0.602698	0.808508	0.980289	-1.02011	48.8169	49.7985	0.111454	0.172397	0.278704	0.94548	-1.05766	40.8901	43.248	2	3501132	3523508	-
ADIPOR1	0.37689	0.17972	0.521493	0.960787	-1.04081	123.649	128.696	0.168607	0.0838233	0.263028	0.94954	-1.05314	148.65	156.55	0.00083106	0.000503334	0.00207816	0.884718	-1.1303	162.489	183.662	1	202909951	202927701	-
ADIPOR2	0.465971	0.300651	0.644753	1.03104	1.03104	116.146	112.649	0.421771	0.403137	0.657968	1.02481	1.02481	133.009	129.789	0.00465533	0.0037421	0.0116412	1.10355	1.10355	138.378	125.393	12	1797740	1897845	+
ADIRF	0.632477	0.656651	0.875142	0.933718	-1.07099	3.95181	4.23233	0.0590603	0.016789	0.0921346	1.36505	1.36505	10.4551	7.65918	0.000918709	0.000568482	0.00229734	1.63474	1.63474	16.2145	9.91874	10	88727949	88743692	+
ADIRF-AS1	0.515873	0.384788	0.7138	0.928569	-1.07693	5.28788	5.69466	0.353779	0.288955	0.551899	1.09755	1.09755	5.7397	5.22958	0.0964847	0.143991	0.241271	0.867076	-1.1533	8.79633	10.1448	10	88725102	88731069	-
ADK	0.655032	0.72009	0.906352	1.01107	1.01107	29.5759	29.252	0.02811	0.00552584	0.0438519	0.906318	-1.10337	38.6184	42.6102	2.24979e-05	7.58269e-06	5.62585e-05	0.818745	-1.22138	34.7338	42.4232	10	75910960	76469062	+
ADM	0.654412	0.717504	0.905493	1.02217	1.02217	14.4318	14.1188	0.379498	0.330482	0.59202	1.05874	1.05874	15.1196	14.2807	1.34126e-05	4.12488e-06	3.35398e-05	1.47515	1.47515	33.3046	22.5771	11	10326227	10328945	+
ADM2	0.719475	0.988024	0.99552	0.996174	-1.00384	13.8014	13.8544	0.12717	0.0527838	0.198387	1.13399	1.13399	22.7757	20.0845	0.0108512	0.0102059	0.0271348	0.841562	-1.18827	19.8927	23.6378	22	50919985	50924870	+
ADM5	0.397859	0.207227	0.550507	0.753355	-1.3274	1.53848	2.04217	0.528987	0.629567	0.825225	0.856278	-1.16784	1.30597	1.52517	0.0114562	0.0108952	0.0286475	0.567707	-1.76147	0.635571	1.11954	19	50191921	50193833	+
ADNP	0.602106	0.584125	0.833119	1.01785	1.01785	119.22	117.129	0.017865	0.00302642	0.0278696	1.12133	1.12133	126.027	112.391	1.17525e-05	3.53265e-06	2.93885e-05	1.25657	1.25657	133.235	106.031	20	49505585	49547959	-
ADNP2	0.604069	0.588411	0.835835	1.027	1.027	38.3717	37.363	0.547219	0.67918	0.853667	0.976749	-1.0238	39.0582	39.988	0.180226	0.32172	0.450675	0.945692	-1.05743	31.4324	33.2374	18	77866915	77905407	+
ADO	0.224856	0.0477578	0.311127	0.901129	-1.10972	26.668	29.594	0.411628	0.385395	0.642143	0.959463	-1.04225	27.2554	28.4069	0.0972765	0.145449	0.243251	0.929164	-1.07624	26.5684	28.5939	10	64564516	64568239	+
ADORA2B	0.541893	0.442222	0.749804	0.957691	-1.04418	16.2476	16.9654	0.13383	0.0573638	0.208776	0.892284	-1.12072	18.8263	21.099	0.000164955	7.707e-05	0.00041249	0.744834	-1.34258	16.7953	22.5491	17	15848231	15879061	+
ADPGK	0.586378	0.54215	0.811357	0.976552	-1.02401	51.5199	52.7569	0.363832	0.305241	0.567582	0.960008	-1.04166	44.9704	46.8437	0.182844	0.32821	0.457223	0.962578	-1.03888	41.774	43.3981	15	73043710	73078188	-
ADPRH	0.526204	0.406886	0.728095	1.23324	1.23324	1.32145	1.07152	0.379498	0.330444	0.59202	1.19992	1.19992	1.37179	1.14324	0.125737	0.201444	0.314421	0.735538	-1.35955	1.01193	1.37577	3	119298115	119308793	+
ADPRHL1	0.455085	0.284409	0.629689	0.663213	-1.50781	0.231351	0.348833	0.452277	0.458182	0.705556	1.13433	1.13433	0.252126	0.222269	0.273789	0.564453	0.684642	1.12563	1.12563	0.305108	0.271056	13	114076260	114107840	-
ADPRHL2	0.0945772	0.00315507	0.130864	0.838234	-1.19298	32.8734	39.2175	0.271871	0.181935	0.424122	0.931321	-1.07374	31.0038	33.2902	0.000454135	0.000250637	0.00113562	0.790424	-1.26514	27.3962	34.6601	1	36554476	36559534	+
ADPRM	0.630093	0.651311	0.871844	1.03559	1.03559	2.9665	2.86455	0.596894	0.826189	0.93116	1.02561	1.02561	3.38391	3.29941	0.358331	0.830038	0.896049	1.02272	1.02272	4.04318	3.95335	17	10600911	10614551	+
ADRA1B	0.578161	0.52112	0.799987	1.27566	1.27566	0.838284	0.657138	0.233134	0.140701	0.363692	1.62011	1.62011	0.611253	0.377292	0.037109	0.044102	0.0927954	2.39221	2.39221	0.29144	0.121829	5	159343790	159399552	+
ADRA1D	0.0824271	0.00195651	0.114052	1.88601	1.88601	1.52282	0.807431	0.349479	0.282715	0.545191	1.23337	1.23337	1.22923	0.996645	0.000454834	0.000251224	0.00113737	2.24217	2.24217	3.39895	1.51592	20	4201329	4229722	-
ADRB1	0.595535	0.566499	0.824027	0.836877	-1.19492	0.493254	0.589399	0.275247	0.185823	0.429387	0.659888	-1.51541	0.610184	0.924679	0.0918563	0.135387	0.229698	0.601321	-1.663	0.737073	1.22576	10	115803806	115806668	+
ADRB2	0.217613	0.0440108	0.301106	0.852735	-1.1727	31.6565	37.1235	0.000197273	6.06409e-06	0.000307748	0.610897	-1.63694	18.8012	30.7763	3.47044e-05	1.27689e-05	8.67824e-05	0.622506	-1.60641	15.7132	25.2418	5	148206156	148208197	+
ADRBK1	0.166919	0.0206629	0.230962	0.866239	-1.15442	43.2676	49.9488	0.00337111	0.000292688	0.00525896	0.773224	-1.29329	41.6463	53.8606	4.66963e-06	1.1695e-06	1.16769e-05	0.656065	-1.52424	35.426	53.9977	11	67033881	67054028	+
ADRBK2	0.229017	0.0500292	0.316885	1.09029	1.09029	45.0288	41.2999	0.528987	0.629447	0.825225	1.02072	1.02072	50.6596	49.6311	0.00592899	0.00502783	0.0148261	1.14309	1.14309	47.4114	41.4767	22	25960816	26125262	+
ADRM1	0.485261	0.331645	0.671443	0.951029	-1.05149	136.554	143.586	0.430666	0.418361	0.671843	0.960724	-1.04088	135.038	140.558	0.0117747	0.0112346	0.0294441	0.87332	-1.14506	114.314	130.896	20	60877149	60883919	+
ADSL	0.713133	0.942946	0.986745	1.00206	1.00206	53.4352	53.3254	0.1948	0.106083	0.30389	0.947408	-1.05551	57.2315	60.4085	2.16307e-06	4.71439e-07	5.40902e-06	0.770379	-1.29806	47.9871	62.2903	22	40742507	40786468	+
ADSS	0.635869	0.665162	0.879836	0.982724	-1.01758	58.1515	59.1738	0.606602	0.858976	0.946305	1.00699	1.00699	62.8248	62.3886	0.362809	0.846434	0.907247	1.01122	1.01122	57.3388	56.7023	1	244571796	244615437	-
ADSSL1	0.272959	0.0812592	0.377686	0.555208	-1.80113	0.388962	0.700569	0.234796	0.142337	0.366283	1.71503	1.71503	0.366033	0.213427	0.000492511	0.000275393	0.00123158	4.86252	4.86252	2.10587	0.433081	14	105190523	105213663	+
ADTRP	0.436982	0.255287	0.604641	0.8604	-1.16225	3.32453	3.86393	0.456519	0.466732	0.712175	0.92612	-1.07977	3.92576	4.23893	0.184907	0.333284	0.462382	0.883461	-1.13191	5.09128	5.76288	6	11712287	11807280	-
AEBP1	0.626492	0.642181	0.866861	0.958254	-1.04356	22.6005	23.5851	0.591634	0.806048	0.922955	0.977613	-1.0229	9.54415	9.76271	0.00142909	0.000961777	0.00357361	0.703306	-1.42186	6.59323	9.37463	7	44143960	44154162	+
AEBP2	0.374374	0.176817	0.518013	1.085	1.085	22.5617	20.7942	0.51396	0.591387	0.801783	1.03134	1.03134	24.1283	23.3951	0.370263	0.87184	0.925887	0.991687	-1.00838	21.4267	21.6063	12	19556979	19873736	+
AEN	0.675559	0.787692	0.934754	1.01313	1.01313	56.1435	55.4157	0.0479142	0.0122169	0.0747467	0.887939	-1.1262	46.7104	52.6054	2.41096e-06	5.35521e-07	6.02889e-06	0.713598	-1.40135	30.811	43.1769	15	89164527	89175514	+
AES	0.0808496	0.00171193	0.11187	0.893374	-1.11935	155.794	174.389	0.528474	0.628175	0.824424	1.01376	1.01376	194.73	192.086	0.339891	0.766416	0.849937	1.00965	1.00965	221.375	219.26	19	3052908	3063106	-
AF001548.5	0.313409	0.11304	0.433657	0.747811	-1.33724	0.477424	0.638429	0.383894	0.338004	0.598878	1.22461	1.22461	0.818215	0.668141	0.321015	0.70456	0.802736	1.09863	1.09863	0.844504	0.768691	16	15820531	15826851	+
AF127936.7	0.602657	0.58638	0.833882	1.08355	1.08355	1.44099	1.32987	0.141637	0.0631922	0.220954	1.34553	1.34553	1.38963	1.03277	0.0016639	0.00114936	0.00416077	1.88535	1.88535	2.26654	1.20218	21	16191164	16254297	-
AF129075.5	0.489112	0.337111	0.676772	0.650705	-1.5368	0.259163	0.39828	0.534263	0.643163	0.833455	1.39517	1.39517	0.168318	0.120643	0.228667	0.443594	0.571809	1.83968	1.83968	0.139337	0.0757399	21	30430394	30432417	-
AF131215.2	0.314963	0.114571	0.435806	1.26125	1.26125	2.30997	1.83149	0.23149	0.139262	0.361126	0.808258	-1.23723	1.4892	1.84248	0.213158	0.402873	0.533026	0.87115	-1.14791	1.42018	1.63024	8	10965298	10967237	-
AF131215.9	0.204506	0.0375451	0.282969	0.65746	-1.521	0.65495	0.996181	0.528474	0.627969	0.824424	0.915878	-1.09185	1.10869	1.21052	0.3241	0.715682	0.810449	1.04602	1.04602	0.845092	0.807914	8	10962201	10964215	-
AF131217.1	0.642534	0.68586	0.889058	1.18282	1.18282	0.177525	0.150086	0.289002	0.20194	0.450845	1.77063	1.77063	0.349106	0.197165	0.0727189	0.100883	0.181842	2.01209	2.01209	1.00416	0.499062	21	29811667	30047171	-
AFAP1	0.601831	0.582451	0.832738	0.978969	-1.02148	91.5417	93.5083	0.026906	0.00521397	0.0419736	0.887685	-1.12653	94.0279	105.925	5.97813e-05	2.37777e-05	0.00014949	0.801753	-1.24727	83.0996	103.647	4	7760441	7941654	-
AFAP1-AS1	0.624825	0.637459	0.864555	1.12185	1.12185	1.1764	1.04862	0.46166	0.476625	0.720194	1.22432	1.22432	1.38382	1.13028	0.393539	0.971446	0.98409	0.912881	-1.09543	1.0104	1.10682	4	7755817	7780656	+
AFAP1L2	0.518668	0.389976	0.717668	0.978601	-1.02187	99.456	101.631	0.000995416	5.70728e-05	0.00155286	1.13743	1.13743	101.034	88.8261	0.00406269	0.00319669	0.0101592	1.08532	1.08532	82.4258	75.9464	10	116054583	116164516	-
AFF1	0.631617	0.65474	0.873953	0.974351	-1.02632	60.5519	62.1459	0.51085	0.584501	0.796931	1.02763	1.02763	62.5607	60.8787	0.169323	0.296234	0.423411	1.0513	1.0513	71.3427	67.8615	4	87856154	88062207	+
AFF4	0.0993632	0.00404371	0.137486	1.102	1.102	166.006	150.641	0.165667	0.0814165	0.258442	1.05526	1.05526	184.737	175.063	0.0016575	0.00114366	0.00414477	1.12256	1.12256	184.627	164.47	5	132211071	132299327	-
AFG3L1P	0.55389	0.466188	0.766404	0.96503	-1.03624	28.0424	29.0586	0.205791	0.115413	0.321035	0.926284	-1.07958	21.1297	22.8112	0.00467578	0.00376503	0.0116923	0.851792	-1.174	16.9167	19.8602	16	90038994	90068570	+
AFMID	0.532477	0.420571	0.736775	0.938207	-1.06586	5.63201	6.00295	0.605533	0.8552	0.944637	0.987006	-1.01316	6.67141	6.75924	0.210531	0.396022	0.526458	1.06963	1.06963	8.71716	8.14972	17	76183398	76203783	+
AFTPH	0.250703	0.0653755	0.346891	1.09816	1.09816	44.5241	40.5443	0.112317	0.0439853	0.175216	0.900751	-1.11018	43.9143	48.753	0.393311	0.970216	0.98352	1.00192	1.00192	40.849	40.7705	2	64751465	64820140	+
AGA	0.619254	0.623859	0.856847	1.04197	1.04197	7.14632	6.85846	0.507544	0.575236	0.791774	1.04692	1.04692	7.25597	6.93076	0.000901824	0.000554829	0.00225512	1.44086	1.44086	9.72368	6.74854	4	178351924	178363658	-
AGAP1	0.646967	0.69769	0.895192	0.98061	-1.01977	22.8962	23.349	0.494239	0.546271	0.771018	1.03325	1.03325	29.5352	28.5848	0.00131602	0.000870639	0.00329087	0.810372	-1.234	29.3532	36.2219	2	236402733	237040445	+
AGAP10	0.593027	0.560778	0.820557	0.876229	-1.14125	6.48168	7.39724	0.417145	0.394998	0.650751	1.16751	1.16751	5.5185	4.72673	0.0604839	0.0804583	0.151247	0.698926	-1.43077	3.35063	4.79398	10	47191844	47239739	-
AGAP2	0.571107	0.503974	0.790226	1.18576	1.18576	0.882257	0.744046	0.637249	0.982584	0.994115	1.02462	1.02462	1.23225	1.20264	0.0323376	0.0373583	0.080864	0.621279	-1.60958	0.75262	1.2114	12	58118980	58135941	-
AGAP2-AS1	0.543603	0.447288	0.752171	0.955183	-1.04692	14.3029	14.974	0.632312	0.960769	0.986412	1.00314	1.00314	15.2011	15.1535	0.37364	0.8845	0.934332	0.989392	-1.01072	16.252	16.4263	12	58120054	58122140	+
AGAP3	0.151042	0.015711	0.208993	0.900141	-1.11094	90.5747	100.623	0.0547295	0.0149567	0.0853786	0.900151	-1.11093	88.1538	97.9323	5.03786e-07	8.36522e-08	1.25978e-06	0.694609	-1.43966	75.3907	108.537	7	150782918	150841524	+
AGAP4	0.303738	0.10612	0.420275	0.772795	-1.294	3.14916	4.07503	0.193619	0.104911	0.302047	0.791018	-1.26419	2.36556	2.99052	0.143522	0.23907	0.358893	0.825185	-1.21185	2.60735	3.15972	10	46321042	46349324	-
AGAP5	0.680397	0.80277	0.941449	0.952328	-1.05006	4.40786	4.62851	0.484996	0.526602	0.756599	1.1016	1.1016	3.114	2.82681	0.342183	0.775488	0.855669	0.962786	-1.03865	2.62366	2.72507	10	75434033	75457640	-
AGAP6	0.632372	0.656316	0.874998	0.966871	-1.03426	11.6848	12.0851	0.48383	0.523446	0.75478	0.950064	-1.05256	8.58283	9.03395	0.390421	0.956812	0.976295	0.994556	-1.00547	8.60874	8.65586	HG1074_PATCH	51196364	51218546	+
AGAP8	0.509247	0.372664	0.704632	0.867846	-1.15228	2.60359	3.00006	0.412506	0.386854	0.643513	0.869637	-1.1499	2.33333	2.68311	0.0727189	0.100863	0.181842	0.789029	-1.26738	1.95639	2.47949	10	51224681	51371322	-
AGAP9	0.40873	0.220784	0.56555	1.31525	1.31525	3.64235	2.76931	0.53862	0.654285	0.840253	0.775281	-1.28985	2.36358	3.04868	0.055476	0.0722027	0.138724	1.92393	1.92393	4.14104	2.15238	10	48189612	48237509	+
AGBL1-AS1	0.545517	0.450401	0.754818	1.82755	1.82755	0.333955	0.182734	0.546192	0.676508	0.852064	1.23174	1.23174	0.256032	0.207861	0.0856642	0.124011	0.214214	1.70665	1.70665	0.247055	0.14476	15	86838880	86860405	-
AGBL2	0.440021	0.261794	0.608846	0.7567	-1.32153	0.622473	0.822615	0.191391	0.103096	0.298573	1.45975	1.45975	0.531036	0.363785	0.0508143	0.0647697	0.127067	1.46686	1.46686	0.952222	0.649155	11	47681143	47736942	-
AGBL3	0.283297	0.0894013	0.391992	1.49528	1.49528	0.428064	0.286277	0.399436	0.36449	0.623125	1.30252	1.30252	0.385005	0.295585	0.234528	0.459094	0.586465	0.788773	-1.26779	0.252227	0.319771	7	134671259	134832716	+
AGBL5	0.495717	0.347966	0.685912	0.951633	-1.05083	22.9279	24.0933	0.363729	0.304596	0.56742	1.05776	1.05776	29.3536	27.7508	0.198678	0.366935	0.496817	0.953905	-1.04832	31.7199	33.2527	2	27265232	27293491	+
AGER	0.716182	0.966422	0.990964	0.945294	-1.05787	4.01402	4.24632	0.358706	0.296332	0.559584	1.44857	1.44857	4.09269	2.82533	0.395698	0.981667	0.989491	0.946254	-1.0568	2.93294	3.09953	HSCHR6_MHC_APD	32160089	32163446	-
AGFG1	0.486969	0.334111	0.673808	1.02715	1.02715	78.8649	76.78	0.260551	0.169449	0.406463	1.03902	1.03902	88.0111	84.7059	0.258521	0.52403	0.646462	1.01721	1.01721	76.2022	74.9131	2	228336868	228425931	+
AGFG2	0.698093	0.865662	0.965933	1.01373	1.01373	13.0143	12.838	0.114551	0.0452794	0.1787	0.858093	-1.16538	9.63359	11.2267	4.08733e-06	9.93107e-07	1.02209e-05	0.581895	-1.71852	6.8054	11.6952	7	100136834	100165843	+
AGGF1	0.596988	0.570317	0.826038	1.02746	1.02746	36.4941	35.5189	0.477221	0.50994	0.744469	1.03009	1.03009	38.1765	37.0613	0.310994	0.674253	0.777677	1.01948	1.01948	32.446	31.8261	5	76325076	76361060	+
AGK	0.578745	0.52371	0.800796	0.972703	-1.02806	32.3983	33.3076	0.203899	0.113724	0.318084	0.933403	-1.07135	31.7933	34.0617	3.27361e-06	7.70113e-07	8.18606e-06	0.721274	-1.38644	22.7201	31.5	7	141250989	141355045	+
AGL	0.18064	0.0266305	0.249947	1.11916	1.11916	41.314	36.9151	0.114125	0.0450232	0.178036	1.10802	1.10802	42.1073	38.0023	0.00335932	0.00256853	0.00840038	1.18362	1.18362	40.2175	33.9785	1	100315640	100389580	+
AGMAT	0.636761	0.667238	0.88107	0.933013	-1.0718	3.21063	3.44114	0.533011	0.639562	0.831502	1.08112	1.08112	3.01031	2.78443	0.0937954	0.138911	0.234546	0.808098	-1.23747	2.05679	2.54522	1	15898848	15911606	-
AGO1	0.602106	0.584067	0.833119	0.974257	-1.02642	33.1213	33.9965	0.348013	0.280389	0.542903	0.94877	-1.054	33.7471	35.5694	0.000134219	6.10766e-05	0.000335631	0.777385	-1.28636	26.5494	34.1522	1	36335409	36395212	+
AGO2	0.482222	0.325674	0.667239	1.06432	1.06432	26.1643	24.5832	0.482499	0.520274	0.752703	1.0352	1.0352	34.0485	32.8908	0.221537	0.42398	0.55398	0.953736	-1.04851	26.3649	27.6438	8	141541264	141645719	-
AGO3	0.431629	0.247581	0.597234	1.07024	1.07024	22.3457	20.8792	0.515677	0.59511	0.804462	1.03475	1.03475	21.2306	20.5177	0.125804	0.201609	0.314587	1.0801	1.0801	21.2447	19.6692	1	36396319	36538102	+
AGO4	0.574824	0.511102	0.795369	1.04599	1.04599	17.1899	16.4341	0.0114073	0.00159939	0.0177956	1.25298	1.25298	20.4546	16.3247	4.95579e-06	1.25005e-06	1.23925e-05	1.566	1.566	37.9641	24.2427	1	36273773	36323492	+
AGPAT1	0.716182	0.966246	0.990964	0.91503	-1.09286	54.9004	59.9984	0.34222	0.270566	0.533866	1.56446	1.56446	66.3306	42.3983	0.397106	0.988102	0.99301	0.938753	-1.06524	46.1267	49.1361	HSCHR6_MHC_APD	32147333	32157218	-
AGPAT2	0.524153	0.402118	0.725258	0.950373	-1.05222	19.7498	20.7811	0.0643799	0.0189958	0.100433	0.858273	-1.16513	20.3414	23.7004	0.00143852	0.000969457	0.00359719	0.794529	-1.25861	18.053	22.7217	9	139567595	139581876	-
AGPAT3	0.248833	0.0635481	0.344304	0.932531	-1.07235	60.0486	64.3931	0.298513	0.214504	0.465684	1.04663	1.04663	65.5017	62.5834	7.87065e-05	3.28494e-05	0.000196815	0.813539	-1.2292	55.758	68.5375	21	45285067	45406418	+
AGPAT4	0.144733	0.0138464	0.200263	1.23949	1.23949	13.1973	10.6474	0.0246584	0.00463823	0.0384674	1.29529	1.29529	15.0344	11.6069	7.63146e-06	2.11474e-06	1.90834e-05	1.77913	1.77913	28.108	15.7987	6	161551011	161695094	-
AGPAT5	0.0866561	0.00230342	0.119904	1.13734	1.13734	35.3998	31.1251	0.0966954	0.0348392	0.150846	0.922232	-1.08433	38.1013	41.3142	1.35608e-05	4.18722e-06	3.39104e-05	0.782954	-1.27721	29.4401	37.6013	8	6565878	6617185	+
AGPAT6	0.103035	0.00456927	0.142567	1.07914	1.07914	73.4038	68.0208	0.000450882	1.87696e-05	0.000703381	1.15023	1.15023	69.8418	60.7198	2.90598e-09	1.37354e-10	7.26675e-09	1.40917	1.40917	79.8646	56.6748	8	41434706	41482521	+
AGPAT9	0.718297	0.980405	0.993889	0.996687	-1.00332	1.87893	1.88517	0.263419	0.172277	0.410937	0.694881	-1.4391	0.849178	1.22205	0.127826	0.205719	0.319645	0.742176	-1.34739	0.345209	0.465131	4	84457067	84527029	+
AGPS	0.252158	0.0661646	0.348905	1.08352	1.08352	87.0243	80.3164	0.552529	0.694239	0.861951	0.983885	-1.01638	82.2336	83.5804	0.200192	0.370537	0.500602	0.964711	-1.03658	68.2067	70.7016	2	178257372	178408565	+
AGR2	0.0754962	0.00124645	0.104462	1.38784	1.38784	4.50918	3.24906	0.195056	0.106348	0.304289	1.15853	1.15853	13.4169	11.5809	0.0107312	0.0100701	0.0268346	0.775623	-1.28929	16.4682	21.2322	7	16831435	16873058	-
AGRN	0.196826	0.0336118	0.272343	0.899318	-1.11195	1054.08	1172.09	0.0914523	0.0319367	0.142666	1.11448	1.11448	1136.01	1019.32	0.0205731	0.0216726	0.0514454	0.893068	-1.11974	1317.12	1474.83	1	955503	991497	+
AGTPBP1	0.426533	0.241629	0.590183	1.0805	1.0805	13.6354	12.6195	0.600011	0.838807	0.936024	0.986185	-1.01401	17.9305	18.1817	0.0218401	0.02323	0.0546138	0.853148	-1.17213	17.387	20.3798	9	88161455	88356945	-
AGTRAP	0.334438	0.135404	0.462753	0.913025	-1.09526	32.5847	35.6887	0.324833	0.246594	0.506742	1.07228	1.07228	35.9438	33.5209	0.22872	0.443768	0.571942	0.958293	-1.04352	47.7476	49.8257	1	11796141	11814860	+
AHCTF1	0.499598	0.354544	0.691281	1.03931	1.03931	111.98	107.745	0.473618	0.502501	0.738848	0.970507	-1.03039	118.512	122.113	0.0471411	0.0591047	0.117882	0.914441	-1.09356	85.3119	93.2941	1	247002400	247095281	-
AHCTF1P1	0.582588	0.533043	0.806113	1.16157	1.16157	1.43687	1.23701	0.548531	0.682993	0.855713	0.898065	-1.1135	1.59101	1.7716	0.0962455	0.143402	0.240673	0.762162	-1.31206	1.07688	1.41293	2	162357396	162364217	-
AHCY	0.406592	0.218135	0.562592	0.962265	-1.03922	222.702	231.435	0.32196	0.242955	0.50226	0.965233	-1.03602	264.007	273.516	3.40548e-08	3.02464e-09	8.51579e-08	0.705805	-1.41682	221.715	314.13	20	32868074	32899609	-
AHCYL1	0.677573	0.794158	0.93754	0.99362	-1.00642	90.4916	91.0726	0.096017	0.0343542	0.149787	0.94492	-1.05829	101.343	107.251	8.1251e-05	3.4136e-05	0.000203178	0.868946	-1.15082	93.7437	107.882	1	110527308	110566358	+
AHCYL2	0.716404	0.969043	0.99127	1.00006	1.00006	22.6501	22.6488	0.00828362	0.00102256	0.0129225	1.20907	1.20907	31.7402	26.2518	0.00272228	0.00201291	0.00680739	1.19311	1.19311	37.5955	31.5104	7	128864864	129070053	+
AHDC1	0.581142	0.529802	0.804112	0.975537	-1.02508	30.8906	31.6652	0.00222953	0.000166503	0.00347808	1.2209	1.2209	36.1311	29.5938	4.03663e-06	9.80165e-07	1.00941e-05	1.37346	1.37346	55.8039	40.6302	1	27860546	27930943	-
AHI1	0.618573	0.6209	0.855905	0.970135	-1.03078	12.9304	13.3284	0.540205	0.658761	0.842725	0.969868	-1.03107	11.1161	11.4615	0.00774164	0.00686631	0.0193589	0.81622	-1.22516	8.54268	10.4661	6	135604670	135818915	-
AHNAK	0.215488	0.0429686	0.298165	1.16639	1.16639	2118.69	1816.45	0.0433191	0.0104734	0.0675783	1.23753	1.23753	3213.82	2596.97	0.00213435	0.00152345	0.0053372	1.32834	1.32834	3584.34	2698.36	11	62201016	62323708	-
AHNAK2	0.12752	0.00944954	0.176446	1.16305	1.16305	287.188	246.927	4.14509e-05	7.2451e-07	6.46638e-05	1.5183	1.5183	568.453	374.401	2.05664e-07	2.81779e-08	5.14287e-07	1.70478	1.70478	1003.4	588.581	14	105403581	105444695	-
AHR	0.587927	0.546362	0.8135	1.02916	1.02916	49.8257	48.4138	0.559726	0.71563	0.873178	1.02077	1.02077	48.6551	47.6651	0.0315415	0.0362966	0.0788732	0.883547	-1.1318	39.2529	44.4265	7	17338246	17385777	+
AHRR	0.651972	0.710816	0.902117	1.11277	1.11277	0.751455	0.675302	0.0700835	0.0215636	0.109331	1.93795	1.93795	0.567537	0.292855	0.12009	0.18967	0.3003	1.47749	1.47749	0.949802	0.642849	5	304291	438407	+
AHSA1	0.66282	0.74469	0.917127	1.01157	1.01157	126.031	124.59	0.152489	0.071263	0.237884	0.934224	-1.07041	121.906	130.489	2.89387e-05	1.02802e-05	7.23646e-05	0.797711	-1.25359	82.68	103.647	14	77924213	77935818	+
AHSA2	0.596813	0.569625	0.825795	1.05261	1.05261	29.5877	28.1088	0.556334	0.705074	0.867886	0.966895	-1.03424	19.4646	20.131	0.0422679	0.0517357	0.105696	1.20606	1.20606	40.4084	33.5044	2	61404553	61418339	+
AIDA	0.492381	0.342815	0.681296	1.02623	1.02623	131.366	128.008	0.46716	0.488341	0.728775	0.982175	-1.01815	126.928	129.232	0.029868	0.0339279	0.0746885	0.941704	-1.0619	106.768	113.377	1	222841355	222886553	-
AIF1L	0.716182	0.9675	0.990964	0.998008	-1.002	2.05758	2.06169	0.10486	0.0393774	0.163583	0.648516	-1.54198	2.16728	3.34191	1.45186e-06	2.92211e-07	3.63055e-06	0.210712	-4.74581	0.919355	4.36309	9	133971863	133998540	+
AIFM1	0.716056	0.964506	0.990789	0.993634	-1.00641	40.8259	41.0875	0.566136	0.731899	0.883178	0.984887	-1.01535	48.1758	48.9151	0.00157675	0.00107918	0.00394286	0.839274	-1.19151	36.6231	43.6367	X	129263337	129299862	-
AIFM2	0.69691	0.853931	0.964297	0.981996	-1.01833	10.5586	10.7522	0.383836	0.337806	0.598789	0.921324	-1.08539	10.5358	11.4356	9.09807e-05	3.88431e-05	0.000227508	0.635612	-1.57329	6.73037	10.5888	10	71857979	71892691	-
AIFM3	0.439429	0.260953	0.608027	0.682828	-1.4645	0.606261	0.887868	0.369943	0.314492	0.577115	0.833809	-1.19932	0.548136	0.657388	0.192256	0.350888	0.48076	1.32944	1.32944	1.36018	1.02312	22	21319396	21335650	+
AIG1	0.553271	0.464795	0.765548	1.02769	1.02769	22.7032	22.0914	0.562024	0.721279	0.876763	1.01418	1.01418	31.0431	30.609	0.141627	0.234972	0.354154	0.954465	-1.04771	43.292	45.3573	6	143381633	143661442	+
AIM1	0.628546	0.647941	0.869703	1.01372	1.01372	266.79	263.179	0.319025	0.239418	0.497681	1.04309	1.04309	326.831	313.329	0.00407404	0.0032075	0.0101876	0.88581	-1.12891	306.552	346.069	6	106959730	107018327	+
AIM1L	0.248833	0.0634876	0.344304	1.12355	1.12355	12.5236	11.1465	0.116755	0.046567	0.182139	1.13352	1.13352	20.1435	17.7708	0.39951	0.997602	0.999021	0.996945	-1.00306	28.3291	28.4159	1	26648350	26680622	-
AIMP1	0.154273	0.0166298	0.213463	1.10701	1.10701	45.6825	41.2665	0.214331	0.122971	0.334359	0.939643	-1.06423	41.6993	44.3778	0.000278601	0.000141796	0.000696674	0.827337	-1.2087	33.2962	40.245	4	107236701	107270384	+
AIMP2	0.398603	0.208033	0.551537	0.930974	-1.07414	30.0969	32.3284	0.171153	0.0861084	0.267	0.90746	-1.10198	30.0553	33.1202	1.47066e-06	2.97358e-07	3.67756e-06	0.636922	-1.57005	18.5835	29.177	7	6048876	6063466	+
AIP	0.654412	0.717162	0.905493	0.97989	-1.02052	14.2391	14.5314	0.20204	0.111966	0.315184	1.09084	1.09084	18.002	16.5029	0.257977	0.522329	0.645101	0.967895	-1.03317	24.0328	24.83	11	67250512	67258575	+
AJ271736.10	0.306891	0.108013	0.424638	0.507112	-1.97195	1.32345	2.60978	0.536791	0.65004	0.8374	1.08014	1.08014	2.38178	2.20507	0.0873727	0.12697	0.218486	0.456262	-2.19172	2.68952	5.89468	X	155233883	155255300	+
AJAP1	0.678707	0.798031	0.939109	0.98818	-1.01196	26.9934	27.3162	0.254341	0.163264	0.396775	1.06883	1.06883	32.1293	30.0602	1.31903e-05	4.04634e-06	3.2984e-05	1.37043	1.37043	44.6442	32.5768	1	4714792	4852595	+
AJUBA	0.445369	0.270704	0.616246	0.958543	-1.04325	265.057	276.521	0.278982	0.190285	0.435215	0.952947	-1.04938	279.67	293.48	2.06697e-05	6.87551e-06	5.16871e-05	0.781359	-1.27982	280.869	359.462	14	23440383	23451852	-
AK1	0.247366	0.0621912	0.342274	0.84108	-1.18895	12.3812	14.7206	0.46629	0.486565	0.727418	1.06388	1.06388	16.2708	15.2938	0.0218903	0.0233002	0.0547392	1.24115	1.24115	19.9425	16.0678	9	130628759	130640023	-
AK2	0.618441	0.620066	0.855721	0.986309	-1.01388	127.835	129.609	0.00371128	0.000334875	0.00578963	0.881513	-1.13441	124.026	140.697	1.73956e-08	1.34285e-09	4.34997e-08	0.704932	-1.41858	94.85	134.552	1	33473585	33546598	-
AK3	0.158406	0.0178309	0.219183	1.10684	1.10684	36.9683	33.3999	0.609931	0.871868	0.951498	0.99553	-1.00449	37.8797	38.0498	0.237212	0.46601	0.593177	1.0292	1.0292	46.0318	44.7256	9	4711155	4742044	-
AK4	0.596648	0.568754	0.825567	0.96901	-1.03198	49.8308	51.4244	0.348556	0.281364	0.543751	0.941382	-1.06227	55.6749	59.1416	0.084771	0.122325	0.21198	0.916461	-1.09115	47.6131	51.9532	1	65613232	65697829	+
AK4P1	0.314512	0.114106	0.435183	0.643363	-1.55433	0.20732	0.322244	0.630724	0.953897	0.983936	0.944697	-1.05854	0.445314	0.471383	0.0609809	0.0812325	0.15249	2.05984	2.05984	0.325112	0.157833	17	29672539	29673206	+
AK5	0.702631	0.888391	0.972213	0.943647	-1.05972	0.36331	0.385006	0.595166	0.81733	0.928465	1.0524	1.0524	0.240246	0.228284	0.00558922	0.00469221	0.0139765	0.307669	-3.25025	0.103326	0.335836	1	77747736	78025652	+
AK7	0.573413	0.507498	0.793417	0.932152	-1.07279	1.46969	1.57666	0.0825415	0.0275682	0.128766	1.39436	1.39436	2.0838	1.49445	0.22662	0.438184	0.56669	1.10941	1.10941	3.34542	3.0155	14	96858448	96955765	+
AK9	0.586839	0.543528	0.811994	1.20807	1.20807	0.603284	0.499378	0.569603	0.740098	0.888585	1.30159	1.30159	0.577341	0.443567	0.172913	0.304645	0.432388	1.47383	1.47383	0.810042	0.549617	6	109814059	110012421	-
AKAP1	0.221305	0.0459066	0.306214	0.944972	-1.05823	65.6255	69.447	0.0393563	0.00907917	0.0613962	0.92467	-1.08147	66.4865	71.9029	6.21748e-08	6.39611e-09	1.55475e-07	0.74453	-1.34313	48.5418	65.1978	17	55162453	55198711	+
AKAP10	0.107051	0.00529765	0.148124	1.13498	1.13498	25.8999	22.8197	0.618712	0.903907	0.965197	0.994138	-1.0059	24.599	24.744	0.24331	0.481847	0.608426	0.972234	-1.02856	23.7292	24.4069	17	19807615	19881657	-
AKAP11	0.0923234	0.00283297	0.127746	1.14078	1.14078	81.8636	71.7611	0.11505	0.0455636	0.17948	1.08565	1.08565	86.4287	79.6098	0.0401773	0.048487	0.100468	1.08523	1.08523	86.2744	79.4991	13	42846289	42897397	+
AKAP12	0.485056	0.331289	0.67116	1.0808	1.0808	16.7679	15.5144	1.58007e-05	1.6444e-07	2.46492e-05	0.484481	-2.06406	6.12761	12.6478	4.04263e-10	8.42995e-12	1.01091e-09	0.232233	-4.30602	3.12327	13.4489	6	151561134	151679693	+
AKAP13	0.206984	0.0386725	0.286399	1.08279	1.08279	68.0464	62.8437	0.0058299	0.000627917	0.0090947	1.16359	1.16359	80.1684	68.8972	5.03283e-07	8.32585e-08	1.25852e-06	1.39792	1.39792	106.383	76.101	15	85923802	86292587	+
AKAP17A	0.590502	0.554197	0.817062	0.977858	-1.02264	62.1688	63.5765	0.258611	0.16744	0.403436	0.944688	-1.05855	56.0416	59.3229	0.0361211	0.0426922	0.0903251	0.916902	-1.09063	50.7424	55.3412	X	1710486	1721408	+
AKAP2	0.611479	0.602895	0.846088	0.97983	-1.02058	286.477	292.374	0.00013171	3.64258e-06	0.000205469	0.778896	-1.28387	256.139	328.849	1.78938e-07	2.35981e-08	4.47455e-07	0.689413	-1.45051	180.522	261.849	9	112542769	112934793	+
AKAP3	0.57783	0.520343	0.799529	1.06217	1.06217	0.687372	0.647138	0.56745	0.734528	0.885228	1.0883	1.0883	0.715985	0.657894	0.0469977	0.0588742	0.117523	1.65135	1.65135	0.731901	0.443213	12	4724674	4758214	-
AKAP6	0.664705	0.750106	0.919736	0.955217	-1.04688	2.38816	2.50012	0.557528	0.709299	0.869749	1.04494	1.04494	2.29664	2.19786	0.110294	0.170007	0.275803	1.252	1.252	3.75211	2.99689	14	32798479	33300568	+
AKAP7	0.598904	0.57464	0.828688	0.937238	-1.06697	3.39277	3.61996	0.0723784	0.0226664	0.112911	0.707903	-1.41262	2.29592	3.24327	6.06055e-06	1.60454e-06	1.51551e-05	0.369818	-2.70403	1.24378	3.36323	6	131456806	131604676	+
AKAP8	0.455735	0.285655	0.630589	0.953443	-1.04883	35.532	37.267	0.529631	0.632011	0.826229	1.02171	1.02171	32.6033	31.9105	0.364618	0.851903	0.911771	0.990557	-1.00953	27.1147	27.3732	19	15464196	15490610	-
AKAP8L	0.520306	0.393513	0.719935	1.03303	1.03303	41.7111	40.3774	0.532499	0.638312	0.830704	1.01832	1.01832	45.1058	44.2944	0.394217	0.974338	0.985786	0.998453	-1.00155	54.9416	55.0267	19	15490859	15529953	-
AKAP9	0.115713	0.00680152	0.160109	1.20456	1.20456	64.5252	53.5674	0.431681	0.419971	0.673426	1.04902	1.04902	70.8017	67.493	0.00285595	0.00212807	0.00714165	1.25717	1.25717	64.0648	50.9593	7	91570181	91739988	+
AKIP1	0.587927	0.546021	0.8135	0.959349	-1.04237	16.6367	17.3417	0.547434	0.679815	0.854002	1.02646	1.02646	16.3073	15.8869	0.125982	0.20205	0.315033	0.918201	-1.08909	15.1311	16.4791	11	8932686	8941632	+
AKIRIN1	0.324849	0.125192	0.449486	0.946794	-1.0562	76.4262	80.7211	0.000112894	2.9321e-06	0.000176115	0.786499	-1.27146	63.615	80.8838	0.00399001	0.00313026	0.0099775	0.887297	-1.12702	54.4284	61.3418	1	39456895	39471732	+
AKIRIN2	0.680882	0.804197	0.942119	1.01032	1.01032	21.144	20.928	0.0494868	0.0128658	0.0771998	1.16181	1.16181	27.7481	23.8836	0.0183239	0.0188758	0.045821	1.14576	1.14576	26.9585	23.5289	6	88384790	88411928	-
AKNA	0.272075	0.0805761	0.376464	0.862433	-1.15951	14.2809	16.5589	0.516846	0.598538	0.806285	1.04175	1.04175	18.9382	18.1792	0.0401561	0.0484545	0.100415	0.85019	-1.17621	13.7764	16.2039	9	117096436	117156686	-
AKNAD1	0.66165	0.741331	0.915509	0.889892	-1.12373	1.03825	1.16672	0.0643799	0.018996	0.100433	1.76184	1.76184	1.52759	0.867042	0.0195608	0.0203826	0.0489141	1.70602	1.70602	2.40052	1.40709	1	109358520	109506107	-
AKR1A1	0.718297	0.979275	0.993889	1.00247	1.00247	37.7194	37.6263	0.38773	0.345081	0.604862	1.05255	1.05255	43.2531	41.0935	0.000108891	4.78185e-05	0.000272295	0.759166	-1.31723	35.0341	46.1482	1	46016215	46035722	+
AKR1B1	0.559242	0.476933	0.77381	0.954477	-1.04769	59.1126	61.9319	0.113948	0.0448324	0.177759	1.14288	1.14288	70.0898	61.3273	1.42734e-06	2.86614e-07	3.56922e-06	1.70523	1.70523	122.386	71.771	7	134127102	134144037	-
AKR1B10	0.519489	0.391348	0.718804	0.8709	-1.14824	0.259072	0.297476	0.244519	0.152072	0.381453	2.11661	2.11661	0.741517	0.350333	0.00114755	0.000740043	0.00286959	6.41756	6.41756	4.40325	0.686125	7	134212344	134226161	+
AKR1B15	0.661343	0.740351	0.915083	0.896729	-1.11516	0.0492147	0.0548825	0.00828362	0.00102372	0.0129225	3.43778	3.43778	0.240835	0.0700555	1.13969e-07	1.35682e-08	2.84992e-07	29.1329	29.1329	1.77462	0.0609145	7	134233888	134264628	+
AKR1C1	0.427172	0.242247	0.591067	0.698527	-1.43158	7.72179	11.0544	0.459457	0.472496	0.716758	2.04141	2.04141	23.2034	11.3664	0.22801	0.441832	0.570166	3.13935	3.13935	76.9457	24.5101	HG871_PATCH	4934796	5025476	+
AKR1C2	0.264908	0.0748083	0.366547	1.26535	1.26535	4.2562	3.36365	1.39518e-05	1.38476e-07	2.17649e-05	3.18466	3.18466	13.843	4.34678	1.16963e-08	7.82644e-10	2.92479e-08	5.21548	5.21548	45.0611	8.63987	10	5029967	5060224	-
AKR1C3	0.594719	0.564627	0.822898	0.821168	-1.21778	1.52438	1.85636	0.605824	0.856517	0.945091	1.82424	1.82424	5.93692	3.25446	0.327505	0.726641	0.818964	2.77661	2.77661	16.1536	5.81775	10	5077546	5149879	+
AKR1E2	0.666405	0.758459	0.922087	0.952599	-1.04976	1.61799	1.6985	0.191412	0.103126	0.298605	0.799146	-1.25134	1.39683	1.7479	0.0963806	0.143778	0.241011	0.815181	-1.22672	1.59416	1.9556	10	4828821	4890255	+
AKR7A2	0.661343	0.740364	0.915083	0.975462	-1.02516	25.3407	25.9782	0.368137	0.311147	0.574297	0.932899	-1.07193	26.0706	27.9457	0.0233371	0.0251647	0.0583572	0.850696	-1.17551	25.9624	30.519	1	19630459	19638641	-
AKT1	0.117318	0.00739864	0.162329	0.921645	-1.08502	178.652	193.84	0.448324	0.451216	0.69939	0.979508	-1.02092	184.692	188.556	0.00145785	0.000986089	0.00364554	0.89795	-1.11365	157.126	174.983	14	105235686	105262089	-
AKT1S1	0.182838	0.027664	0.252988	0.887293	-1.12702	57.1019	64.3552	0.134571	0.0578744	0.209932	1.10223	1.10223	70.2606	63.744	0.111482	0.172475	0.278773	1.07384	1.07384	64.4367	60.0058	19	50372295	50381717	-
AKT2	0.283297	0.089482	0.391992	0.947136	-1.05581	111.159	117.364	0.280638	0.192208	0.437799	1.04146	1.04146	119.706	114.941	0.0165655	0.0167369	0.041424	0.924445	-1.08173	122.474	132.484	19	40736224	40791444	-
AKT3	0.627368	0.645303	0.868073	1.02148	1.02148	26.5536	25.9953	0.348762	0.2817	0.544071	1.06247	1.06247	32.5828	30.6671	0.270269	0.554913	0.675839	1.03537	1.03537	37.2604	35.9875	1	243651535	244014382	-
AKTIP	0.168514	0.0214961	0.233169	0.870392	-1.14891	10.621	12.2026	0.0755842	0.024353	0.117912	0.872529	-1.14609	11.507	13.1881	0.184666	0.332678	0.461778	0.946813	-1.05617	11.7728	12.4341	16	53524952	53538324	-
AL021068.1	0.575953	0.514728	0.796932	1.19294	1.19294	0.656002	0.549906	0.343458	0.272553	0.535798	0.672279	-1.48748	0.324074	0.482053	0.120681	0.190938	0.301777	0.685799	-1.45815	0.379551	0.553443	1	169455380	169456847	+
AL031666.2	0.665662	0.75709	0.921059	1.01596	1.01596	0.371934	0.366091	0.415248	0.3919	0.647792	0.759471	-1.31671	0.416834	0.548847	0.0675027	0.0918925	0.168798	0.547507	-1.82646	0.254662	0.465131	20	45947246	45949468	+
AL034548.1	0.33748	0.13859	0.466963	0.775264	-1.28988	7.7559	10.0042	0.533924	0.641717	0.832927	0.913043	-1.09524	9.14303	10.0138	0.151827	0.256915	0.379662	0.776638	-1.2876	5.49487	7.0752	20	278214	280962	+
AL049840.1	0.594276	0.563851	0.822285	0.808146	-1.2374	0.641425	0.793699	0.564676	0.727617	0.8809	1.143	1.143	0.585466	0.512217	0.159074	0.273124	0.397783	1.26962	1.26962	0.759417	0.598146	14	104177607	104179150	+
AL133458.1	0.455626	0.285348	0.630438	1.48669	1.48669	0.228374	0.153612	0.378268	0.327867	0.590102	0.705005	-1.41843	0.137059	0.194409	0.334681	0.749594	0.836908	0.779783	-1.28241	0.279261	0.358127	6	167357853	167360152	-
AL136419.6	0.713133	0.943911	0.986745	1.02293	1.02293	1.05432	1.03069	0.32774	0.250096	0.511278	0.676221	-1.47881	0.444378	0.657148	0.152396	0.258301	0.381084	0.693089	-1.44282	0.617941	0.891576	14	24678852	24685194	-
AL139819.1	0.484522	0.330386	0.670421	1.49826	1.49826	2.03695	1.35954	0.479104	0.51343	0.747407	1.20959	1.20959	3.66236	3.02777	0.0113799	0.0108068	0.0284567	4.18124	4.18124	2.13933	0.511649	10	102121397	102123377	+
AL161915.1	0.676603	0.791915	0.936199	0.9206	-1.08625	0.345846	0.375675	0.472659	0.500602	0.737353	0.730353	-1.3692	0.361852	0.495449	0.0589505	0.0779542	0.147413	1.84102	1.84102	0.765943	0.416043	1	54569968	54571751	+
AL162151.3	0.647381	0.699822	0.895765	1.06471	1.06471	0.207017	0.194436	0.609884	0.870338	0.951425	0.822316	-1.21608	0.187983	0.228602	0.118019	0.185395	0.295119	1.67383	1.67383	0.401248	0.239719	14	99439651	99439809	+
AL163636.6	0.660242	0.737383	0.913561	2.30746	2.30746	1.07164	0.464423	0.595668	0.821145	0.929249	0.72396	-1.38129	0.837674	1.15707	0.143408	0.238858	0.358609	0.620675	-1.61115	0.891019	1.43557	14	21152746	21168736	+
AL353791.1	0.375316	0.17765	0.519315	1.36091	1.36091	3.35808	2.46753	0.20107	0.111158	0.313671	0.654942	-1.52685	1.67676	2.56016	0.211979	0.399793	0.530077	1.17371	1.17371	1.89505	1.61458	9	40028620	40032418	+
AL354993.1	0.579963	0.526819	0.802481	0.762377	-1.31169	0.0563906	0.0739668	0.0738542	0.0234075	0.115213	0.301258	-3.31941	0.0437096	0.14509	0.00131792	0.00087291	0.0032956	6.00582	6.00582	0.276803	0.0460892	20	52105495	52106165	+
AL357673.1	0.385001	0.191404	0.532717	0.764829	-1.30748	0.534898	0.69937	0.619545	0.907334	0.966496	1.03716	1.03716	0.61932	0.59713	0.0305157	0.0348946	0.0763082	0.472255	-2.1175	0.200413	0.424375	1	54635333	54637998	-
AL390877.1	0.599901	0.577546	0.830068	0.729141	-1.37148	0.23574	0.323312	0.553101	0.695738	0.862843	1.0049	1.0049	0.230796	0.229671	0.299889	0.64082	0.749909	1.02925	1.02925	0.329965	0.32059	1	118320709	118321129	-
AL583828.1	0.640007	0.676711	0.885562	1.08153	1.08153	0.203467	0.188128	0.585274	0.785361	0.913033	0.907315	-1.10215	0.10647	0.117346	0.326219	0.722278	0.815749	0.792431	-1.26194	0.0869772	0.10976	6	13469513	13486416	-
AL590369.1	0.386787	0.193715	0.535187	0.823703	-1.21403	0.343847	0.417441	0.577272	0.762372	0.90055	1.39373	1.39373	0.721036	0.517341	0.211397	0.39824	0.528624	1.47978	1.47978	1.20893	0.816969	9	132500629	132501903	-
AL590822.2	0.284375	0.0907634	0.393483	0.553634	-1.80625	0.445528	0.804735	0.295749	0.210814	0.461372	0.570318	-1.75341	0.318123	0.5578	0.327014	0.724895	0.817736	0.875021	-1.14283	0.385324	0.44036	1	2121237	2123180	+
AL591479.1	0.575391	0.512428	0.796154	0.769629	-1.29933	0.40265	0.523174	0.588166	0.795066	0.917545	0.89555	-1.11663	0.436346	0.487239	0.307513	0.663951	0.768973	1.09601	1.09601	0.377416	0.344356	9	70646589	70648957	+
AL591684.1	0.252831	0.0664924	0.349836	1.39121	1.39121	3.14483	2.2605	0.356323	0.292063	0.555867	0.821815	-1.21682	1.7005	2.0692	0.342869	0.777255	0.857385	0.927254	-1.07845	1.88235	2.03003	10	48255279	48279200	+
AL592284.1	0.376367	0.178984	0.52077	0.676416	-1.47838	0.599664	0.886532	0.420664	0.401396	0.656239	1.20922	1.20922	0.785723	0.649779	0.364027	0.850127	0.910292	0.942163	-1.06139	1.04162	1.10557	1	144339738	144521059	+
AL603965.1	0.220864	0.045683	0.305604	0.875407	-1.14233	46.1472	52.7151	0.384339	0.3389	0.599573	0.938752	-1.06524	37.7763	40.241	0.274075	0.565381	0.685358	0.96973	-1.03122	38.5348	39.7377	10	47746962	47770872	+
AL627309.1	0.435797	0.253089	0.603001	0.950032	-1.0526	63.0266	66.3416	0.103411	0.0384645	0.161322	0.906227	-1.10348	53.9299	59.5103	0.00691523	0.00602119	0.0172923	0.873524	-1.14479	49.5373	56.7098	1	134901	139380	-
AL645728.2	0.643348	0.688666	0.890185	0.694497	-1.43989	0.062113	0.0894361	0.46592	0.485736	0.72684	1.54377	1.54377	0.466947	0.302471	0.226051	0.436389	0.565267	0.743117	-1.34568	0.292954	0.394223	1	1497726	1499905	-
AL953854.2	0.269269	0.0784102	0.372581	0.582252	-1.71747	1.14784	1.97137	0.47894	0.513161	0.74715	1.18746	1.18746	0.945693	0.796401	0.042101	0.0514135	0.105279	0.626645	-1.5958	0.827539	1.32059	9	47295855	47314323	-
ALAD	0.445369	0.27041	0.616246	1.07174	1.07174	16.2107	15.1256	0.247974	0.156037	0.386843	1.096	1.096	13.1098	11.9616	0.000171447	8.08245e-05	0.000428724	1.3737	1.3737	18.4128	13.4038	9	116148597	116163614	-
ALAS1	0.719475	0.98814	0.99552	1.00195	1.00195	51.3605	51.2605	0.191841	0.103669	0.299274	0.941722	-1.06188	55.1019	58.5119	0.000301265	0.000155565	0.000753348	0.842781	-1.18655	48.4601	57.5002	3	52232102	52248344	+
ALCAM	0.244185	0.0602471	0.337873	1.06955	1.06955	189.386	177.07	0.489834	0.5372	0.764145	0.979462	-1.02097	211.801	216.242	0.00641876	0.00552148	0.0160509	0.898487	-1.11298	183.226	203.927	3	105085753	105295745	+
ALDH16A1	0.387283	0.194469	0.535874	0.927554	-1.0781	30.6252	33.0172	0.631509	0.957576	0.985161	1.00616	1.00616	28.1776	28.0051	0.000162067	7.55513e-05	0.000405268	0.743745	-1.34455	20.5334	27.6081	19	49956426	49974306	+
ALDH18A1	0.348438	0.148699	0.482126	0.944569	-1.05868	71.5922	75.7935	0.000854311	4.69243e-05	0.00133273	0.814524	-1.22771	61.8246	75.9028	2.71703e-09	1.23806e-10	6.79425e-09	0.575044	-1.739	32.6818	56.8335	10	97365696	97416464	-
ALDH1A3	0.29499	0.0992063	0.40817	1.07103	1.07103	192.083	179.345	0.040808	0.00957135	0.0636609	1.12273	1.12273	174.457	155.386	5.53474e-09	3.1461e-10	1.38403e-08	0.577232	-1.7324	114.608	198.547	15	101417919	101456832	+
ALDH1B1	0.676718	0.792165	0.936358	0.991197	-1.00888	69.7692	70.3889	0.00660259	0.000738117	0.0103001	0.872829	-1.1457	58.8109	67.3796	1.67524e-08	1.27312e-09	4.18914e-08	0.663771	-1.50654	50.7547	76.4642	9	38392661	38398659	+
ALDH1L1	0.693981	0.844845	0.960244	1.07196	1.07196	0.472433	0.440718	0.170356	0.0854501	0.265758	0.536874	-1.86263	0.322304	0.600335	0.180226	0.321728	0.450675	0.639388	-1.564	0.474503	0.74212	3	125822412	125916838	-
ALDH1L2	0.276496	0.0839724	0.38258	1.07665	1.07665	55.4067	51.4619	0.545668	0.674429	0.851247	1.01711	1.01711	72.9744	71.7468	0.000110579	4.87136e-05	0.000276516	0.800529	-1.24917	66.3022	82.823	12	105413568	105478356	-
ALDH2	0.260692	0.0723922	0.360713	0.9202	-1.08672	25.6763	27.903	0.0199982	0.00349186	0.0311975	1.16453	1.16453	39.7733	34.1538	0.000170549	8.02691e-05	0.000426478	1.26283	1.26283	65.5859	51.9356	12	112204691	112247783	+
ALDH3A1	0.129023	0.0098146	0.178526	3.2113	3.2113	0.642897	0.200198	0.403679	0.371879	0.629744	1.31939	1.31939	0.445071	0.337331	0.358425	0.830624	0.896285	1.10548	1.10548	0.923218	0.835125	17	19641297	19652257	-
ALDH3B1	0.313348	0.112725	0.433572	0.706524	-1.41538	0.312697	0.442586	0.482499	0.520199	0.752703	0.749841	-1.33362	0.241425	0.321968	0.155678	0.265763	0.389292	0.61418	-1.62819	0.682824	1.11177	11	67776048	67796745	+
ALDH3B2	0.671928	0.775603	0.92973	0.896729	-1.11516	0.0492147	0.0548825	0.131409	0.055612	0.204999	1.86497	1.86497	0.230134	0.123398	1.304e-07	1.60589e-08	3.2608e-07	44.2153	44.2153	5.26056	0.118976	11	67429633	67448672	-
ALDH4A1	0.509931	0.373819	0.705579	0.967062	-1.03406	29.9565	30.9768	0.00144741	9.27516e-05	0.00225798	1.20601	1.20601	43.0948	35.7334	9.97125e-06	2.87863e-06	2.49343e-05	1.29277	1.29277	72.3833	55.9908	1	19197926	19229276	-
ALDH5A1	0.547744	0.454141	0.7579	0.800972	-1.24848	0.361676	0.451547	0.461356	0.475827	0.71972	0.761682	-1.31288	0.213482	0.280277	0.0386466	0.046364	0.0966403	1.69759	1.69759	0.385024	0.226806	6	24495080	24537436	+
ALDH6A1	0.682166	0.807754	0.943896	0.977136	-1.0234	6.27489	6.42172	0.307962	0.225515	0.480423	1.11104	1.11104	9.16287	8.24708	0.00654696	0.00564997	0.0163715	0.768716	-1.30087	9.66158	12.5685	14	74523553	74551197	-
ALDH7A1	0.621608	0.628674	0.860104	1.01408	1.01408	102.246	100.827	0.569929	0.740767	0.889095	0.991211	-1.00887	121.483	122.56	0.0850731	0.122954	0.212735	0.957032	-1.0449	148.086	154.734	5	125877533	125931111	-
ALDH7A1P1	0.709378	0.921684	0.981548	1.06324	1.06324	0.754648	0.709762	0.439124	0.434575	0.685038	0.827119	-1.20902	0.713033	0.862069	0.297502	0.634094	0.74394	1.14755	1.14755	0.799305	0.696529	5	76586093	76587626	+
ALDH9A1	0.309007	0.109547	0.427565	1.05936	1.05936	55.2147	52.1211	0.0411231	0.00969958	0.0641524	0.902527	-1.108	59.9875	66.4662	0.0143279	0.0141442	0.0358287	1.10071	1.10071	64.3809	58.4905	1	165631453	165668101	-
ALDOA	0.107973	0.00565488	0.1494	0.910617	-1.09816	660.598	725.44	0.273663	0.183843	0.426917	1.04052	1.04052	857.063	823.686	0.00527708	0.00438697	0.013196	0.908562	-1.10064	902.684	993.53	16	30064411	30081779	+
ALDOC	0.708237	0.915925	0.979969	0.998592	-1.00141	13.0756	13.094	0.400518	0.366034	0.624812	1.05513	1.05513	20.5909	19.5151	0.0681025	0.0930545	0.170298	1.11391	1.11391	38.8903	34.9134	17	26900133	26904283	-
ALG1	0.495623	0.347724	0.685781	0.939267	-1.06466	25.0032	26.6199	0.586068	0.789123	0.914271	0.978571	-1.0219	23.4221	23.935	0.210919	0.39698	0.527428	0.944112	-1.0592	18.1794	19.2556	16	5083703	5137381	+
ALG10	0.540599	0.439224	0.748014	1.0897	1.0897	4.74617	4.35548	0.181813	0.0949403	0.28363	0.795784	-1.25662	2.93499	3.68817	0.00133075	0.000882516	0.00332769	0.58078	-1.72182	2.06293	3.552	12	34175216	34182630	+
ALG10B	0.418965	0.232293	0.579712	0.796852	-1.25494	1.66717	2.0922	0.255273	0.164332	0.398228	0.75763	-1.31991	1.31326	1.73338	0.0260771	0.0288161	0.0652089	0.647647	-1.54405	1.37442	2.12218	12	38710380	38717785	+
ALG11	0.351644	0.151267	0.486561	1.14425	1.14425	11.9585	10.451	0.337867	0.264771	0.527076	1.11472	1.11472	10.6666	9.56882	0.240602	0.474366	0.601654	0.935164	-1.06933	9.26724	9.90975	13	52586534	52603801	+
ALG12	0.449723	0.278325	0.622271	0.953511	-1.04876	24.6339	25.8349	0.513165	0.589837	0.800542	0.976251	-1.02433	24.7804	25.3832	0.0293409	0.033166	0.0733703	0.906092	-1.10364	20.9377	23.1077	22	50293877	50312107	-
ALG13	0.302877	0.10536	0.419083	1.12889	1.12889	17.0833	15.1327	0.349327	0.282538	0.544953	1.09118	1.09118	17.7933	16.3065	0.240407	0.473871	0.601167	0.948722	-1.05405	17.4565	18.4	X	110909043	111003878	+
ALG14	0.465971	0.300615	0.644753	1.09851	1.09851	6.05025	5.50767	0.29543	0.210438	0.460873	0.896436	-1.11553	6.3405	7.07301	0.00159826	0.0010976	0.00399665	0.716939	-1.39482	4.0611	5.6645	1	95439963	95538502	-
ALG2	0.627833	0.646298	0.868717	0.980552	-1.01983	46.105	47.0195	0.630724	0.953979	0.983936	0.997028	-1.00298	47.7247	47.867	0.361564	0.842197	0.904133	0.990676	-1.00941	41.2349	41.6229	9	101978708	101984239	-
ALG3	0.0991125	0.00400686	0.13714	0.860879	-1.1616	29.0257	33.7164	0.231177	0.13894	0.360638	0.932522	-1.07236	30.7696	32.9961	2.51771e-05	8.67238e-06	6.29584e-05	0.746391	-1.33978	23.3655	31.3046	3	183960089	183967337	-
ALG5	0.457398	0.287694	0.63289	1.06922	1.06922	25.9826	24.3005	0.295136	0.209972	0.460415	0.925053	-1.08102	25.9705	28.0746	0.00494308	0.00403372	0.0123607	0.819416	-1.22038	18.9758	23.1577	13	37523912	37574399	-
ALG6	0.378473	0.182314	0.523684	1.1444	1.1444	10.4998	9.17496	0.521383	0.610336	0.813362	1.04458	1.04458	9.20736	8.81439	0.0410199	0.0497384	0.102575	0.824035	-1.21354	7.02968	8.5308	1	63833261	63904234	+
ALG8	0.602185	0.584274	0.833229	1.02539	1.02539	28.0876	27.3923	0.30345	0.220536	0.473384	0.944379	-1.0589	29.4211	31.1539	0.00273104	0.00202318	0.00682928	0.842579	-1.18683	22.3494	26.525	11	77811982	77850707	-
ALG9	0.687677	0.823449	0.951522	1.01251	1.01251	27.6003	27.2594	0.24574	0.153447	0.383357	1.07252	1.07252	29.6225	27.6196	0.00169384	0.00117292	0.00423566	1.20611	1.20611	28.8115	23.8879	11	111652919	111750150	-
ALKBH1	0.35765	0.156724	0.494871	1.10504	1.10504	9.17588	8.30369	0.119781	0.0484204	0.18686	0.8638	-1.15767	8.24554	9.54565	0.177895	0.316194	0.444848	1.07063	1.07063	8.82966	8.24719	14	78138747	78174364	-
ALKBH2	0.66282	0.744811	0.917127	1.02175	1.02175	11.1108	10.8743	0.188503	0.100793	0.294067	0.859139	-1.16396	10.1093	11.7668	0.0132281	0.0128603	0.0330785	0.787097	-1.27049	9.30978	11.828	12	109525996	109531437	-
ALKBH3	0.592578	0.558745	0.819935	1.02906	1.02906	16.7198	16.2476	0.270348	0.179624	0.421745	0.935784	-1.06862	17.1618	18.3395	0.000499265	0.000279708	0.00124847	0.795182	-1.25757	14.7293	18.5232	11	43902361	43941817	+
ALKBH4	0.590024	0.553287	0.816401	0.940292	-1.0635	5.91689	6.29261	0.20305	0.113093	0.316759	1.20124	1.20124	6.58954	5.48561	0.384809	0.929094	0.962261	0.997421	-1.00259	6.28269	6.29894	7	102096685	102105324	-
ALKBH5	0.587326	0.544607	0.812669	0.963946	-1.0374	47.0508	48.8106	0.288244	0.200958	0.449663	1.07309	1.07309	57.6232	53.6984	0.392087	0.964613	0.980459	1.00059	1.00059	50.2862	50.2564	17	18086392	18113269	+
ALKBH6	0.1781	0.0252646	0.246433	0.84641	-1.18146	9.80954	11.5896	0.0127604	0.00186165	0.0199063	0.779986	-1.28208	8.02709	10.2913	0.028827	0.0324827	0.0720854	0.860537	-1.16207	10.4529	12.147	19	36500022	36505142	-
ALKBH7	0.375547	0.177791	0.519635	0.890092	-1.12348	5.56357	6.25056	0.639677	0.992998	0.997902	1.00057	1.00057	8.16103	8.15635	0.0870024	0.12627	0.21756	1.16639	1.16639	14.2624	12.2278	19	6372444	6375043	+
ALKBH8	0.236831	0.0547342	0.327697	1.14717	1.14717	18.7012	16.302	0.582152	0.777162	0.908162	1.02195	1.02195	17.4387	17.0641	0.302151	0.64806	0.755565	0.969663	-1.03129	12.3694	12.7564	11	107373452	107436473	-
ALMS1	0.284375	0.0906521	0.393483	1.11652	1.11652	32.9934	29.5501	0.3294	0.252537	0.513867	1.0832	1.0832	33.8485	31.2487	0.0966289	0.144287	0.241632	0.904379	-1.10573	22.2219	24.5715	2	73612886	73837921	+
ALMS1-IT1	0.466897	0.302326	0.646034	0.643801	-1.55327	0.131959	0.204969	0.555909	0.703388	0.867223	1.02064	1.02064	0.289335	0.283483	0.211397	0.398228	0.528624	1.29395	1.29395	0.331842	0.256457	2	73683891	73686612	+
ALOX12	0.706576	0.905892	0.977672	0.975915	-1.02468	0.180357	0.184808	0.422073	0.403719	0.658439	1.26004	1.26004	0.399317	0.316908	0.0715031	0.0987835	0.178802	1.50876	1.50876	0.434101	0.287721	17	6899384	6914056	+
ALOX12B	0.565361	0.491292	0.782276	0.764839	-1.30746	0.0812561	0.106239	0.0422322	0.010056	0.0658826	2.63389	2.63389	0.23461	0.0890733	0.0215232	0.0228364	0.0538212	2.29226	2.29226	0.788407	0.343942	17	7975954	7991022	-
ALOX12P2	0.698218	0.866686	0.966107	1.00142	1.00142	2.06404	2.06111	0.515952	0.596454	0.80489	1.06794	1.06794	2.26945	2.12507	0.16643	0.289569	0.416179	1.13492	1.13492	2.19023	1.92985	17	6757180	6857427	+
ALOX15B	0.537855	0.433428	0.744217	0.937491	-1.06668	5.73465	6.11702	6.04774e-06	4.07942e-08	9.43453e-06	2.41022	2.41022	21.335	8.85189	7.39232e-10	1.9183e-11	1.84854e-09	4.51186	4.51186	140.618	31.1662	17	7942335	7952453	+
ALOX5AP	0.664221	0.748583	0.919066	0.954171	-1.04803	2.02768	2.12507	0.00962845	0.00124513	0.0150205	0.572776	-1.74588	3.50977	6.12764	2.89652e-08	2.46074e-09	7.24309e-08	0.184082	-5.43236	1.53895	8.36015	13	31309645	31338557	+
ALOXE3	0.72095	0.993676	0.997561	1.00285	1.00285	3.77875	3.76802	0.640741	0.998833	0.999562	0.999408	-1.00059	6.49616	6.50001	0.27518	0.568595	0.68812	0.958472	-1.04333	9.03332	9.42471	17	7999218	8022366	-
ALPK1	0.365527	0.165232	0.50577	1.11253	1.11253	12.3706	11.1193	0.586226	0.790071	0.914519	0.982972	-1.01732	13.9436	14.1851	0.118274	0.185961	0.295758	0.908528	-1.10068	12.6464	13.9197	4	113206665	113363777	+
ALPK2	0.63811	0.671081	0.882937	1.02963	1.02963	11.4641	11.1342	0.169364	0.0845229	0.264209	0.886316	-1.12827	7.6484	8.62942	0.0258906	0.028562	0.0647424	1.16601	1.16601	7.11558	6.1025	18	56148479	56296190	-
ALPK3	0.522951	0.398284	0.723594	0.76119	-1.31373	0.4578	0.601427	0.526758	0.623379	0.821748	0.887168	-1.12718	0.313648	0.353538	0.00700866	0.00611336	0.017526	2.26709	2.26709	0.610336	0.269216	15	85359911	85416714	+
ALPL	0.25534	0.0683696	0.353307	0.774769	-1.29071	4.29905	5.54882	0.0147473	0.00230783	0.0230059	0.612615	-1.63235	4.4145	7.20599	1.41843e-09	4.84201e-11	3.54694e-09	0.119344	-8.37912	0.846339	7.09157	1	21835858	21904906	+
ALS2	0.713899	0.950866	0.987805	0.999473	-1.00053	41.994	42.0161	0.345724	0.277112	0.539333	0.951339	-1.05115	45.7351	48.0745	0.0405169	0.0490014	0.101317	0.907112	-1.1024	41.7794	46.0576	2	202565277	202645913	-
ALS2CL	0.678531	0.797029	0.938866	0.989373	-1.01074	145.023	146.581	0.168526	0.0837161	0.262902	1.08687	1.08687	158.766	146.076	0.0131289	0.0127496	0.0328302	1.12812	1.12812	278.647	247.001	3	46710487	46735195	-
ALYREF	0.29096	0.0957275	0.402594	0.941296	-1.06237	53.1049	56.4168	0.0154944	0.00247104	0.0241714	0.885856	-1.12885	50.3745	56.8654	3.39981e-05	1.24092e-05	8.50162e-05	0.808686	-1.23657	32.386	40.0477	17	79845713	79849463	-
AMACR	0.458228	0.288848	0.634039	1.07511	1.07511	11.5638	10.7559	0.159541	0.0766003	0.248885	1.13281	1.13281	10.605	9.36166	0.00018687	8.93072e-05	0.00046729	1.42376	1.42376	15.7039	11.0299	5	33986283	34008221	-
AMBRA1	0.380262	0.184443	0.526159	0.944738	-1.05849	26.0762	27.6015	0.280028	0.19148	0.436847	1.05588	1.05588	27.1935	25.7544	0.0531419	0.0684179	0.132888	1.08203	1.08203	28.1503	26.0161	11	46417964	46615676	-
AMD1	0.244185	0.0602467	0.337873	1.05307	1.05307	182.933	173.714	0.0959352	0.0342797	0.14966	0.942326	-1.0612	171.626	182.13	0.194296	0.356427	0.485859	0.976008	-1.02458	125.61	128.698	6	111195973	111216917	+
AMDHD1	0.436931	0.255175	0.604571	1.81493	1.81493	0.129799	0.0715176	0.202665	0.112684	0.31616	2.74827	2.74827	0.243561	0.0886234	0.120584	0.190655	0.301534	0.465441	-2.1485	0.0689845	0.148213	12	96337071	96362371	+
AMDHD2	0.311625	0.111679	0.431188	0.86563	-1.15523	12.6654	14.6314	0.485377	0.527355	0.757194	0.958331	-1.04348	9.67447	10.0951	0.00396349	0.00310577	0.00991117	1.33901	1.33901	13.7964	10.3034	16	2570358	2581424	+
AMER1	0.299357	0.101832	0.414212	0.871986	-1.14681	11.6386	13.3472	0.482499	0.520436	0.752703	0.954505	-1.04766	10.282	10.7721	0.000996572	0.000626821	0.00249205	0.722952	-1.38322	7.92697	10.9647	X	63404997	63425625	-
AMFR	0.664806	0.751065	0.919875	0.990606	-1.00948	46.7278	47.1709	0.0474366	0.012022	0.0740015	1.08785	1.08785	57.2346	52.6123	0.00998053	0.00925672	0.0249575	1.09148	1.09148	63.8125	58.464	16	56395364	56459451	-
AMH	0.672201	0.777053	0.930108	0.876607	-1.14076	0.554887	0.632994	0.234951	0.142628	0.366526	1.42524	1.42524	0.439711	0.308516	0.309448	0.668942	0.773812	0.864203	-1.15714	0.273202	0.316131	19	2249308	2252073	+
AMIGO1	0.624825	0.637577	0.864555	1.07744	1.07744	0.756882	0.702479	0.518414	0.603203	0.808731	1.1751	1.1751	0.531625	0.452408	0.233278	0.455747	0.58334	0.795401	-1.25723	0.490485	0.616651	1	110046797	110052361	-
AMIGO2	0.316991	0.116552	0.438613	0.906676	-1.10293	106.693	117.675	1.68445e-05	1.81795e-07	2.62775e-05	0.598853	-1.66986	64.3172	107.401	1.29876e-10	1.30782e-12	3.24771e-10	0.300721	-3.32534	27.5956	91.7648	12	47469490	47473735	-
AMIGO3	0.46709	0.302567	0.646301	0.59518	-1.68016	2.37236	3.98595	0.233942	0.14163	0.364952	0.520946	-1.91958	1.03234	1.98166	0.388306	0.945575	0.971006	1.55097	1.55097	0.496941	0.320406	3	49754267	49761350	-
AMMECR1	0.333275	0.134146	0.461145	1.07817	1.07817	32.953	30.5638	0.215674	0.124261	0.336454	1.08134	1.08134	41.9391	38.7844	0.00109324	0.000700792	0.00273376	1.22883	1.22883	43.7748	35.6232	X	109437414	109683462	-
AMMECR1L	0.446456	0.272579	0.61775	1.03473	1.03473	45.4736	43.9474	0.247232	0.155109	0.385685	1.04554	1.04554	45.6414	43.6534	0.00932137	0.00853667	0.0233092	0.91523	-1.09262	42.1861	46.0935	2	128619204	128643497	-
AMN	0.681969	0.806534	0.943623	1.07046	1.07046	0.507832	0.474404	0.129226	0.0541618	0.201594	0.59755	-1.6735	0.355202	0.59443	0.180434	0.32224	0.451197	0.69824	-1.43217	0.60154	0.861509	14	103388993	103399934	+
AMN1	0.681935	0.806213	0.943576	0.972928	-1.02783	3.01375	3.09761	0.333656	0.257986	0.520506	0.901246	-1.10957	4.75491	5.27593	0.0976834	0.146178	0.244269	1.14307	1.14307	6.19253	5.41743	12	31824071	31882109	-
AMOTL1	0.539752	0.43743	0.746841	1.01999	1.01999	294.899	289.119	0.226937	0.134436	0.354023	1.04333	1.04333	341.62	327.432	0.0227751	0.0243974	0.0569519	0.935377	-1.06909	324.818	347.259	11	94439597	94609919	+
AMOTL2	0.0390588	5.54447e-05	0.0540447	0.79214	-1.2624	93.6029	118.165	2.0823e-05	2.60852e-07	3.24841e-05	0.695208	-1.43842	82.3442	118.445	2.35138e-10	3.77732e-12	5.8799e-10	0.44716	-2.23634	50.0015	111.82	3	134074716	134094322	-
AMPD2	0.718297	0.977914	0.993889	1.00079	1.00079	38.3815	38.3511	0.205914	0.115641	0.321228	0.942169	-1.06138	38.2513	40.5992	5.35628e-06	1.37423e-06	1.3394e-05	0.754748	-1.32495	31.3665	41.5589	1	110158726	110174674	+
AMPD3	0.370754	0.171944	0.513003	1.07092	1.07092	25.5055	23.8164	0.00808539	0.000991049	0.0126133	1.21132	1.21132	32.4027	26.7498	0.000272873	0.000138207	0.000682351	1.27073	1.27073	42.1972	33.2071	11	10329860	10529127	+
AMT	0.69936	0.870026	0.967686	0.979772	-1.02065	4.9143	5.01576	0.441713	0.439815	0.689076	0.920362	-1.08653	4.06985	4.42201	0.151061	0.255198	0.377745	1.12953	1.12953	8.71194	7.71288	3	49454211	49460187	-
AMY2B	0.151223	0.0157427	0.209243	1.52518	1.52518	1.8651	1.22287	0.399594	0.36488	0.623371	1.17793	1.17793	1.06863	0.907207	0.000408972	0.000221858	0.00102268	2.14002	2.14002	1.92404	0.899075	1	104096437	104122157	+
AMZ1	0.701333	0.88334	0.970417	0.994845	-1.00518	1.21675	1.22306	0.258215	0.167158	0.402818	0.770351	-1.29811	0.680546	0.883423	0.00131806	0.000873212	0.00329597	0.473465	-2.11209	0.644378	1.36098	7	2719156	2815135	+
AMZ2	0.718297	0.979874	0.993889	0.99828	-1.00172	50.2382	50.3247	0.528903	0.628975	0.825094	1.01929	1.01929	58.9185	57.8036	0.00348861	0.00268463	0.00872369	0.869954	-1.14949	56.0397	64.4169	17	66243715	66253298	+
AMZ2P1	0.515785	0.384679	0.713679	1.13332	1.13332	1.598	1.41001	0.473944	0.503223	0.739358	0.883265	-1.13216	1.48152	1.67732	0.265098	0.54092	0.662909	0.901275	-1.10954	1.57898	1.75194	17	62962668	62971695	-
ANAPC1	0.530329	0.414019	0.733803	0.969004	-1.03199	109.384	112.883	0.182315	0.0954133	0.284413	0.9382	-1.06587	111.545	118.893	7.65311e-07	1.35354e-07	1.91375e-06	0.720662	-1.38761	72.6388	100.795	2	112523848	112642268	-
ANAPC10	0.697807	0.862695	0.965538	1.01582	1.01582	6.45276	6.35224	0.149608	0.0691276	0.23339	0.82502	-1.21209	6.90619	8.37093	0.000277961	0.000141348	0.000695074	0.613523	-1.62993	4.1318	6.73455	4	145888264	146019694	-
ANAPC11	0.578014	0.520658	0.799784	0.959625	-1.04207	15.7605	16.4237	0.337061	0.263445	0.525818	1.07351	1.07351	18.4897	17.2236	0.0198066	0.0206846	0.0495287	0.850818	-1.17534	23.3001	27.3855	17	79848666	79858868	+
ANAPC13	0.577824	0.520207	0.799521	0.968592	-1.03243	26.0343	26.8785	0.612434	0.880808	0.955403	0.9931	-1.00695	28.4708	28.6686	0.307392	0.663599	0.768671	0.980807	-1.01957	25.3505	25.8466	3	134196548	134205559	-
ANAPC15	0.440325	0.262194	0.609267	0.928849	-1.0766	18.4748	19.89	0.317466	0.237423	0.495251	0.925361	-1.08066	20.2393	21.8718	0.00312729	0.00236986	0.00782016	0.804836	-1.24249	14.8437	18.4432	11	71817424	71823827	-
ANAPC16	0.23159	0.0522022	0.320445	1.11706	1.11706	29.412	26.3298	0.255273	0.164227	0.398228	1.08004	1.08004	35.1677	32.5616	0.0473335	0.0593679	0.118363	1.11356	1.11356	45.2458	40.6317	10	73975787	73995619	+
ANAPC1P1	0.578215	0.521233	0.800062	0.83983	-1.19072	0.678584	0.808002	0.455173	0.463601	0.710074	0.796242	-1.2559	0.746951	0.938095	0.313739	0.682677	0.784543	0.771356	-1.29642	0.432275	0.560408	2	87098424	87149817	+
ANAPC2	0.284375	0.0905936	0.393483	0.898067	-1.1135	20.289	22.5919	0.339802	0.26752	0.530095	1.07012	1.07012	16.9399	15.83	0.305292	0.657316	0.763418	0.978884	-1.02157	17.7082	18.0901	9	140069236	140082990	-
ANAPC4	0.29477	0.0990125	0.407866	1.09867	1.09867	29.2872	26.6569	0.244973	0.152546	0.382161	0.922759	-1.08371	22.5143	24.3989	0.00265448	0.00195703	0.00663783	0.81851	-1.22173	17.4903	21.3684	4	25378835	25420121	+
ANAPC5	0.714149	0.954535	0.98815	0.997367	-1.00264	94.7606	95.0108	0.342667	0.271403	0.534565	0.958573	-1.04322	84.7303	88.3922	0.0475525	0.059694	0.118911	0.924669	-1.08147	70.3805	76.1142	HG1595_PATCH	121746048	121837700	-
ANAPC7	0.649948	0.706614	0.899317	0.987899	-1.01225	44.7225	45.2703	0.046406	0.0116803	0.0723937	0.913613	-1.09456	41.0937	44.9793	6.16561e-06	1.64188e-06	1.54178e-05	0.790282	-1.26537	34.8673	44.12	12	110810705	110841536	-
ANG	0.688249	0.825217	0.952313	1.0615	1.0615	2.11259	1.99019	0.130085	0.0547856	0.202933	0.716498	-1.39568	2.28811	3.19346	0.318485	0.697184	0.79641	0.932416	-1.07248	3.01215	3.23048	14	21152336	21167131	+
ANGEL1	0.397083	0.20611	0.549434	0.936818	-1.06744	18.714	19.9761	0.595488	0.819988	0.928968	1.01187	1.01187	19.2341	19.0084	6.02381e-05	2.40059e-05	0.000150633	0.742139	-1.34746	18.2105	24.5378	14	77253588	77292590	-
ANGEL2	0.452035	0.281022	0.62547	1.06688	1.06688	23.8357	22.3415	0.375678	0.323781	0.586061	0.936273	-1.06806	21.4752	22.9369	0.215329	0.408573	0.538456	0.952678	-1.04967	18.9997	19.9435	1	213165524	213189169	-
ANGPTL4	0.464755	0.29875	0.643071	0.935653	-1.06877	24.9631	26.6799	0.46253	0.478639	0.721551	1.04684	1.04684	47.9242	45.7799	0.000603804	0.000347602	0.00150988	0.7493	-1.33458	57.5253	76.7721	19	8428173	8439258	+
ANK1	0.715414	0.960452	0.989901	1.02544	1.02544	1.86856	1.8222	0.455762	0.464919	0.710993	1.11914	1.11914	2.1029	1.87903	0.0908601	0.133441	0.227206	1.47717	1.47717	2.67231	1.80908	8	41510739	41754281	-
ANK2	0.410919	0.222759	0.568578	0.732219	-1.36571	0.77362	1.05654	0.598483	0.830955	0.933639	0.974965	-1.02568	0.944094	0.968336	0.00233136	0.00168856	0.00582983	0.412003	-2.42717	0.742066	1.80112	4	113739265	114304897	+
ANK3	0.703623	0.892038	0.973586	1.00438	1.00438	7.89643	7.86198	0.0611842	0.0176758	0.095448	1.30851	1.30851	12.8248	9.80108	0.00103426	0.000656596	0.00258629	1.56268	1.56268	21.6548	13.8574	10	61786056	62493249	-
ANKAR	0.320051	0.120263	0.442846	1.56952	1.56952	0.902221	0.574838	0.563664	0.726096	0.879322	1.05955	1.05955	0.793477	0.748878	0.328908	0.731282	0.822473	0.814524	-1.22771	0.726142	0.891493	2	190539016	190625920	+
ANKDD1A	0.502116	0.360025	0.694765	1.10277	1.10277	4.2317	3.83734	0.0554967	0.0152572	0.0865753	1.33813	1.33813	4.69575	3.50918	2.66394e-05	9.30774e-06	6.6615e-05	1.96611	1.96611	8.76277	4.4569	15	65204101	65251043	+
ANKDD1B	0.718297	0.979235	0.993889	1.03007	1.03007	0.263392	0.255703	0.629134	0.945839	0.981455	0.874959	-1.14291	0.184674	0.211066	0.316049	0.690045	0.790318	0.977695	-1.02281	0.288237	0.294813	5	74907284	74967672	+
ANKEF1	0.446456	0.272644	0.61775	1.04655	1.04655	25.3501	24.2226	0.502638	0.565192	0.78412	1.02464	1.02464	23.9211	23.3458	0.0238537	0.0258654	0.0596489	0.903193	-1.10718	21.0879	23.3482	20	9966774	10037411	+
ANKFY1	0.241572	0.058466	0.334258	0.926849	-1.07892	114.802	123.863	0.0460652	0.0115363	0.0718622	1.11109	1.11109	98.2976	88.4694	0.000897942	0.000551608	0.00224541	1.17366	1.17366	106.164	90.4551	17	4067201	4167275	-
ANKH	0.392952	0.201984	0.543718	0.945096	-1.05809	18.4114	19.481	0.006308	0.000698279	0.00984053	1.19715	1.19715	29.8337	24.9207	6.83792e-07	1.18929e-07	1.7099e-06	1.47382	1.47382	44.02	29.8679	5	14704910	14871888	-
ANKHD1	0.332303	0.132988	0.4598	1.0559	1.0559	114.827	108.748	0.609274	0.867804	0.950473	0.994328	-1.0057	111.837	112.475	0.121372	0.19235	0.303505	0.952571	-1.04979	97.3716	102.22	5	139781399	139929164	+
ANKHD1-EIF4EBP3	0.405807	0.21662	0.561505	0.913276	-1.09496	26.4841	28.999	0.469955	0.494749	0.733134	1.04774	1.04774	27.9444	26.6712	0.374581	0.888717	0.936683	0.990415	-1.00968	20.9946	21.1977	5	139781493	139929155	+
ANKIB1	0.581856	0.531351	0.805099	1.02178	1.02178	77.6069	75.953	0.143098	0.0642404	0.223234	1.07523	1.07523	77.8252	72.3803	0.00171793	0.00119226	0.0042959	1.15321	1.15321	88.8251	77.0241	7	91875548	92030699	+
ANKK1	0.717853	0.975158	0.993276	0.99632	-1.00369	4.31973	4.33568	0.0571787	0.0159511	0.0891994	1.33377	1.33377	5.9408	4.45416	0.000417615	0.000227514	0.0010443	1.65166	1.65166	10.7469	6.50672	11	113258513	113271141	+
ANKLE1	0.673109	0.779426	0.931364	0.947889	-1.05498	5.46459	5.76501	0.154354	0.0728971	0.240794	0.75798	-1.3193	2.99138	3.94651	0.0447199	0.055475	0.111827	0.735755	-1.35915	1.68801	2.29426	19	17392454	17398456	+
ANKLE2	0.706872	0.90667	0.978082	1.00219	1.00219	129.944	129.66	0.412635	0.387325	0.643715	0.978248	-1.02224	110.284	112.737	0.00360607	0.00278838	0.0090174	1.09226	1.09226	106.054	97.0959	12	133302254	133338475	-
ANKMY1	0.424373	0.23881	0.587195	0.895153	-1.11713	4.52314	5.05292	0.111042	0.0430044	0.173227	1.20112	1.20112	5.33106	4.43841	0.0359102	0.0423779	0.0897978	0.831977	-1.20196	4.9749	5.97962	2	241418839	241508627	-
ANKMY2	0.654412	0.717355	0.905493	1.02132	1.02132	12.3877	12.1291	0.145045	0.0657473	0.226272	1.12938	1.12938	11.9562	10.5865	0.0214236	0.0227142	0.0535723	1.16646	1.16646	10.6116	9.09725	7	16639401	16685443	-
ANKRA2	0.573413	0.507706	0.793417	1.05268	1.05268	6.22523	5.91371	0.334903	0.259785	0.522452	1.0854	1.0854	7.85945	7.24103	0.378802	0.90476	0.947239	1.008	1.008	9.03803	8.96632	5	72848160	72861512	-
ANKRD1	0.719663	0.988952	0.99578	1.24953	1.24953	0.343922	0.275241	0.0525209	0.0140657	0.0819331	0.277308	-3.6061	0.077583	0.279772	0.122667	0.195123	0.306744	0.418325	-2.39049	0.0504453	0.120589	10	92671853	92681034	-
ANKRD10	0.556598	0.471032	0.77015	0.944604	-1.05864	10.9378	11.5793	0.292017	0.205868	0.455549	0.903385	-1.10695	9.68844	10.7246	0.267909	0.548275	0.669939	0.952444	-1.04993	10.1596	10.6669	13	111530887	111567417	-
ANKRD11	0.506785	0.367582	0.701226	1.02533	1.02533	259.605	253.193	0.115628	0.0458614	0.180381	0.943696	-1.05966	277.424	293.976	5.02665e-06	1.2718e-06	1.25697e-05	0.814075	-1.22839	202.8	249.118	16	89334038	89556970	-
ANKRD12	0.112226	0.00611743	0.155284	1.22153	1.22153	29.5755	24.2118	0.0425325	0.0101603	0.0663511	1.20512	1.20512	38.1976	31.696	0.00292993	0.0021936	0.00732663	1.26716	1.26716	34.762	27.4331	18	9136226	9285984	+
ANKRD13A	0.339773	0.140875	0.470135	0.94735	-1.05558	78.4275	82.7862	0.00149697	9.70816e-05	0.0023353	0.834931	-1.1977	61.3497	73.4787	9.62418e-06	2.76357e-06	2.40664e-05	0.779219	-1.28334	46.6361	59.8498	12	110436991	110477569	+
ANKRD13B	0.454258	0.28327	0.628545	0.941453	-1.06219	9.91027	10.5266	0.0636898	0.0186942	0.0993566	0.869196	-1.15049	9.17145	10.5516	0.0397435	0.0478531	0.0993834	0.889211	-1.12459	10.7049	12.0386	17	27916787	27941780	+
ANKRD13C	0.241777	0.0586802	0.334541	1.09499	1.09499	23.6645	21.6117	0.129659	0.0544374	0.202269	1.09781	1.09781	25.045	22.8137	0.00568049	0.00478376	0.0142047	1.15999	1.15999	22.5167	19.4112	1	70726271	70820418	-
ANKRD13D	0.650564	0.708344	0.900169	0.975259	-1.02537	23.7934	24.397	0.534663	0.644944	0.834079	1.03072	1.03072	22.5764	21.9036	0.157034	0.268699	0.392682	1.07155	1.07155	28.2513	26.365	11	67056018	67069957	+
ANKRD16	0.532353	0.419787	0.736604	1.1073	1.1073	3.38709	3.05888	0.61027	0.873321	0.952027	0.988009	-1.01214	3.37814	3.41914	0.10854	0.1667	0.271417	0.850011	-1.17646	3.14013	3.69422	10	5903580	5931870	-
ANKRD17	0.642065	0.683058	0.888409	1.01338	1.01338	148.69	146.727	0.184408	0.097307	0.287678	1.07694	1.07694	167.33	155.375	0.153552	0.260805	0.383974	1.04922	1.04922	143.404	136.676	4	73939093	74124516	-
ANKRD18A	0.257018	0.0696585	0.355629	1.18857	1.18857	11.9234	10.0318	0.0823698	0.027487	0.128498	0.802554	-1.24602	8.50003	10.5912	0.000504615	0.000283252	0.00126185	0.66353	-1.50709	4.90756	7.39615	9	38540566	38620658	-
ANKRD18B	0.209934	0.0401862	0.290481	1.23308	1.23308	9.58221	7.77098	0.437914	0.43207	0.683151	0.922589	-1.08391	9.08968	9.85236	0.00118806	0.000772769	0.00297088	0.68909	-1.45119	5.24745	7.61504	9	33524392	33573008	+
ANKRD2	0.578937	0.524522	0.801061	1.2378	1.2378	0.504855	0.407864	0.278982	0.190307	0.435215	0.662412	-1.50963	0.246786	0.372556	0.0312272	0.0358722	0.0780874	0.505461	-1.97839	0.26785	0.529912	10	99332198	99343642	+
ANKRD20A1	0.637709	0.669595	0.882382	1.13253	1.13253	0.574787	0.507524	0.469386	0.493222	0.732246	0.694646	-1.43958	0.182294	0.262427	0.243324	0.481912	0.60846	0.581871	-1.7186	0.15316	0.26322	9	67926761	67969841	+
ANKRD22	0.523719	0.400461	0.724657	1.64872	1.64872	0.145339	0.0881528	0.195586	0.106731	0.305116	2.68263	2.68263	0.333595	0.124354	0.000166889	7.81601e-05	0.000417327	14.0677	14.0677	1.53961	0.109444	10	90581889	90611576	-
ANKRD23	0.613087	0.606432	0.848314	1.17518	1.17518	1.0074	0.857225	0.470974	0.49701	0.734724	0.730694	-1.36856	0.47605	0.651504	0.06809	0.0930164	0.170267	2.60823	2.60823	0.731265	0.280368	2	97490263	97523672	-
ANKRD26	0.399954	0.209284	0.553406	1.08007	1.08007	21.318	19.7375	0.218925	0.127197	0.341525	0.904831	-1.10518	18.5682	20.5211	0.278603	0.57879	0.696678	1.03648	1.03648	14.5258	14.0145	10	27280843	27389422	-
ANKRD27	0.0808496	0.00177593	0.11187	0.900153	-1.11092	44.0053	48.8864	0.602713	0.847356	0.940237	0.994498	-1.00553	49.7712	50.0465	0.00136369	0.000907439	0.00341006	0.891916	-1.12118	41.5612	46.5977	19	33087913	33167504	-
ANKRD28	0.642248	0.684493	0.888662	0.983524	-1.01675	52.9592	53.8464	0.0794883	0.0261655	0.124003	0.909574	-1.09942	55.3992	60.9068	5.17196e-05	2.01797e-05	0.000129331	0.791676	-1.26314	41.4825	52.3983	3	15708743	15901279	-
ANKRD29	0.47867	0.320504	0.662323	1.19306	1.19306	1.66557	1.39604	0.237365	0.144718	0.370292	1.32406	1.32406	1.67028	1.26149	0.00193582	0.0013632	0.00484073	2.05124	2.05124	3.85528	1.87948	18	21178890	21242850	-
ANKRD32	0.399019	0.208411	0.552113	1.10506	1.10506	14.5419	13.1593	0.139978	0.06198	0.218366	0.854064	-1.17087	10.4957	12.2891	0.00810477	0.0072347	0.0202669	0.782015	-1.27875	5.6128	7.17736	5	93954052	94075142	+
ANKRD33B	0.575953	0.514865	0.796932	0.919641	-1.08738	1.55434	1.69016	0.224371	0.131813	0.350021	0.815138	-1.22679	1.58852	1.94877	0.124779	0.199369	0.312025	0.832307	-1.20148	1.46547	1.76073	5	10564442	10650309	+
ANKRD34A	0.658302	0.729871	0.910876	1.02967	1.02967	1.27541	1.23865	0.15201	0.0708234	0.237138	0.707928	-1.41257	1.07968	1.52512	0.289255	0.609964	0.723315	0.892047	-1.12102	2.18465	2.44903	HG1287_PATCH	146645856	146650998	-
ANKRD35	0.71673	0.970158	0.991721	1.33846	1.33846	0.235145	0.175683	0.252563	0.161236	0.394	0.273906	-3.65089	0.0437096	0.159579	0.325425	0.719665	0.813764	2.54771	2.54771	0.273668	0.107417	HG1287_PATCH	146552975	146572261	-
ANKRD36	0.486969	0.334141	0.673808	1.07274	1.07274	15.798	14.7268	0.472737	0.500876	0.737474	1.0478	1.0478	12.5321	11.9604	0.37364	0.884582	0.934332	0.993117	-1.00693	10.9616	11.0376	2	97779233	97930259	+
ANKRD36B	0.607906	0.595852	0.841145	1.07196	1.07196	8.29931	7.74218	0.603204	0.848735	0.941004	1.01004	1.01004	6.21713	6.15531	0.291078	0.615337	0.727874	1.06713	1.06713	6.58524	6.17101	2	98108978	98206429	-
ANKRD36C	0.403116	0.213307	0.557781	1.1974	1.1974	5.9184	4.94272	0.379412	0.330048	0.591886	1.12327	1.12327	4.61434	4.10794	0.172712	0.304173	0.431887	1.1476	1.1476	4.34966	3.79023	2	96514587	96657542	-
ANKRD37	0.641855	0.681	0.888119	0.876644	-1.14071	1.17899	1.34489	0.213625	0.122277	0.333257	1.46328	1.46328	1.47261	1.00637	0.0594006	0.0787053	0.148538	1.46146	1.46146	1.92719	1.31868	4	186317175	186321783	+
ANKRD39	0.604278	0.588939	0.836124	0.898663	-1.11276	4.82684	5.37114	0.338712	0.266003	0.528395	0.851447	-1.17447	4.43751	5.21173	0.299522	0.639621	0.748991	0.914239	-1.09381	5.02478	5.49614	2	97502348	97523833	-
ANKRD40	0.430779	0.246318	0.596058	0.956301	-1.0457	59.7474	62.4777	0.329194	0.252241	0.513546	1.04696	1.04696	64.5742	61.6781	0.0746623	0.104347	0.186702	0.935921	-1.06847	52.7262	56.3362	17	48770551	48785286	-
ANKRD42	0.711352	0.932393	0.98428	1.00945	1.00945	10.1616	10.0665	0.241983	0.149189	0.377495	0.902606	-1.1079	10.036	11.1189	0.0653634	0.0883627	0.163449	0.884792	-1.13021	9.42935	10.6571	11	82904781	82971737	+
ANKRD44	0.632838	0.658535	0.875642	0.836838	-1.19498	0.357356	0.427032	0.214588	0.123142	0.334759	1.88869	1.88869	0.366328	0.193959	0.0999803	0.150326	0.250012	0.649869	-1.53877	0.207541	0.319358	2	197831741	198175898	-
ANKRD46	0.197728	0.0340743	0.273591	1.30194	1.30194	6.92778	5.32111	0.408181	0.379762	0.636766	0.895931	-1.11616	5.92901	6.61771	0.0491962	0.0622513	0.123021	1.28064	1.28064	7.58859	5.92561	8	101521980	101572013	-
ANKRD49	0.460273	0.291508	0.636868	1.10177	1.10177	10.1041	9.17081	0.517464	0.60059	0.807249	1.05238	1.05238	8.13178	7.72705	0.329511	0.733333	0.823982	1.04089	1.04089	8.26755	7.94279	11	94226795	94232750	+
ANKRD50	0.178653	0.0255293	0.247197	1.15548	1.15548	57.4062	49.6815	0.0314863	0.00652875	0.0491189	1.20838	1.20838	76.7178	63.4882	3.1913e-06	7.48777e-07	7.98022e-06	1.61775	1.61775	93.4156	57.7441	4	125585207	125633888	-
ANKRD52	0.40036	0.209943	0.553968	0.955273	-1.04682	171.75	179.792	0.00110061	6.59678e-05	0.00171697	1.20931	1.20931	184.862	152.866	0.000134546	6.12668e-05	0.000336448	1.21068	1.21068	179.519	148.279	12	56631591	56652176	-
ANKRD53	0.525164	0.403927	0.726656	0.67348	-1.48482	0.149804	0.222433	0.544833	0.671493	0.849945	0.812388	-1.23094	0.132289	0.162839	0.0355814	0.0419184	0.0889756	3.55975	3.55975	0.335345	0.0942048	HG953_PATCH	71205511	71212628	+
ANKRD54	0.578937	0.524638	0.801061	0.958752	-1.04302	14.8436	15.4822	0.572811	0.748276	0.89359	0.976621	-1.02394	14.8934	15.25	0.303407	0.651618	0.758705	1.02588	1.02588	13.9214	13.5703	22	38226862	38245335	-
ANKRD6	0.606907	0.593628	0.839762	0.76222	-1.31196	0.512297	0.672112	0.359582	0.297416	0.560951	0.766345	-1.3049	0.33566	0.438001	0.221962	0.425238	0.555042	1.25801	1.25801	0.644678	0.51246	6	90142889	90343554	+
ANKRD65	0.63625	0.666268	0.880363	1.08325	1.08325	2.83026	2.61275	0.610643	0.875054	0.952609	0.971146	-1.02971	2.14943	2.21329	0.0331701	0.038555	0.0829457	1.36984	1.36984	3.69349	2.69629	1	1353800	1357150	-
ANKRD9	0.301412	0.103624	0.417056	0.78211	-1.27859	2.54755	3.25728	0.426635	0.411649	0.665554	0.890755	-1.12264	3.64617	4.09335	0.365002	0.853363	0.912731	0.98661	-1.01357	5.5985	5.67449	14	102973179	102976137	-
ANKS1A	0.625714	0.640529	0.865785	0.975981	-1.02461	34.4507	35.2986	0.345601	0.276616	0.539141	1.05442	1.05442	40.2674	38.1893	0.380172	0.909323	0.950664	0.994168	-1.00587	45.8285	46.0974	6	34857042	35059180	+
ANKS3	0.333123	0.133591	0.460934	0.893372	-1.11935	8.23146	9.21392	0.127156	0.0526986	0.198364	0.861983	-1.16012	8.50754	9.86973	0.182563	0.327452	0.45652	0.9364	-1.06792	8.72651	9.31921	16	4746513	4784380	-
ANKS6	0.199475	0.0350702	0.276009	0.883539	-1.13181	17.6282	19.9518	0.409303	0.381438	0.638517	0.947078	-1.05588	21.9392	23.1652	0.000104546	4.56199e-05	0.00026143	0.738787	-1.35357	20.4381	27.6644	9	101493611	101559248	-
ANKUB1	0.658528	0.730997	0.911189	0.91604	-1.09166	0.575708	0.628475	0.105749	0.0399152	0.16497	1.63466	1.63466	0.966362	0.591169	0.0446087	0.0552528	0.111549	0.615565	-1.62452	0.49441	0.803181	3	149478892	149686173	-
ANKZF1	0.683106	0.81035	0.945196	1.00999	1.00999	31.4633	31.152	0.520999	0.609176	0.812763	1.02524	1.02524	37.5919	36.6665	0.000955135	0.000597217	0.00238843	1.21343	1.21343	47.8808	39.4591	2	220094479	220101392	+
ANLN	0.531742	0.417177	0.735758	1.0303	1.0303	282.2	273.9	0.0165966	0.00272039	0.0258909	0.877772	-1.13925	283.897	323.429	3.80931e-10	7.82574e-12	9.52563e-10	0.513641	-1.94688	93.8927	182.798	7	36429415	36493401	+
ANO1	0.714127	0.953389	0.98812	1.00327	1.00327	10.0196	9.98693	0.266875	0.175875	0.416327	0.905359	-1.10453	11.4096	12.6023	3.02699e-10	5.60405e-12	7.56933e-10	0.259323	-3.85619	2.89208	11.1524	11	69924408	70035635	+
ANO10	0.590502	0.554438	0.817062	0.981816	-1.01852	35.7777	36.4403	0.427776	0.413863	0.667334	1.02711	1.02711	43.5659	42.4161	0.282255	0.589622	0.705811	1.01724	1.01724	48.2268	47.4094	3	43396351	43733087	-
ANO4	0.642027	0.682346	0.888356	0.979473	-1.02096	30.2124	30.8456	0.411566	0.385292	0.642047	1.04535	1.04535	29.2056	27.9386	0.00901756	0.00820272	0.0225495	1.17168	1.17168	26.2235	22.381	HSCHR12_3_CTG2_1	101505377	101522420	+
ANO6	0.179193	0.0260391	0.247945	1.07548	1.07548	164.074	152.558	0.205791	0.115448	0.321035	1.0522	1.0522	173.771	165.15	5.18679e-05	2.02456e-05	0.000129702	1.20017	1.20017	187.194	155.973	12	45609770	45834188	+
ANO7	0.0965046	0.00337328	0.133531	0.525376	-1.9034	0.505672	0.962495	0.294842	0.209652	0.459956	1.26004	1.26004	1.35343	1.07412	0.317585	0.694234	0.79416	0.943607	-1.05976	1.17041	1.24035	2	242127924	242164793	+
ANO7P1	0.514246	0.381761	0.71155	0.601908	-1.66138	0.164672	0.273584	0.176663	0.0905997	0.275595	3.19009	3.19009	0.222048	0.0696055	0.0235774	0.0254785	0.0589581	3.13793	3.13793	0.49441	0.157559	1	16542404	16554523	-
ANO8	0.676547	0.791734	0.936122	1.03198	1.03198	8.18618	7.9325	0.301246	0.21789	0.469947	1.12054	1.12054	7.26781	6.48597	0.0287561	0.0323895	0.071908	1.22411	1.22411	13.5332	11.0555	19	17434032	17445639	-
ANO9	0.507475	0.369432	0.70218	1.05431	1.05431	33.1482	31.4407	0.0255419	0.00486914	0.0398457	1.20462	1.20462	34.9928	29.0489	7.38276e-06	2.02644e-06	1.84615e-05	1.50213	1.50213	71.0352	47.2896	11	417933	442012	-
ANP32A	0.23381	0.0531769	0.323518	1.08436	1.08436	101.685	93.7739	0.391282	0.351393	0.610403	0.964497	-1.03681	112.52	116.662	0.224175	0.43114	0.560575	0.969106	-1.03188	99.6255	102.801	15	69070874	69113237	-
ANP32AP1	0.642084	0.683605	0.888436	1.12673	1.12673	0.231978	0.205887	0.585603	0.787481	0.913546	0.912887	-1.09543	0.286874	0.314249	0.184166	0.331521	0.460528	0.710198	-1.40806	0.138437	0.194927	15	35474000	35530399	+
ANP32B	0.598093	0.572113	0.827567	1.02245	1.02245	164.607	160.993	0.0399432	0.00926845	0.0623118	0.896054	-1.116	173.455	193.577	2.25855e-06	4.96618e-07	5.64778e-06	0.738715	-1.3537	114.759	155.35	9	100745643	100778226	+
ANP32BP1	0.710166	0.923744	0.982638	1.00132	1.00132	0.363452	0.362974	0.579061	0.767691	0.90334	0.982183	-1.01814	0.340221	0.346393	0.272026	0.559682	0.680232	1.21555	1.21555	0.379464	0.312174	15	75613738	75615035	-
ANP32E	0.214257	0.042571	0.296462	1.11021	1.11021	72.174	65.0091	0.479457	0.514131	0.747958	0.96931	-1.03166	80.7065	83.2618	0.00735225	0.00647257	0.0183852	0.862171	-1.15986	51.9426	60.2463	HG1287_PATCH	150906790	150922510	-
ANPEP	0.643132	0.687986	0.889886	1.01847	1.01847	37.9812	37.2924	7.5625e-06	5.9028e-08	1.17976e-05	1.61083	1.61083	50.884	31.5888	2.46662e-08	2.04218e-09	6.16807e-08	1.83265	1.83265	77.55	42.3157	15	90328120	90358634	-
ANTXR1	0.313409	0.113115	0.433657	1.05604	1.05604	82.4491	78.0735	0.303707	0.22087	0.473786	0.960144	-1.04151	82.296	85.7122	0.371792	0.87701	0.92971	0.994839	-1.00519	79.6769	80.0902	2	69240310	69476460	+
ANTXR2	0.268008	0.0770123	0.370836	1.05697	1.05697	154.282	145.966	0.0148711	0.00233295	0.0231991	1.11178	1.11178	237.099	213.26	4.30248e-05	1.64616e-05	0.000107589	1.19535	1.19535	254.901	213.244	4	80822303	81046609	-
ANXA1	0.212327	0.0415439	0.293792	1.05592	1.05592	483.097	457.511	0.147487	0.067593	0.23008	0.952689	-1.04966	576.108	604.718	0.0506712	0.0645404	0.126709	1.04986	1.04986	594.056	565.84	9	75766673	75785310	+
ANXA11	0.32036	0.12108	0.443274	0.950715	-1.05184	116.308	122.337	0.0478811	0.0121998	0.074695	1.0906	1.0906	147.485	135.233	0.0164845	0.0166475	0.0412216	1.08636	1.08636	164.715	151.621	10	81910645	81965329	-
ANXA2	0.716182	0.966424	0.990964	0.99898	-1.00102	2785.72	2788.57	0.00501056	0.000508419	0.00781652	0.897839	-1.11378	3344.97	3725.58	2.96803e-08	2.54442e-09	7.42191e-08	0.741307	-1.34897	3151.03	4250.64	15	60639333	60695083	-
ANXA2P1	0.203085	0.0368004	0.281003	0.71692	-1.39485	1.85279	2.58438	0.372172	0.318144	0.580591	1.17882	1.17882	2.34469	1.98901	0.00384416	0.00299802	0.00961278	0.590444	-1.69364	1.42792	2.41839	4	154228944	154229870	-
ANXA2P2	0.591533	0.556719	0.81849	1.03819	1.03819	27.323	26.3179	0.63537	0.976084	0.991184	0.999694	-1.00031	33.7951	33.8055	0.000469044	0.000260531	0.0011729	0.745988	-1.3405	25.9615	34.8015	9	33624223	33625533	+
ANXA2R	0.364902	0.164275	0.504906	0.594874	-1.68103	0.242134	0.407035	0.546409	0.67749	0.852404	0.972391	-1.02839	0.19265	0.19812	0.338654	0.762568	0.846845	0.855356	-1.1691	0.393519	0.460065	5	43039335	43043273	-
ANXA3	0.424554	0.239108	0.587444	1.03847	1.03847	274.167	264.011	0.00571232	0.000608801	0.00891128	0.876478	-1.14093	304.774	347.726	8.43197e-05	3.56737e-05	0.000210851	0.838754	-1.19224	275.159	328.057	4	79472673	79531598	+
ANXA4	0.367519	0.167425	0.508526	1.03427	1.03427	68.6607	66.3857	0.00610934	0.000668774	0.00953062	1.10329	1.10329	73.8968	66.9788	3.23927e-08	2.83199e-09	8.10019e-08	1.32096	1.32096	95.6012	72.3727	2	69871557	70053597	+
ANXA5	0.35765	0.156676	0.494871	1.05709	1.05709	376.456	356.126	0.383588	0.337143	0.5984	0.963333	-1.03806	395.271	410.317	0.0662188	0.0898429	0.165588	1.07004	1.07004	356.196	332.881	4	122589110	122618269	-
ANXA6	0.522951	0.398748	0.723594	1.02684	1.02684	235.139	228.992	0.0435451	0.0105658	0.0679308	0.911189	-1.09747	265.276	291.132	3.31032e-07	5.04678e-08	8.27784e-07	0.730452	-1.36902	181.027	247.829	5	150480273	150537444	-
ANXA7	0.20902	0.0396633	0.289215	1.06511	1.06511	94.0617	88.3115	0.0249354	0.00470715	0.0388994	1.09855	1.09855	111.962	101.918	0.295506	0.628344	0.738949	1.01424	1.01424	109.187	107.654	10	75134859	75173835	-
ANXA8	0.523719	0.400378	0.724657	0.979685	-1.02074	374.172	381.931	0.324392	0.246012	0.506054	1.02952	1.02952	374.953	364.201	0.00513292	0.00423859	0.0128355	1.08322	1.08322	458.401	423.183	10	48255253	48279201	+
ANXA8L1	0.719868	0.989357	0.996063	1.00168	1.00168	38.0498	37.9861	0.624517	0.927733	0.974252	0.993126	-1.00692	31.7399	31.9596	0.00356031	0.00274805	0.00890298	1.21391	1.21391	34.8257	28.6889	10	47157983	47174094	-
ANXA8L2	0.599236	0.575574	0.829148	0.976824	-1.02373	215.296	220.404	0.0587506	0.0166274	0.0916516	1.11257	1.11257	204.489	183.798	0.000864013	0.000527029	0.00216057	1.19192	1.19192	244.383	205.033	10	47746936	47763042	+
ANXA9	0.137246	0.0115463	0.189904	2.63247	2.63247	0.345846	0.131377	0.164507	0.0804654	0.256633	0.489176	-2.04425	0.158187	0.323374	0.186835	0.337682	0.467202	0.658869	-1.51775	0.420734	0.638569	1	150954493	150968111	+
AOC2	0.647311	0.69942	0.895668	0.903158	-1.10723	1.03961	1.15108	0.548865	0.684506	0.856235	0.796767	-1.25507	0.604713	0.758958	0.127004	0.204041	0.317588	0.669155	-1.49442	0.520377	0.777663	17	40996617	41002725	+
AOX1	0.544861	0.449487	0.75391	0.94079	-1.06294	8.71375	9.26217	0.00207899	0.000152656	0.00324324	0.649081	-1.54064	10.0961	15.5544	1.45907e-08	1.06151e-09	3.64859e-08	0.3254	-3.07314	5.3684	16.4979	2	201450591	201541788	+
AP000275.65	0.183869	0.0281461	0.254415	0.116995	-8.54741	0.23212	1.98402	0.507758	0.576021	0.792107	0.263516	-3.79483	0.431001	1.63558	0.113056	0.175691	0.28271	0.3711	-2.69469	0.141293	0.380741	21	33951132	33984592	-
AP000295.9	0.698825	0.868633	0.966947	1.73942	1.73942	0.590747	0.339623	0.423678	0.406592	0.660941	0.609016	-1.64199	0.220521	0.362094	0.152528	0.258571	0.381413	3.9516	3.9516	0.187067	0.0473395	21	34619079	34655518	+
AP000347.2	0.685755	0.817923	0.948863	0.893722	-1.11892	4.6847	5.24179	0.281744	0.193386	0.439523	0.729573	-1.37067	2.28925	3.1378	0.163404	0.282764	0.40861	1.31557	1.31557	3.2303	2.45544	22	24000281	24059544	-
AP000350.4	0.338641	0.139647	0.46857	1.86081	1.86081	0.358173	0.192482	0.474132	0.503533	0.739651	1.14115	1.14115	0.299741	0.262665	0.38022	0.909496	0.950784	1.04426	1.04426	0.36238	0.347022	22	24236613	24241118	-
AP000350.5	0.69953	0.872349	0.967923	1.10503	1.10503	0.469999	0.425328	0.443517	0.443491	0.691891	0.664634	-1.50459	0.349677	0.526119	0.0275609	0.030758	0.0689193	2.77918	2.77918	0.402315	0.14476	22	24243619	24249256	-
AP000356.1	0.597057	0.570572	0.826133	1.10692	1.10692	0.892949	0.806696	0.638585	0.98797	0.996199	0.997236	-1.00277	0.785809	0.787988	0.352392	0.809667	0.881197	0.97855	-1.02192	1.35077	1.38038	22	25047814	25048365	+
AP000357.4	0.447753	0.275311	0.619545	0.579516	-1.72558	0.12967	0.223756	0.243315	0.150573	0.379574	2.14633	2.14633	0.231999	0.108091	0.384084	0.926452	0.960447	0.869766	-1.14973	0.0651806	0.0749403	22	25082890	25084055	+
AP000487.5	0.596648	0.568739	0.825567	1.06051	1.06051	0.229953	0.216833	0.307188	0.224674	0.479216	2.01841	2.01841	0.175133	0.0867681	0.278758	0.579432	0.697066	0.763039	-1.31055	0.103326	0.135414	11	70218352	70244595	-
AP000580.1	0.664861	0.751971	0.919951	1.03659	1.03659	0.117908	0.113747	0.62328	0.921879	0.972322	0.931843	-1.07314	0.285341	0.306211	0.275071	0.568168	0.687848	0.704698	-1.41905	0.124124	0.176137	11	77524365	77524723	-
AP000620.1	0.426125	0.240965	0.589618	0.607047	-1.64732	0.0999639	0.164672	0.332971	0.257104	0.519437	1.73023	1.73023	0.248761	0.143774	0.144783	0.241864	0.362047	1.75149	1.75149	0.208912	0.119277	11	100537190	100537694	+
AP000662.4	0.602363	0.584859	0.833475	0.590571	-1.69328	0.182662	0.309298	0.438213	0.432744	0.683616	0.636918	-1.57006	0.0984154	0.154518	0.366528	0.859604	0.916545	1.09452	1.09452	0.151336	0.138268	11	57405497	57420264	+
AP000695.4	0.602106	0.583713	0.833119	1.22693	1.22693	0.631532	0.514726	0.240896	0.147961	0.3758	1.6156	1.6156	0.338091	0.209267	0.00286876	0.00214027	0.00717367	3.22807	3.22807	0.539382	0.167091	21	37818029	37904707	+
AP000695.6	0.512652	0.378924	0.709344	0.715639	-1.39735	0.412234	0.576037	0.112643	0.0441779	0.175724	1.82765	1.82765	0.344316	0.188393	0.0282649	0.0317184	0.0706798	2.42273	2.42273	0.405819	0.167505	21	37802658	37853369	+
AP000769.1	0.642248	0.68421	0.888662	1.23796	1.23796	0.178869	0.144487	0.620244	0.909971	0.967587	0.931593	-1.07343	0.159937	0.171681	0.0387929	0.0465946	0.0970061	2.2433	2.2433	0.414494	0.18477	11	65222728	65234029	+
AP001007.1	0.380624	0.184779	0.52666	0.946775	-1.05622	21.63	22.846	0.0322407	0.00678832	0.0502957	1.12816	1.12816	27.0169	23.9476	6.35798e-06	1.69998e-06	1.58989e-05	1.33691	1.33691	42.3803	31.7002	11	124958377	124960412	+
AP001046.5	0.716098	0.965433	0.990847	1.00092	1.00092	1.32217	1.32096	0.145295	0.0659025	0.226662	1.35632	1.35632	1.83822	1.3553	0.00215072	0.0015376	0.00537813	1.73339	1.73339	2.46112	1.41983	21	44778027	44782230	-
AP001053.11	0.369381	0.169346	0.511103	1.36049	1.36049	1.0538	0.774577	0.0428264	0.0102965	0.0668096	1.88631	1.88631	0.823556	0.436596	2.71023e-07	4.03563e-08	6.77726e-07	8.76568	8.76568	1.87954	0.214421	21	45225639	45232449	-
AP001062.7	0.698815	0.86828	0.966933	0.944778	-1.05845	1.62089	1.71564	0.503299	0.567584	0.785151	1.09443	1.09443	1.0395	0.949813	0.125577	0.201032	0.31402	1.36256	1.36256	1.00184	0.73526	21	45751117	45755735	+
AP001258.4	0.664861	0.751771	0.919951	1.03475	1.03475	2.65774	2.56848	0.151384	0.0703452	0.236161	0.804057	-1.24369	1.8083	2.24897	0.125935	0.201897	0.314916	1.17839	1.17839	2.48393	2.1079	11	58897606	58910489	-
AP001266.1	0.291866	0.0964868	0.403848	0.287536	-3.47782	0.0842754	0.293095	0.407423	0.378625	0.635583	0.579488	-1.72566	0.0499006	0.0861115	0.00511462	0.00421874	0.0127897	0.122309	-8.176	0.0532559	0.43542	11	65545092	65547317	-
AP001372.2	0.670673	0.771618	0.927994	0.979056	-1.02139	1.15548	1.1802	0.557127	0.708204	0.869123	1.08082	1.08082	1.18045	1.09218	0.010915	0.0102761	0.0272943	1.6026	1.6026	1.64187	1.02451	11	74204411	74209579	+
AP001468.1	0.557901	0.473622	0.771953	0.673374	-1.48506	0.561714	0.834179	0.576843	0.761417	0.899881	0.956571	-1.0454	0.503166	0.526011	0.398198	0.992366	0.995741	1.02356	1.02356	0.677323	0.661735	21	47612391	47613674	-
AP001596.6	0.488617	0.336227	0.676088	0.755119	-1.32429	0.19105	0.253007	0.565052	0.728483	0.881487	1.1725	1.1725	0.428715	0.36564	0.212033	0.399961	0.530213	1.44155	1.44155	0.658826	0.457025	21	27750871	27844018	+
AP001597.1	0.604638	0.589532	0.836623	1.02118	1.02118	0.230534	0.225752	0.205476	0.115153	0.320545	1.93754	1.93754	0.235494	0.121543	0.196114	0.36111	0.490407	1.69995	1.69995	0.491853	0.289334	21	27765954	27941572	+
AP001816.1	0.488833	0.336791	0.676386	0.878002	-1.13895	2.05128	2.3363	0.633557	0.96656	0.988355	0.994095	-1.00594	3.10179	3.12022	0.0353766	0.041617	0.0884634	0.736909	-1.35702	2.82688	3.83613	4	102268937	102270041	+
AP002954.3	0.711483	0.934274	0.984462	1.02813	1.02813	0.506343	0.492491	0.496534	0.551247	0.774597	1.23477	1.23477	0.327665	0.265365	0.113583	0.176761	0.284028	1.92446	1.92446	0.443484	0.230446	HG122_PATCH	118507335	118508813	+
AP003068.18	0.662184	0.742948	0.916247	1.1573	1.1573	1.2211	1.05513	0.0577454	0.016137	0.0900834	2.08922	2.08922	1.20965	0.578998	0.0717419	0.0991909	0.179399	1.57294	1.57294	1.09136	0.693834	11	64941588	64943942	-
AP003068.23	0.582471	0.532787	0.805951	1.11478	1.11478	1.81395	1.62719	0.492695	0.543247	0.768608	0.916981	-1.09054	1.95411	2.13103	0.341679	0.773658	0.854408	1.06368	1.06368	1.96101	1.84361	11	64945077	64949306	-
AP003419.11	0.607734	0.595579	0.840906	0.427191	-2.34087	0.307427	0.719649	0.559428	0.715066	0.872713	0.579792	-1.72476	0.64812	1.11785	0.27519	0.568659	0.688146	3.79549	3.79549	0.706945	0.186259	11	67119043	67141056	-
AP006222.1	0.714127	0.952553	0.98812	0.959793	-1.04189	0.259535	0.270407	0.469587	0.493751	0.73256	1.71651	1.71651	0.298415	0.17385	0.186509	0.336978	0.466388	0.392897	-2.5452	0.292583	0.744682	1	228292	228776	-
AP006222.2	0.693031	0.842289	0.95893	1.03507	1.03507	1.07024	1.03397	0.627874	0.940159	0.979489	1.05647	1.05647	0.963927	0.9124	0.255889	0.516008	0.639882	1.16202	1.16202	1.14908	0.98887	1	227615	267254	-
AP006621.1	0.659879	0.736286	0.913058	1.12048	1.12048	0.538766	0.480833	0.515677	0.595314	0.804462	1.15962	1.15962	0.409448	0.353088	0.226045	0.436308	0.565252	0.804296	-1.24332	0.41069	0.51062	11	780117	780756	+
AP006621.5	0.695374	0.848535	0.962172	1.03384	1.03384	0.817171	0.790426	0.395544	0.358782	0.617053	0.786888	-1.27083	0.627996	0.798075	0.252357	0.506623	0.631048	1.14984	1.14984	1.32923	1.15601	11	777578	784298	+
AP1AR	0.670634	0.77077	0.927939	1.01586	1.01586	18.0327	17.7512	0.636598	0.980186	0.993099	0.999727	-1.00027	20.1162	20.1217	0.0629942	0.0844594	0.157525	0.906734	-1.10286	18.0548	19.9119	4	113152893	113191204	+
AP1B1	0.173311	0.0231502	0.239806	0.929747	-1.07556	167.31	179.952	0.51085	0.584044	0.796931	1.01669	1.01669	184.656	181.625	2.04948e-05	6.80628e-06	5.12497e-05	0.825109	-1.21196	139.107	168.593	22	29723669	29819169	-
AP1G1	0.655032	0.719909	0.906352	1.01041	1.01041	110.548	109.41	0.0371078	0.00832088	0.0578886	1.0992	1.0992	124.756	113.497	6.1616e-05	2.46693e-05	0.000154078	1.20138	1.20138	108.993	90.7235	16	71762913	71843105	-
AP1G2	0.55025	0.458849	0.761367	0.971686	-1.02914	92.5124	95.2081	0.597654	0.828263	0.932346	1.00809	1.00809	96.0841	95.3132	0.155126	0.264414	0.38791	0.95618	-1.04583	104.233	109.01	14	24028774	24037280	-
AP1M1	0.526114	0.406546	0.72797	0.96733	-1.03377	51.1731	52.9014	0.194948	0.10627	0.304121	1.06861	1.06861	56.4262	52.8035	0.0230651	0.0248037	0.057677	1.09972	1.09972	68.4228	62.2183	19	16308389	16346161	+
AP1M2	0.326405	0.126441	0.451638	0.942704	-1.06078	54.4187	57.7262	0.371006	0.316504	0.578773	0.961406	-1.04014	59.8002	62.2008	0.00618493	0.00529359	0.0154661	1.12379	1.12379	81.5839	72.5974	19	10683347	10697992	-
AP1S1	0.483025	0.327006	0.66835	0.958395	-1.04341	50.7761	52.9804	0.234822	0.142467	0.366324	1.06462	1.06462	64.0965	60.2057	0.00213131	0.00152096	0.0053296	1.17419	1.17419	79.6684	67.8494	7	100797678	100804878	+
AP1S2	0.247366	0.0622009	0.342274	1.21692	1.21692	5.35994	4.4045	0.483404	0.52223	0.754115	0.923842	-1.08244	6.53857	7.07758	0.037275	0.0443397	0.0932106	1.24537	1.24537	5.0358	4.04361	X	15843929	15873055	-
AP1S3	0.0965046	0.00343104	0.133531	1.27995	1.27995	13.7749	10.7621	0.419242	0.39878	0.654022	0.93897	-1.065	13.9296	14.835	0.000229833	0.000112822	0.000574725	0.684083	-1.46181	8.62038	12.6014	2	224616403	224702745	-
AP2A1	0.295769	0.0997525	0.409248	0.940418	-1.06336	117.055	124.472	0.58657	0.791288	0.915056	1.00804	1.00804	127.782	126.763	0.0656061	0.0888327	0.164056	1.06499	1.06499	153.057	143.717	19	50270225	50310371	+
AP2A2	0.178785	0.0258988	0.24738	0.922582	-1.08391	63.867	69.2264	0.00696683	0.000799566	0.0108683	1.14659	1.14659	83.5609	72.878	0.000250371	0.000125069	0.000626081	1.18435	1.18435	103.689	87.549	11	924894	1012240	+
AP2B1	0.693771	0.844384	0.959953	0.994214	-1.00582	410.81	413.201	0.0600845	0.0172596	0.0937324	1.07012	1.07012	492.153	459.903	0.056775	0.0743056	0.141973	0.952375	-1.05001	444.679	466.915	HG385_PATCH	33905065	34053437	+
AP2M1	0.411348	0.223427	0.569171	0.97503	-1.02561	239.95	246.095	0.00966082	0.00125304	0.015071	1.08145	1.08145	272.845	252.296	1.13595e-05	3.38117e-06	2.84056e-05	1.1507	1.1507	305.696	265.661	3	183892477	183901880	+
AP2S1	0.178785	0.0258735	0.24738	0.904018	-1.10617	51.2679	56.7111	0.0645003	0.0190626	0.100621	0.898646	-1.11279	55.6405	61.9159	1.07554e-06	2.03678e-07	2.68952e-06	0.69849	-1.43166	47.3441	67.7807	19	47341393	47354250	-
AP3B1	0.699315	0.86984	0.967624	0.994759	-1.00527	90.7049	91.1828	0.527479	0.625453	0.822873	1.01498	1.01498	101.718	100.216	0.22801	0.441875	0.570166	0.975576	-1.02504	84.0906	86.1959	5	77296349	77590580	-
AP3B2	0.70893	0.92039	0.980929	1.10377	1.10377	0.198493	0.179831	0.598483	0.830772	0.933639	1.03391	1.03391	0.126653	0.122498	0.29002	0.612205	0.72523	1.48315	1.48315	0.299649	0.202035	15	83328033	83378667	-
AP3D1	0.257098	0.0698998	0.35574	0.945401	-1.05775	237.071	250.762	0.101326	0.0372732	0.15807	0.937195	-1.06701	227.085	242.303	1.84137e-06	3.89379e-07	4.60457e-06	0.787061	-1.27055	170.651	216.821	19	2100988	2164465	-
AP3M1	0.678525	0.796194	0.938859	0.991251	-1.00883	60.6119	61.1468	0.0558449	0.0154391	0.0871186	0.909632	-1.09935	62.2781	68.4651	0.00687614	0.00598184	0.0171946	0.894507	-1.11793	50.0876	55.9946	10	75881524	75910822	-
AP3M2	0.711352	0.933446	0.98428	0.995488	-1.00453	23.5866	23.6935	0.440538	0.437631	0.687244	0.955773	-1.04627	19.0335	19.9143	0.241426	0.476364	0.603713	0.957451	-1.04444	19.5145	20.3817	8	42010464	42029192	+
AP3S1	0.241572	0.0580079	0.334258	1.07202	1.07202	69.9161	65.2191	0.32753	0.249776	0.510951	1.04025	1.04025	79.876	76.7855	0.127658	0.205384	0.319223	1.0451	1.0451	79.082	75.6693	5	115177178	115249779	+
AP3S2	0.23381	0.0531669	0.323518	1.09435	1.09435	39.2389	35.856	0.29094	0.204548	0.453869	1.0569	1.0569	36.4172	34.4566	0.203789	0.37972	0.509599	1.03916	1.03916	37.6248	36.2068	15	90373831	90437575	-
AP4B1	0.659227	0.734107	0.912157	1.02165	1.02165	14.8136	14.4997	0.133617	0.0571377	0.208444	0.881212	-1.1348	12.4369	14.1134	0.000248589	0.000124064	0.000621625	0.724197	-1.38084	9.70889	13.4064	1	114437370	114447824	-
AP4E1	0.601831	0.58249	0.832738	1.02989	1.02989	32.1024	31.1708	0.272815	0.183007	0.425594	0.9255	-1.0805	32.4166	35.0261	0.000732264	0.000435241	0.00183111	0.780174	-1.28177	25.2298	32.3387	15	51200869	51298098	+
AP4M1	0.248828	0.0634165	0.344298	0.861076	-1.16134	10.1041	11.7343	0.14472	0.0654048	0.225765	1.15488	1.15488	10.8348	9.3818	0.0850731	0.122958	0.212735	1.12382	1.12382	14.0736	12.523	7	99699172	99707969	+
AP4S1	0.716832	0.970818	0.991862	0.972358	-1.02843	3.38728	3.48358	0.338448	0.265503	0.527982	0.852751	-1.17268	3.19373	3.74521	0.323773	0.714365	0.809632	1.05109	1.05109	3.26415	3.10551	14	31494312	31562819	+
AP5B1	0.70893	0.920548	0.980929	0.986822	-1.01335	14.8433	15.0415	0.0312874	0.006464	0.0488086	1.29669	1.29669	15.763	12.1564	0.00032573	0.000170563	0.000814527	1.52076	1.52076	21.3891	14.0648	11	65543364	65548274	-
AP5M1	0.151487	0.015809	0.209608	1.12698	1.12698	31.103	27.5986	0.0624304	0.0181802	0.0973921	1.12386	1.12386	33.1872	29.5298	2.80278e-05	9.89676e-06	7.00869e-05	1.32646	1.32646	34.9723	26.3651	14	57735627	57756798	+
AP5S1	0.718297	0.98039	0.993889	0.998234	-1.00177	12.6281	12.6504	0.164145	0.0801203	0.256068	1.13623	1.13623	12.0249	10.5832	0.0661564	0.089721	0.165432	0.889148	-1.12467	10.6937	12.0269	20	3801178	3805950	+
AP5Z1	0.310568	0.110758	0.429726	0.913209	-1.09504	30.8281	33.758	0.464546	0.483199	0.724697	1.04069	1.04069	28.3001	27.1936	0.0011913	0.000775248	0.00297899	1.26291	1.26291	36.1798	28.6479	7	4815253	4833944	+
APAF1	0.664939	0.753551	0.920059	1.02026	1.02026	32.9403	32.2862	0.353269	0.287892	0.551103	0.925812	-1.08013	27.8917	30.1268	0.0911299	0.133978	0.227881	1.11633	1.11633	23.434	20.9919	12	99038919	99129205	+
APBA1	0.236365	0.0545119	0.327052	0.747021	-1.33865	2.81724	3.7713	0.528124	0.626674	0.823878	1.07306	1.07306	2.57594	2.40055	0.0157645	0.0158059	0.0394209	1.49509	1.49509	3.77262	2.52334	9	72042446	72287223	-
APBA2	0.668027	0.763264	0.924332	1.15209	1.15209	0.290532	0.252178	0.631752	0.958571	0.98554	1.12609	1.12609	0.137944	0.122498	0.301769	0.646795	0.754609	0.656615	-1.52296	0.121866	0.185597	15	29129629	29410519	+
APBA3	0.483378	0.327747	0.668838	0.918968	-1.08818	12.591	13.7012	0.629263	0.947093	0.981656	0.994587	-1.00544	12.6528	12.7216	0.399562	0.997979	0.999152	1.01058	1.01058	14.7133	14.5592	19	3750817	3761698	-
APBB1	0.485225	0.331507	0.671393	1.12748	1.12748	3.02958	2.68705	0.520548	0.607962	0.812059	1.06787	1.06787	2.57599	2.41226	0.336156	0.754881	0.840598	1.05665	1.05665	3.65076	3.45503	11	6416355	6440645	-
APBB2	0.67607	0.78999	0.935461	0.980787	-1.01959	108.21	110.33	0.271871	0.182016	0.424122	1.07287	1.07287	117.011	109.064	0.0710189	0.0979719	0.177591	1.09534	1.09534	126.016	115.047	4	40812044	41218732	-
APBB3	0.48557	0.332115	0.67187	0.911371	-1.09725	5.10346	5.59976	0.619674	0.908198	0.966698	0.984586	-1.01566	3.9199	3.98127	0.0929293	0.137341	0.232381	0.854819	-1.16984	5.16144	6.03805	5	139937853	139973338	-
APC	0.467178	0.302827	0.646423	1.04644	1.04644	49.4195	47.2264	0.471713	0.498963	0.735876	1.03103	1.03103	56.2748	54.5809	0.00487372	0.00396313	0.0121873	1.16528	1.16528	48.8441	41.9162	5	112043195	112181937	+
APC2	0.702108	0.885906	0.971489	0.93914	-1.0648	0.375056	0.399361	0.556956	0.706638	0.868857	1.25879	1.25879	0.360948	0.286743	0.237626	0.46704	0.594212	0.712636	-1.40324	0.279261	0.391871	19	1446300	1473244	+
APCDD1L	0.256151	0.0690295	0.35443	0.817937	-1.22259	7.32132	8.95096	0.191115	0.102875	0.298142	0.836618	-1.19529	5.51853	6.59624	0.00483975	0.00392989	0.0121024	0.700414	-1.42773	5.65163	8.06898	20	57034157	57090188	-
APEH	0.26005	0.0719915	0.359824	0.953366	-1.04892	118.404	124.195	0.13383	0.0573545	0.208776	0.950891	-1.05165	143.045	150.433	1.29105e-06	2.55457e-07	3.22842e-06	0.809553	-1.23525	136.37	168.451	3	49711435	49721397	+
APEX1	0.196304	0.0334052	0.271621	0.92741	-1.07827	130.205	140.396	0.27641	0.187248	0.431202	0.956498	-1.04548	132.902	138.946	0.00101326	0.00064029	0.00253377	0.871833	-1.14701	107.046	122.783	14	20923350	20925928	+
APEX2	0.113726	0.00636623	0.15736	0.857724	-1.16588	33.5637	39.1312	0.529524	0.631398	0.826063	0.974957	-1.02569	38.6601	39.6531	0.0307136	0.0351655	0.076803	0.895842	-1.11627	32.6475	36.4434	X	55026790	55035491	+
APH1A	0.270883	0.0796443	0.374814	0.943543	-1.05984	119.658	126.817	0.343458	0.272582	0.535798	1.03505	1.03505	133.987	129.449	0.0757529	0.106254	0.189429	1.05425	1.05425	153.359	145.467	1	150237804	150241981	-
APH1B	0.184765	0.0283903	0.255655	1.16732	1.16732	8.02432	6.87413	0.0240881	0.00449382	0.0375777	1.23061	1.23061	8.97966	7.29694	0.000434618	0.000238389	0.00108681	1.34137	1.34137	11.9221	8.888	15	63568217	63601326	+
API5	0.199735	0.0353009	0.276368	1.06961	1.06961	153.681	143.68	0.622108	0.916589	0.970494	1.0025	1.0025	151.792	151.414	0.379133	0.905961	0.948067	0.99695	-1.00306	128.316	128.709	11	43333513	43366080	+
API5P1	0.352137	0.15172	0.487244	0.691096	-1.44698	0.294018	0.425438	0.302796	0.219722	0.472364	0.72989	-1.37007	0.337014	0.461732	0.104466	0.15891	0.26123	1.45388	1.45388	0.269158	0.185131	HG1463_PATCH	115223254	115224764	-
APIP	0.269269	0.078296	0.372581	1.17251	1.17251	4.82333	4.11369	0.361671	0.301117	0.564211	0.913573	-1.0946	5.32654	5.83045	0.0138636	0.0135938	0.0346676	0.795205	-1.25754	3.4043	4.28104	11	34874641	34938047	-
APITD1	0.436312	0.254031	0.603715	1.09944	1.09944	9.38358	8.5349	0.462874	0.479533	0.722087	1.05525	1.05525	9.38512	8.89371	0.0375065	0.0446846	0.0937895	0.851882	-1.17387	6.46733	7.59182	1	10490159	10512211	+
APITD1-CORT	0.675424	0.78589	0.934567	0.886571	-1.12794	0.395439	0.446032	0.55337	0.697128	0.863263	1.1125	1.1125	0.405739	0.36471	0.217296	0.413313	0.543375	1.48862	1.48862	0.357934	0.240448	1	10490159	10512211	+
APLF	0.49939	0.354183	0.690993	1.08401	1.08401	5.99971	5.53471	0.367677	0.310581	0.57358	1.09202	1.09202	7.21656	6.60846	0.22801	0.441984	0.570166	0.932857	-1.07198	6.16335	6.60697	2	68694693	68858005	+
APLN	0.283347	0.0897293	0.392061	0.770288	-1.29822	4.70612	6.10956	0.00029929	1.08259e-05	0.000466895	0.390677	-2.55966	2.37487	6.07885	2.90994e-07	4.38694e-08	7.27666e-07	0.225665	-4.43135	1.46749	6.50294	X	128779240	128788934	-
APLP1	0.671496	0.774516	0.929133	1.02798	1.02798	0.816119	0.793909	0.249621	0.157891	0.389412	1.45947	1.45947	0.492981	0.337781	0.0692433	0.0950198	0.173151	0.622219	-1.60715	0.483479	0.777023	19	36358801	36370694	+
APLP2	0.291922	0.09673	0.403925	1.03584	1.03584	721.335	696.376	0.0963693	0.0346567	0.150337	1.04711	1.04711	821.323	784.374	1.03085e-05	2.98938e-06	2.57775e-05	1.15134	1.15134	1042.47	905.444	11	129939732	130014700	+
APMAP	0.599592	0.576582	0.829641	1.01764	1.01764	96.2727	94.6034	0.521361	0.610104	0.813328	1.01561	1.01561	95.2053	93.7421	0.0115501	0.0110006	0.0288824	0.914544	-1.09344	94.2218	103.026	20	24943561	24973616	-
APOA1BP	0.221641	0.0461431	0.306679	0.913074	-1.0952	28.7388	31.4748	0.367233	0.309675	0.572887	1.04394	1.04394	38.4977	36.8774	0.000170549	8.02596e-05	0.000426478	0.806352	-1.24015	38.7706	48.0815	1	156561554	156564092	+
APOBEC3B	0.70204	0.885245	0.971396	1.01258	1.01258	8.03383	7.93399	0.455235	0.463899	0.710171	1.07822	1.07822	5.56751	5.16364	0.197447	0.36406	0.49374	0.898432	-1.11305	4.01132	4.4648	22	39378352	39388810	+
APOBEC3C	0.46682	0.30216	0.645928	0.961858	-1.03965	63.3032	65.8135	0.000991509	5.67532e-05	0.00154676	1.21579	1.21579	85.3291	70.1842	0.147405	0.247525	0.368604	1.04343	1.04343	81.1526	77.7746	22	39410088	39416358	+
APOBEC3F	0.642065	0.682796	0.888409	0.965057	-1.03621	4.02495	4.17069	0.143098	0.0642441	0.223234	1.21928	1.21928	4.31261	3.537	0.377072	0.897949	0.942913	0.985871	-1.01433	4.86244	4.93212	22	39436609	39449916	+
APOBEC3G	0.617698	0.616537	0.854694	0.922125	-1.08445	5.13245	5.5659	0.488421	0.534058	0.761941	1.13878	1.13878	3.7737	3.31381	0.382193	0.9177	0.955718	1.0036	1.0036	4.26354	4.24823	22	39436924	39483749	+
APOC1	0.332303	0.133062	0.4598	0.73209	-1.36595	0.641951	0.876875	0.639884	0.99388	0.998225	1.00544	1.00544	0.851794	0.847187	0.0143143	0.0141264	0.0357946	1.6417	1.6417	1.78306	1.0861	19	45417504	45422607	+
APOD	0.552337	0.463397	0.764255	0.768928	-1.30051	0.278787	0.362565	0.334597	0.259198	0.521974	0.592867	-1.68672	0.279184	0.470906	0.00141986	0.000954905	0.00355052	3.956	3.956	1.45716	0.36834	3	195295573	195311077	-
APOE	0.652758	0.712965	0.903206	1.02453	1.02453	12.3585	12.0626	0.0159569	0.00258632	0.024893	1.2916	1.2916	11.286	8.73803	2.22853e-07	3.09805e-08	5.57271e-07	2.03875	2.03875	34.6562	16.9988	19	45409011	45412651	+
APOL1	0.49062	0.339858	0.678859	0.915549	-1.09224	39.3467	42.976	0.16943	0.0846048	0.264312	1.19668	1.19668	13.9978	11.6972	0.125949	0.201939	0.314951	1.13798	1.13798	18.6715	16.4075	22	36649056	36663577	+
APOL2	0.348959	0.149128	0.482845	0.901025	-1.10985	35.1269	38.9855	0.287499	0.200106	0.448501	1.09117	1.09117	20.155	18.471	0.386618	0.937735	0.966783	1.01062	1.01062	20.4779	20.2628	22	36622256	36636001	-
APOL3	0.437994	0.257645	0.606041	0.837466	-1.19408	3.15152	3.76316	0.189581	0.101609	0.295748	1.37269	1.37269	1.43938	1.04858	0.000849883	0.000517097	0.00212523	2.27132	2.27132	1.99682	0.879147	22	36536372	36562226	-
APOL4	0.665417	0.756084	0.920721	0.704848	-1.41875	0.295815	0.419686	0.521922	0.611442	0.814203	1.48555	1.48555	0.104071	0.0700555	0.0759909	0.106709	0.190024	1.93789	1.93789	0.233688	0.120589	22	36585172	36600887	-
APOL6	0.58842	0.548884	0.814183	0.957734	-1.04413	116.198	121.326	0.185171	0.0978717	0.288869	1.11689	1.11689	86.622	77.5567	0.128876	0.207846	0.322269	0.919292	-1.08779	63.8098	69.4119	22	36044442	36064457	+
APOLD1	0.713133	0.944666	0.986745	1.01079	1.01079	1.17473	1.16219	0.0835132	0.0280537	0.130281	1.46486	1.46486	1.38738	0.947107	0.391515	0.962014	0.97903	1.00619	1.00619	1.14433	1.13729	12	12878851	12982910	+
APOM	0.37376	0.176021	0.517163	0.661543	-1.51162	0.561512	0.848792	0.462287	0.477804	0.721172	0.872008	-1.14678	0.580565	0.66578	0.0218132	0.0231946	0.0545464	0.517311	-1.93307	0.317407	0.613571	HSCHR6_MHC_SSTO	31610134	31615928	+
APOO	0.429635	0.244708	0.594475	1.1105	1.1105	7.19352	6.47772	0.483934	0.524027	0.754942	1.05581	1.05581	8.47327	8.02537	0.175933	0.311707	0.439942	0.9133	-1.09493	7.43531	8.14115	X	23851470	23926058	-
APOOL	0.618967	0.622597	0.856449	1.0753	1.0753	4.28446	3.98444	0.464056	0.481922	0.723931	1.07632	1.07632	4.55814	4.23491	0.132086	0.214654	0.330296	0.849138	-1.17767	4.86295	5.72692	X	84258832	84343070	+
APOPT1	0.588957	0.549743	0.814925	1.0386	1.0386	13.8389	13.3246	0.626838	0.936195	0.977873	1.00514	1.00514	15.8011	15.7203	0.27674	0.573229	0.692021	1.03887	1.03887	16.466	15.8499	14	104029299	104073861	+
APP	0.564885	0.489905	0.781617	1.01433	1.01433	1451.81	1431.29	0.00265726	0.000210994	0.00414536	1.10274	1.10274	1472.27	1335.1	5.75244e-09	3.31427e-10	1.43847e-08	1.32879	1.32879	2293.24	1725.82	21	27252861	27543447	-
APPBP2	0.410064	0.221751	0.567395	1.05082	1.05082	34.1553	32.5036	0.392346	0.35331	0.612064	1.03747	1.03747	34.8196	33.5619	0.000114742	5.09905e-05	0.000286926	1.24633	1.24633	36.7399	29.4784	17	58520520	58603581	-
APPL1	0.137522	0.0118423	0.190286	1.12019	1.12019	48.9371	43.6866	0.483372	0.522102	0.754064	0.974182	-1.0265	49.1273	50.4293	0.351639	0.807348	0.879316	0.988648	-1.01148	45.5489	46.072	3	57261765	57307497	+
APPL2	0.117061	0.00700157	0.161975	1.12945	1.12945	29.9783	26.5424	0.379575	0.330617	0.592141	0.960686	-1.04092	33.7988	35.1819	0.00206197	0.00146637	0.0051562	1.16368	1.16368	44.4591	38.2057	12	105567074	105630017	-
APRT	0.25059	0.0646886	0.346736	0.903988	-1.10621	38.429	42.5105	0.579922	0.771395	0.904683	1.01494	1.01494	49.3941	48.667	0.0779885	0.110321	0.195019	1.08555	1.08555	68.6267	63.2186	16	88875747	88878353	-
APTX	0.205719	0.0380773	0.284648	1.08008	1.08008	36.4492	33.7469	0.0678721	0.0206739	0.105881	0.916059	-1.09163	34.3632	37.512	0.000136312	6.21975e-05	0.000340865	0.831698	-1.20236	27.9647	33.6237	9	32972604	33025167	-
AQP10	0.661995	0.741916	0.915986	1.17737	1.17737	0.35908	0.304986	0.168253	0.0834541	0.262477	2.15455	2.15455	0.383826	0.178147	8.17416e-05	3.44002e-05	0.000204405	8.48297	8.48297	1.29517	0.152679	1	154293566	154297802	+
AQP3	0.229363	0.0504758	0.317364	1.21202	1.21202	31.2816	25.8095	1.95019e-07	5.63775e-11	3.04232e-07	4.24498	4.24498	139.318	32.8195	2.59491e-10	4.36851e-12	6.48887e-10	5.50007	5.50007	282.78	51.4138	9	33441152	33447610	-
AQP9	0.672402	0.777752	0.930386	0.907463	-1.10197	0.0648996	0.0715176	0.514349	0.592041	0.80239	0.826378	-1.2101	0.0437096	0.052893	2.71322e-05	9.51347e-06	6.78474e-05	11.506	11.506	0.5303	0.0460892	15	58430368	58478111	+
AQR	0.529835	0.413407	0.733119	1.03025	1.03025	73.2065	71.057	0.521724	0.610986	0.813894	0.980393	-1.02	70.5561	71.9671	0.016378	0.0165273	0.0409551	0.904445	-1.10565	52.1628	57.6738	15	35147732	35262041	-
ARAF	0.235925	0.0541013	0.326443	0.91856	-1.08866	49.205	53.5675	0.0960235	0.0343843	0.149798	0.910821	-1.09791	46.8836	51.474	3.02903e-05	1.08922e-05	7.57444e-05	0.775492	-1.2895	41.789	53.8871	X	47420516	47431308	+
ARAP1	0.584099	0.53639	0.808203	0.977724	-1.02278	93.1975	95.3208	0.532925	0.639304	0.831368	1.01773	1.01773	110.263	108.342	0.0812893	0.116091	0.203274	1.0592	1.0592	124.97	117.986	11	72396114	72504645	-
ARAP2	0.536043	0.430304	0.741709	1.04494	1.04494	25.8203	24.7098	0.48465	0.525456	0.756058	0.962138	-1.03935	26.2083	27.2396	0.0331218	0.0384937	0.0828249	1.14961	1.14961	26.5046	23.0554	4	35949843	36246132	-
ARAP3	0.10013	0.00423611	0.138547	0.892336	-1.12065	36.9168	41.371	0.371084	0.316641	0.578894	1.03621	1.03621	40.6708	39.2495	0.000317292	0.000165142	0.000793427	0.84588	-1.1822	35.7195	42.2276	5	141032968	141061789	-
ARCN1	0.589966	0.552576	0.816321	0.988596	-1.01154	230.887	233.551	0.367695	0.310703	0.573608	0.980323	-1.02007	234.678	239.388	9.62152e-05	4.15684e-05	0.000240598	0.897955	-1.11364	166.038	184.907	11	118443105	118473749	+
AREG	0.671096	0.772928	0.928579	0.99046	-1.00963	856.55	864.8	2.61198e-05	3.69467e-07	4.07471e-05	0.757496	-1.32014	912.567	1204.71	1.29876e-10	1.28047e-12	3.24771e-10	0.509234	-1.96373	626.46	1230.2	4	75310851	75320727	+
AREGB	0.285083	0.0912811	0.394462	1.36872	1.36872	3.27695	2.39417	0.596443	0.823673	0.930456	1.02563	1.02563	2.25187	2.19559	0.0238114	0.0257941	0.0595432	0.665128	-1.50347	1.3212	1.98638	4	75480629	75490487	+
AREL1	0.577824	0.520053	0.799521	0.975559	-1.02505	65.6369	67.2814	0.0057246	0.000610661	0.00893043	1.16378	1.16378	74.1671	63.7297	0.00740661	0.00653026	0.0185211	1.1174	1.1174	76.3653	68.3421	14	75120140	75179819	-
ARF1	0.260209	0.0721023	0.360045	0.947333	-1.0556	339.5	358.375	0.294138	0.208526	0.458859	0.964823	-1.03646	372.34	385.915	0.000100745	4.3712e-05	0.000251924	0.857153	-1.16665	338.828	395.295	1	228270361	228286913	+
ARF3	0.1865	0.029298	0.258055	0.941362	-1.06229	189.8	201.623	0.0452071	0.0111999	0.0705235	1.07532	1.07532	222.819	207.213	0.135455	0.221763	0.338722	0.968479	-1.03255	209.504	216.323	12	49329506	49351335	-
ARF4	0.524153	0.401229	0.725258	1.01874	1.01874	239.496	235.09	0.0525198	0.0140521	0.0819314	0.942024	-1.06154	253.577	269.183	1.17962e-05	3.55348e-06	2.94978e-05	0.859018	-1.16412	191.105	222.469	3	57557090	57583948	-
ARF5	0.381752	0.187515	0.52822	0.934469	-1.07013	57.5006	61.5329	0.581869	0.776461	0.907721	1.01463	1.01463	70.6338	69.6151	0.19328	0.35366	0.48332	1.05136	1.05136	83.337	79.2659	7	127228399	127231760	+
ARF6	0.185182	0.028673	0.256232	0.929198	-1.0762	71.6755	77.1369	0.36607	0.307989	0.571073	1.03172	1.03172	80.4491	77.9754	0.11403	0.177632	0.285144	1.04348	1.04348	84.6004	81.0751	14	50359810	50361491	+
ARFGAP1	0.541227	0.440702	0.748883	0.972618	-1.02815	106.841	109.849	0.443327	0.443007	0.691594	1.02893	1.02893	90.5189	87.9735	0.0175324	0.0178763	0.0438417	0.912577	-1.0958	80.2327	87.9189	20	61904137	61921143	+
ARFGAP2	0.194063	0.03209	0.26852	0.925559	-1.08043	68.3558	73.8535	0.595668	0.820714	0.929249	0.992711	-1.00734	63.2437	63.7081	0.0100546	0.00933397	0.0251427	0.905647	-1.10418	58.5158	64.6122	11	47185848	47198677	-
ARFGAP3	0.477676	0.319329	0.660949	1.03902	1.03902	54.7424	52.6867	0.612386	0.88068	0.955328	0.994612	-1.00542	54.6017	54.8975	0.172106	0.302555	0.430372	1.03964	1.03964	52.4565	50.4563	22	43192508	43254113	-
ARFGEF1	0.612843	0.605927	0.847976	1.01896	1.01896	86.8581	85.2423	0.0760406	0.0246129	0.118624	1.10923	1.10923	102.522	92.4257	0.00033013	0.000173275	0.000825529	1.22448	1.22448	109.561	89.4758	8	68085747	68255913	-
ARFGEF2	0.697944	0.864158	0.965728	1.00452	1.00452	97.4813	97.043	0.159182	0.0762664	0.248326	1.07225	1.07225	90.9841	84.8536	0.0139328	0.0136788	0.0348406	1.10708	1.10708	81.2982	73.4348	20	47538427	47653231	+
ARFIP1	0.359425	0.159222	0.497328	1.074	1.074	31.3112	29.1539	0.634647	0.972089	0.990055	0.997194	-1.00281	31.2701	31.3581	0.0431403	0.0529691	0.107877	1.1084	1.1084	33.4627	30.19	4	153701089	153839616	+
ARFIP2	0.708428	0.917197	0.980235	0.995751	-1.00427	41.1222	41.2977	0.405795	0.37513	0.633044	0.956952	-1.04498	43.1358	45.0762	0.377595	0.900318	0.94422	1.00819	1.00819	43.6255	43.2712	11	6496910	6502667	-
ARFRP1	0.4384	0.259188	0.606604	0.943145	-1.06028	32.6581	34.6268	0.479842	0.514824	0.748559	1.03485	1.03485	29.974	28.9644	0.347864	0.794059	0.869876	1.01429	1.01429	31.3848	30.9425	20	62329996	62339378	-
ARG2	0.515965	0.384999	0.713928	1.04624	1.04624	15.2281	14.555	0.0578218	0.0162029	0.0902025	0.864997	-1.15607	29.7498	34.393	1.93539e-07	2.61878e-08	4.83967e-07	0.580571	-1.72244	29.3985	50.6371	14	68086515	68118438	+
ARGLU1	0.310507	0.110695	0.429641	1.05971	1.05971	59.6764	56.314	0.0113389	0.00158797	0.0176888	0.875873	-1.14172	39.7417	45.3738	0.0580861	0.0765598	0.145251	0.936394	-1.06793	43.2811	46.2211	13	107194021	107220513	-
ARHGAP1	0.144733	0.0139065	0.200263	0.896127	-1.11591	103.227	115.193	0.088706	0.030593	0.138382	1.09907	1.09907	104.242	94.8459	0.220598	0.421467	0.551631	1.03305	1.03305	102.97	99.6753	11	46698630	46722166	-
ARHGAP10	0.590502	0.554408	0.817062	1.02374	1.02374	35.3577	34.5379	0.600011	0.837454	0.936024	1.00874	1.00874	33.7442	33.4519	0.0626902	0.084013	0.156764	1.07384	1.07384	33.8059	31.4813	4	148653214	148993932	+
ARHGAP11A	0.382717	0.188317	0.529556	1.04723	1.04723	91.8153	87.6745	0.000295099	1.05215e-05	0.000460358	0.804051	-1.2437	83.8385	104.27	9.83843e-11	8.81053e-13	2.46022e-10	0.48897	-2.04512	27.3915	56.0188	15	32907345	32932151	+
ARHGAP11B	0.675559	0.788454	0.934754	0.98302	-1.01727	18.7881	19.1127	0.244973	0.15266	0.382161	0.921114	-1.08564	14.4093	15.6434	2.50031e-07	3.61522e-08	6.25232e-07	0.580894	-1.72148	6.91272	11.9001	15	30916697	31065197	+
ARHGAP12	0.264669	0.0742883	0.366216	1.07008	1.07008	36.0992	33.7349	0.0244103	0.00457981	0.0380804	1.12448	1.12448	44.8703	39.9031	0.000324454	0.000169644	0.000811335	1.19009	1.19009	49.0454	41.2114	10	32094365	32217743	-
ARHGAP17	0.189535	0.0303177	0.262254	0.869439	-1.15017	35.8683	41.2546	0.390475	0.350007	0.609145	0.943629	-1.05974	33.2954	35.2844	0.397106	0.988225	0.99301	0.997619	-1.00239	28.8716	28.9405	16	24930706	25026988	-
ARHGAP18	0.387297	0.194747	0.535894	1.0571	1.0571	44.8291	42.4078	0.000531441	2.31473e-05	0.000829053	0.777028	-1.28696	38.6403	49.7283	4.98926e-05	1.93821e-05	0.000124762	0.773118	-1.29346	28.0673	36.3041	6	129897277	130031371	-
ARHGAP19	0.404342	0.214804	0.559479	1.07469	1.07469	16.8394	15.6691	0.44149	0.439385	0.688729	0.958969	-1.04279	23.3009	24.2979	1.03125e-06	1.94017e-07	2.57877e-06	0.616007	-1.62336	12.0114	19.4988	10	98978996	99052414	-
ARHGAP19-SLIT1	0.69262	0.84038	0.958361	0.885172	-1.12972	0.748957	0.846114	0.564573	0.727376	0.88074	0.92492	-1.08117	0.98389	1.06376	0.337049	0.757554	0.842832	0.722931	-1.38326	0.468471	0.648017	10	98757795	99052414	-
ARHGAP21	0.441507	0.264904	0.610902	1.03724	1.03724	221.494	213.541	0.332398	0.256437	0.518543	1.0389	1.0389	231.247	222.589	0.141878	0.235434	0.354783	1.04166	1.04166	209.722	201.335	10	24872538	25012598	-
ARHGAP22	0.618488	0.620655	0.855787	1.03822	1.03822	7.26315	6.99576	0.284214	0.196588	0.443376	0.902205	-1.1084	5.73703	6.35889	9.52061e-05	4.10589e-05	0.000238074	0.65003	-1.53839	5.2282	8.04301	10	49654077	49864311	-
ARHGAP23	0.713052	0.940314	0.986632	0.896729	-1.11516	0.0492147	0.0548825	0.191841	0.103683	0.299274	798.694	798.694	42.2453	0.052893	0.389421	0.950613	0.973792	1.09452	1.09452	0.0504453	0.0460892	HG745_PATCH	36584663	36668630	+
ARHGAP23P1	0.423267	0.2375	0.585664	0.754642	-1.32513	1.22737	1.62642	0.621908	0.915656	0.970183	0.994175	-1.00586	1.40704	1.41529	0.0256466	0.0282652	0.0641325	0.474438	-2.10776	0.810889	1.70916	16	33709886	33739635	-
ARHGAP24	0.246987	0.0619133	0.341749	0.671099	-1.49009	0.687663	1.02468	0.487373	0.531359	0.760307	1.12749	1.12749	1.15397	1.02348	0.0813618	0.116276	0.203455	1.32093	1.32093	1.47794	1.11886	4	86396267	86923824	+
ARHGAP25	0.618441	0.620555	0.855721	0.976297	-1.02428	13.8883	14.2255	0.610643	0.874987	0.952609	0.990145	-1.00995	18.5594	18.7441	0.333647	0.745351	0.834324	0.983557	-1.01672	13.9097	14.1422	2	68906733	69053966	+
ARHGAP26	0.623923	0.635103	0.863307	1.02155	1.02155	28.5323	27.9303	0.167479	0.0827628	0.261268	0.915277	-1.09257	30.9716	33.8385	4.14934e-07	6.57588e-08	1.03759e-06	0.633849	-1.57766	21.0867	33.2677	5	142149949	142608577	+
ARHGAP27	0.587927	0.546215	0.8135	0.973246	-1.02749	24.425	25.0964	0.03804	0.00861515	0.0593427	1.13978	1.13978	24.2887	21.31	3.54999e-06	8.45548e-07	8.87716e-06	1.40778	1.40778	32.4224	23.0309	17	43471275	43511788	-
ARHGAP29	0.505601	0.365376	0.699588	1.03566	1.03566	348.963	336.949	0.000768959	4.03838e-05	0.00119958	0.800484	-1.24924	292.473	365.37	4.04963e-09	2.07673e-10	1.01266e-08	0.565579	-1.7681	158.948	281.037	1	94614544	94740625	-
ARHGAP31	0.509247	0.37263	0.704632	1.07198	1.07198	8.54787	7.97395	0.0747775	0.0239086	0.116654	0.827516	-1.20844	7.6004	9.18459	0.14452	0.241246	0.361389	0.914869	-1.09305	7.79694	8.52247	3	119013220	119139562	+
ARHGAP32	0.458262	0.289155	0.634086	1.05639	1.05639	29.2788	27.7158	0.0267016	0.00516407	0.0416548	1.20076	1.20076	35.3045	29.4017	1.65703e-05	5.28797e-06	4.14361e-05	1.46475	1.46475	44.8427	30.6145	11	128834955	129149220	-
ARHGAP33	0.29477	0.0990629	0.407866	0.822177	-1.21628	5.78167	7.03214	0.314798	0.233537	0.491089	1.13365	1.13365	5.27276	4.65113	0.0173473	0.0176527	0.0433789	0.74944	-1.33433	3.2393	4.32229	19	36265434	36279725	+
ARHGAP35	0.717882	0.975998	0.993315	0.996668	-1.00334	121.526	121.932	0.187195	0.0997152	0.292026	1.06235	1.06235	145.852	137.292	0.128636	0.207399	0.321668	0.955671	-1.04638	140.535	147.053	19	47421933	47508335	+
ARHGAP39	0.332303	0.132953	0.4598	0.894053	-1.1185	11.1085	12.4249	0.377143	0.326137	0.588347	1.08044	1.08044	10.8694	10.0602	0.166753	0.290342	0.416985	0.922799	-1.08366	10.8762	11.7861	8	145754563	145911195	-
ARHGAP40	0.606921	0.593729	0.839782	1.22333	1.22333	1.46001	1.19348	0.546165	0.676148	0.852022	1.06516	1.06516	1.74498	1.63824	0.0015613	0.00106667	0.00390421	0.394176	-2.53694	1.60046	4.06027	20	37230577	37279679	+
ARHGAP42	0.675424	0.785834	0.934567	0.979493	-1.02094	10.0311	10.2411	0.167479	0.0827751	0.261268	0.850261	-1.17611	6.57587	7.73394	0.0963016	0.143515	0.240813	1.15092	1.15092	5.52907	4.80405	11	100558384	100862669	+
ARHGAP44	0.372497	0.174809	0.515415	0.692234	-1.4446	0.41966	0.60624	0.190684	0.102476	0.297469	0.549397	-1.82018	0.360673	0.656489	0.027208	0.0302634	0.0680369	0.468938	-2.13248	0.298568	0.636689	17	12692856	12894961	+
ARHGAP5	0.064751	0.000256953	0.0895944	1.15935	1.15935	131.82	113.702	0.00277174	0.000223208	0.00432394	1.16376	1.16376	140.014	120.312	9.66252e-08	1.08356e-08	2.41623e-07	1.41621	1.41621	159.708	112.771	14	32545320	32628935	+
ARHGAP5-AS1	0.461344	0.293755	0.63835	1.14136	1.14136	2.25019	1.9715	0.29543	0.210365	0.460873	1.17949	1.17949	2.53709	2.15101	0.00289027	0.00215944	0.00722746	1.61545	1.61545	3.69188	2.28535	14	32544625	32546000	-
ARHGAP8	0.345846	0.14606	0.478539	0.907726	-1.10165	11.1783	12.3147	0.101154	0.0371571	0.157801	0.867102	-1.15327	11.8371	13.6514	0.000185112	8.8353e-05	0.000462895	0.719697	-1.38947	11.0788	15.3937	22	45098355	45258666	+
ARHGDIA	0.077459	0.00142934	0.107178	0.869657	-1.14988	451.168	518.788	0.603473	0.849831	0.941424	0.991979	-1.00809	496.19	500.202	0.000400451	0.000216679	0.00100138	0.843392	-1.18569	380.299	450.915	17	79825597	79829283	-
ARHGDIB	0.146017	0.0144435	0.20204	0.901634	-1.1091	57.7264	64.0242	0.00426393	0.000406362	0.00665177	0.84479	-1.18373	73.4744	86.9736	5.33245e-10	1.24374e-11	1.33344e-09	0.516331	-1.93674	31.1108	60.2536	12	15094951	15114663	-
ARHGEF1	0.46709	0.302712	0.646301	0.964114	-1.03722	116.204	120.529	0.477986	0.511388	0.745663	0.978508	-1.02196	115.279	117.811	0.00688073	0.00598689	0.0172061	0.901023	-1.10985	116.016	128.76	19	42387228	42434303	+
ARHGEF10	0.579112	0.525012	0.801302	0.96857	-1.03245	53.7142	55.4572	0.0556406	0.0153236	0.0867999	0.862119	-1.15993	44.4765	51.5897	3.69577e-06	8.8598e-07	9.2417e-06	0.646571	-1.54662	34.7798	53.7912	8	1772142	1906808	+
ARHGEF10L	0.318003	0.117856	0.440013	0.913583	-1.09459	10.126	11.0839	0.565348	0.729495	0.881948	1.01803	1.01803	12.03	11.8169	0.0295686	0.0334873	0.0739397	1.12966	1.12966	20.3025	17.9723	1	17866330	18024370	+
ARHGEF11	0.618947	0.622026	0.856422	0.984298	-1.01595	43.2034	43.8927	0.139814	0.0618795	0.218111	1.06794	1.06794	45.3567	42.4713	0.345177	0.784353	0.863156	0.99032	-1.00977	39.0344	39.4159	1	156904632	157015163	-
ARHGEF12	0.473142	0.311867	0.654675	1.04756	1.04756	173.649	165.764	0.158859	0.0759674	0.247822	1.09616	1.09616	207.46	189.261	0.0344919	0.0404057	0.0862511	1.11201	1.11201	206.483	185.685	11	120207787	120360646	+
ARHGEF16	0.519849	0.392275	0.719303	1.0434	1.0434	24.8095	23.7774	0.001198	7.2382e-05	0.00186889	1.28407	1.28407	33.8557	26.366	3.67811e-06	8.79473e-07	9.19754e-06	1.44351	1.44351	48.5272	33.6175	1	3370990	3397678	+
ARHGEF17	0.185114	0.0286215	0.256138	0.900873	-1.11003	31.6245	35.1043	0.0115412	0.00162706	0.0180044	0.851636	-1.17421	27.1412	31.8695	5.41194e-07	9.08875e-08	1.35332e-06	0.673434	-1.48493	28.8083	42.7783	11	73019334	73080137	+
ARHGEF18	0.221641	0.0461682	0.306679	0.923362	-1.083	70.4591	76.3071	0.389443	0.348006	0.607535	1.03657	1.03657	67.2744	64.901	0.277965	0.576625	0.695084	0.979453	-1.02098	66.4163	67.8095	19	7459999	7537364	+
ARHGEF19	0.506126	0.366249	0.700314	1.07585	1.07585	6.48514	6.0279	0.0298385	0.00603814	0.0465483	1.296	1.296	7.17005	5.53244	6.09316e-06	1.61694e-06	1.52367e-05	1.84666	1.84666	10.7461	5.81921	1	16524349	16539105	-
ARHGEF2	0.389894	0.198356	0.539487	0.955685	-1.04637	155.009	162.197	0.0372319	0.00835587	0.0580821	0.90575	-1.10406	181.149	199.999	4.38993e-09	2.34618e-10	1.09775e-08	0.622075	-1.60752	113.313	182.153	1	155916630	155976862	-
ARHGEF25	0.561147	0.481435	0.776445	1.38216	1.38216	0.422401	0.305609	0.57552	0.756813	0.897817	0.881951	-1.13385	0.412948	0.468221	0.0246921	0.0269958	0.0617456	2.13195	2.13195	1.19168	0.558963	12	58003963	58013163	+
ARHGEF26	0.437708	0.25641	0.605645	0.86363	-1.1579	2.92253	3.38401	0.495613	0.548591	0.77316	0.924633	-1.08151	1.68432	1.82161	0.0895057	0.130997	0.22382	0.804894	-1.2424	1.24562	1.54755	3	153838792	153975617	+
ARHGEF28	0.63811	0.671153	0.882937	1.01441	1.01441	189.477	186.785	0.00437837	0.000419463	0.0068303	0.861911	-1.16021	168.163	195.104	4.24769e-06	1.04257e-06	1.06218e-05	0.77116	-1.29675	129.993	168.568	5	72921983	73237819	+
ARHGEF3	0.333284	0.134392	0.461157	0.942728	-1.06075	45.8737	48.6606	0.142016	0.0634848	0.221547	0.928958	-1.07648	48.393	52.0939	0.00567954	0.00478208	0.0142024	0.884444	-1.13065	46.2929	52.3412	3	56761446	57113358	-
ARHGEF34P	0.681969	0.806466	0.943623	0.989256	-1.01086	34.9886	35.3686	0.36402	0.305528	0.567875	1.0655	1.0655	33.9624	31.8747	0.0273856	0.0305285	0.0684809	1.16027	1.16027	41.0109	35.3461	7	143969538	143991257	-
ARHGEF35	0.0697282	0.000789335	0.0964811	1.21218	1.21218	30.8513	25.451	0.470808	0.49641	0.734465	0.969621	-1.03133	29.8601	30.7956	0.00118391	0.000769159	0.00296051	1.2164	1.2164	38.1292	31.346	7	143883176	143991231	-
ARHGEF37	0.197563	0.033953	0.273363	1.11447	1.11447	14.7593	13.2433	8.0895e-06	6.55082e-08	1.26197e-05	1.5632	1.5632	17.9005	11.4512	2.78479e-10	4.90371e-12	6.9637e-10	2.39585	2.39585	37.8376	15.793	5	148931510	149014532	+
ARHGEF39	0.185114	0.0285858	0.256138	0.810847	-1.23328	4.44479	5.48166	0.410776	0.383899	0.640815	1.08536	1.08536	4.8746	4.49124	0.000952288	0.000595291	0.00238131	0.681031	-1.46836	2.58737	3.7992	9	35658872	35675864	-
ARHGEF4	0.25705	0.0698498	0.355674	1.09957	1.09957	35.18	31.9942	4.73133e-07	5.92698e-10	7.38092e-07	1.9303	1.9303	55.987	29.0042	1.58285e-10	2.05374e-12	3.95809e-10	2.61952	2.61952	113.856	43.4646	2	131594489	131804837	+
ARHGEF40	0.346668	0.147132	0.479676	0.93473	-1.06983	38.2714	40.9437	0.526966	0.62393	0.822072	1.0247	1.0247	29.5285	28.8167	0.0397754	0.0479038	0.0994632	1.10139	1.10139	39.0096	35.4185	14	21538429	21558400	+
ARHGEF5	0.526061	0.40607	0.727898	1.02884	1.02884	79.0193	76.8045	0.0136516	0.00206533	0.0212966	1.12976	1.12976	91.6075	81.0859	0.000672764	0.000393641	0.00168233	1.16032	1.16032	101.541	87.5112	7	144052381	144077726	+
ARHGEF7	0.373172	0.175423	0.516348	0.938284	-1.06578	37.833	40.3215	0.267869	0.176842	0.417879	0.937957	-1.06615	34.5214	36.8049	0.010752	0.0100944	0.0268867	0.874985	-1.14288	29.4528	33.6609	13	111766906	111958085	+
ARHGEF9	0.665327	0.754834	0.920597	1.02617	1.02617	15.1125	14.727	0.159081	0.0761717	0.248167	0.87375	-1.14449	12.5516	14.3652	5.29673e-05	2.0732e-05	0.000132451	0.656583	-1.52304	10.2886	15.6699	X	62854847	63005427	-
ARID1A	0.516311	0.386	0.714406	0.978729	-1.02173	118.281	120.852	0.417759	0.396034	0.651707	1.02106	1.02106	131.92	129.199	0.0176211	0.0179939	0.0440635	0.938865	-1.06512	119.335	127.105	1	27022524	27108596	+
ARID1B	0.607729	0.595511	0.840899	0.979322	-1.02111	60.3398	61.6139	0.0519214	0.0138414	0.080998	1.11529	1.11529	69.3333	62.1661	0.0108171	0.0101672	0.0270495	1.12137	1.12137	71.1841	63.4794	6	157099063	157531914	+
ARID2	0.506785	0.367701	0.701226	1.04801	1.04801	35.6701	34.0358	0.429059	0.415932	0.669336	1.04562	1.04562	40.0667	38.3186	0.349064	0.798685	0.872876	0.991135	-1.00894	31.7911	32.0754	12	46123448	46301824	+
ARID3A	0.339362	0.140401	0.469566	1.07717	1.07717	15.1937	14.1052	0.507819	0.576308	0.792202	1.02621	1.02621	19.9458	19.4364	3.3137e-05	1.20131e-05	8.2863e-05	1.34863	1.34863	32.507	24.1037	19	925781	975940	+
ARID3B	0.3002	0.102355	0.415379	1.09968	1.09968	18.9763	17.2562	0.0290103	0.00576873	0.0452563	1.18961	1.18961	23.7248	19.9434	0.285614	0.599396	0.71421	0.974519	-1.02615	21.1086	21.6605	15	74833518	74890473	+
ARID4A	0.064751	0.000505096	0.0895944	1.44424	1.44424	16.2914	11.2802	0.578407	0.765346	0.90232	1.02761	1.02761	14.6603	14.2663	0.00492373	0.00401336	0.0123124	1.31582	1.31582	17.1628	13.0434	14	58765103	58840606	+
ARID4B	0.63392	0.661078	0.877139	1.02802	1.02802	37.456	36.435	0.0718112	0.0223859	0.112026	1.16737	1.16737	38.4905	32.9721	0.00551935	0.00462589	0.0138018	1.23758	1.23758	37.5224	30.3192	1	235294949	235491535	-
ARID5B	0.47754	0.319176	0.66076	0.953371	-1.04891	13.9538	14.6363	0.00463817	0.000455884	0.00723559	1.22021	1.22021	19.7371	16.1752	3.29817e-07	5.01807e-08	8.24746e-07	1.54585	1.54585	29.5453	19.1126	10	63661059	63856704	+
ARIH1	0.459591	0.290603	0.635925	1.03472	1.03472	70.1694	67.8152	0.103973	0.038804	0.162199	1.07441	1.07441	77.0328	71.6978	0.0576317	0.0758185	0.144115	1.06192	1.06192	75.4485	71.0491	15	72766667	72879693	+
ARIH2	0.66693	0.760321	0.922814	1.00929	1.00929	87.252	86.449	0.0581974	0.0163963	0.0907885	0.921015	-1.08576	83.3319	90.4784	4.10576e-06	9.98715e-07	1.02669e-05	0.789441	-1.26672	64.3723	81.5416	3	48956254	49023816	+
ARL1	0.159276	0.0181188	0.220386	1.109	1.109	73.3637	66.1529	0.0313873	0.00650278	0.0489644	0.886226	-1.12838	69.1429	78.0194	0.00932241	0.00853996	0.0233118	0.890954	-1.12239	59.1015	66.3351	12	101786898	101801599	-
ARL10	0.332303	0.133092	0.4598	1.12122	1.12122	14.1957	12.661	0.414928	0.391082	0.647292	0.937327	-1.06686	11.7316	12.5161	0.140123	0.231893	0.350394	1.0959	1.0959	17.1163	15.6184	5	175792471	175828867	+
ARL11	0.424527	0.239026	0.587408	0.777317	-1.28648	0.714276	0.9189	0.367426	0.310014	0.573189	0.7819	-1.27894	0.662459	0.847243	0.0574035	0.0753765	0.143544	1.67771	1.67771	1.30432	0.777436	13	50202435	50208009	+
ARL13B	0.680627	0.803838	0.941767	0.987427	-1.01273	16.7323	16.9454	0.0701513	0.0216115	0.109437	0.874271	-1.14381	15.6957	17.953	0.000381377	0.00020465	0.000953678	0.782341	-1.27821	10.0655	12.8658	3	93698983	93774513	+
ARL14	0.494073	0.345301	0.683637	1.27338	1.27338	0.651537	0.511659	0.609977	0.872563	0.95157	0.905312	-1.10459	0.398157	0.439801	0.134264	0.219432	0.335743	1.54882	1.54882	0.541832	0.349835	3	160394948	160396234	+
ARL14EP	0.717882	0.975539	0.993315	0.998521	-1.00148	14.6079	14.6295	0.61712	0.898645	0.962714	1.01005	1.01005	13.4514	13.3176	0.32359	0.713719	0.809175	0.97548	-1.02514	12.5397	12.8549	11	30344598	30359775	+
ARL15	0.664149	0.748388	0.918966	1.03201	1.03201	9.78926	9.48564	0.252649	0.161389	0.394135	1.12103	1.12103	12.3825	11.0457	0.000127067	5.70759e-05	0.000317745	1.52306	1.52306	15.5198	10.1899	5	53179775	53606413	-
ARL16	0.678966	0.799265	0.939469	1.02443	1.02443	9.77086	9.53782	0.0672062	0.0203092	0.104842	0.803069	-1.24522	7.0864	8.82416	0.10058	0.151413	0.251511	1.13529	1.13529	9.29011	8.18305	17	79648204	79650955	-
ARL17A	0.222566	0.0466247	0.307959	0.868386	-1.15156	17.1802	19.7841	0.581869	0.776517	0.907721	1.02433	1.02433	13.523	13.2018	0.119982	0.189425	0.300029	0.915689	-1.09207	11.5892	12.6563	17	44594068	44657089	-
ARL17B	0.588158	0.547247	0.81382	0.908034	-1.10128	4.17583	4.59876	0.248454	0.156722	0.387591	0.787289	-1.27018	3.95442	5.02283	0.315054	0.686365	0.78783	0.934574	-1.07001	3.74889	4.01133	17	44352150	44439131	-
ARL2	0.264835	0.0746065	0.366446	0.901234	-1.10959	23.5137	26.0905	0.00257397	0.000201899	0.00401541	0.772003	-1.29533	21.5253	27.8824	2.91601e-06	6.77428e-07	7.29181e-06	0.65179	-1.53424	21.044	32.2864	11	64781585	64789657	+
ARL2BP	0.182054	0.027307	0.251903	1.08041	1.08041	57.7212	53.4251	0.00050153	2.15062e-05	0.000782392	1.20893	1.20893	73.9053	61.1327	1.16238e-05	3.48139e-06	2.90667e-05	1.24953	1.24953	72.8918	58.3355	16	57279010	57287517	+
ARL3	0.125463	0.00909864	0.1736	1.16304	1.16304	16.3235	14.0352	0.328832	0.251739	0.512981	0.944686	-1.05855	16.663	17.6387	0.203009	0.377514	0.507648	0.954265	-1.04793	17.8328	18.6875	10	104433488	104474165	-
ARL4A	0.346668	0.147171	0.479676	1.07378	1.07378	11.6874	10.8844	0.469587	0.493766	0.73256	0.964973	-1.0363	14.3708	14.8924	7.38022e-08	7.79745e-09	1.84551e-07	1.71532	1.71532	21.8709	12.7504	7	12726481	12730560	+
ARL4C	0.168583	0.0217285	0.233264	1.05967	1.05967	164.36	155.104	4.57548e-07	4.84994e-10	7.1378e-07	1.36719	1.36719	168.76	123.435	2.73618e-10	4.73358e-12	6.84214e-10	1.53577	1.53577	175.643	114.369	2	235401685	235405698	-
ARL4D	0.658246	0.729697	0.910799	1.01623	1.01623	9.2634	9.11545	0.160649	0.0774181	0.250614	1.17607	1.17607	12.9934	11.0481	0.286669	0.602518	0.716849	1.04629	1.04629	19.3056	18.4515	17	41476327	41478506	+
ARL5A	0.19264	0.0312999	0.266551	1.14913	1.14913	32.9308	28.6571	0.117722	0.0471361	0.183648	0.878379	-1.13846	31.6057	35.9819	0.310337	0.671658	0.776035	1.02766	1.02766	28.9322	28.1536	2	152645498	152685007	-
ARL5B	0.319835	0.119979	0.442548	1.07224	1.07224	48.9273	45.6309	0.623442	0.922772	0.972575	1.00585	1.00585	52.3946	52.0899	0.134567	0.2201	0.3365	1.05642	1.05642	41.4416	39.2284	10	18948334	18970569	+
ARL6	0.703528	0.891722	0.973455	1.01861	1.01861	2.80384	2.75263	0.61712	0.898678	0.962714	1.00002	1.00002	2.40149	2.40144	0.0894138	0.130792	0.22359	0.808287	-1.23718	2.19661	2.71761	3	97483365	97519954	+
ARL6IP1	0.58731	0.544491	0.812646	1.03282	1.03282	91.8202	88.9021	0.000103237	2.50693e-06	0.000161051	0.690767	-1.44767	70.1257	101.519	4.23207e-07	6.7266e-08	1.05828e-06	0.609646	-1.6403	33.5701	55.0649	16	18802991	18813001	-
ARL6IP4	0.550721	0.46026	0.762018	0.968219	-1.03282	64.6653	66.7878	0.528474	0.6279	0.824424	0.981576	-1.01877	77.7487	79.208	0.0144086	0.014235	0.0360305	0.899903	-1.11123	74.1062	82.3492	12	123464607	123467457	+
ARL6IP5	0.0697282	0.000745993	0.0964811	1.17207	1.17207	73.5112	62.7189	7.41947e-05	1.56576e-06	0.000115744	1.33304	1.33304	93.4533	70.1054	1.51021e-09	5.34195e-11	3.77645e-09	1.82865	1.82865	143.299	78.3635	3	69134095	69155218	+
ARL6IP6	0.476323	0.316784	0.659077	1.05973	1.05973	17.4757	16.4907	0.0138903	0.00211908	0.021669	0.825411	-1.21152	15.017	18.1933	0.0037847	0.0029458	0.00946408	0.83282	-1.20074	15.0204	18.0356	2	153574407	153617768	+
ARL8A	0.103035	0.00461456	0.142567	0.805999	-1.2407	18.861	23.4008	0.558068	0.710713	0.870591	1.02928	1.02928	24.6755	23.9735	0.255962	0.516275	0.640063	0.957751	-1.04411	24.7943	25.888	1	202102532	202113870	-
ARL8B	0.420002	0.233446	0.581146	1.04491	1.04491	68.9334	65.9705	0.170383	0.0855429	0.2658	1.0706	1.0706	81.5386	76.1615	1.35043e-07	1.67292e-08	3.37692e-07	1.48275	1.48275	105.491	71.1459	3	5163905	5222597	+
ARL9	0.271854	0.0803464	0.376158	0.591234	-1.69138	0.490894	0.830289	0.511917	0.587465	0.798595	1.17497	1.17497	0.481376	0.409692	0.205466	0.383796	0.513791	1.37518	1.37518	0.375281	0.272895	4	57371509	57390615	+
ARMC1	0.571027	0.5031	0.790116	1.03032	1.03032	32.5524	31.5944	0.0233171	0.00429156	0.0363749	0.866554	-1.154	33.8691	39.0849	0.196957	0.362974	0.492514	0.961097	-1.04048	27.9663	29.0983	8	66514694	66546443	-
ARMC10	0.601388	0.58151	0.832126	0.97855	-1.02192	22.5955	23.0908	0.543032	0.666552	0.847135	1.01729	1.01729	26.416	25.9671	0.394736	0.977074	0.987083	1.00028	1.00028	25.4406	25.4335	7	102715328	102740206	+
ARMC2	0.598882	0.574517	0.828658	1.12227	1.12227	1.30351	1.16149	0.587491	0.793587	0.916491	1.03063	1.03063	1.18832	1.153	0.292828	0.620393	0.732251	0.933473	-1.07127	1.32649	1.42103	6	109169619	109295187	+
ARMC4	0.386787	0.193724	0.535187	1.8214	1.8214	0.416173	0.228491	0.552587	0.694462	0.862042	1.19332	1.19332	0.299447	0.250936	0.121762	0.193081	0.304479	0.378399	-2.64272	0.0676163	0.178691	10	28064115	28287978	-
ARMC5	0.698093	0.864844	0.965933	0.989882	-1.01022	11.2116	11.3262	0.63537	0.976122	0.991184	1.00179	1.00179	10.435	10.4164	0.143171	0.238264	0.358015	1.07022	1.07022	11.0746	10.348	16	31469401	31478488	+
ARMC6	0.248833	0.0635175	0.344304	0.912597	-1.09577	40.4801	44.357	0.595768	0.822083	0.929403	0.990417	-1.00968	37.8667	38.2331	4.74171e-06	1.19092e-06	1.18572e-05	0.704039	-1.42038	26.646	37.8473	19	19144384	19170564	+
ARMC7	0.577088	0.517646	0.798502	0.898472	-1.113	3.37879	3.76059	0.268252	0.177275	0.418475	1.19867	1.19867	3.23361	2.69765	0.320797	0.703931	0.802192	0.954421	-1.04776	2.91703	3.05634	17	73106047	73126361	+
ARMC8	0.675424	0.785981	0.934567	0.986176	-1.01402	38.7624	39.3058	0.566629	0.732759	0.883947	1.01631	1.01631	33.9304	33.3857	0.0489175	0.0617551	0.122324	0.911828	-1.0967	24.2198	26.5618	3	137906109	138017232	+
ARMC9	0.447077	0.274197	0.61861	1.0707	1.0707	14.2474	13.3065	0.400352	0.365843	0.624553	1.05095	1.05095	13.3086	12.6634	0.377915	0.901592	0.945022	1.00929	1.00929	14.7916	14.6554	2	232063260	232239549	+
ARMCX1	0.643306	0.688558	0.890127	1.02511	1.02511	16.482	16.0782	0.0922054	0.0323596	0.143841	1.14707	1.14707	16.4269	14.3207	2.01635e-05	6.6838e-06	5.04213e-05	1.46416	1.46416	20.1679	13.7744	HG1439_PATCH	100805518	100809688	+
ARMCX2	0.444159	0.268713	0.614572	1.27329	1.27329	0.621801	0.488343	0.128345	0.0534898	0.200219	1.54613	1.54613	0.522949	0.338231	0.0578853	0.0762589	0.144749	1.49057	1.49057	0.779023	0.522633	HG1439_PATCH	100910268	100914879	-
ARMCX3	0.064751	0.000553428	0.0895944	1.15305	1.15305	42.6436	36.9834	0.0757805	0.0244776	0.118218	0.921527	-1.08516	35.4091	38.4244	0.000794963	0.000478034	0.0019879	1.15389	1.15389	43.8706	38.0197	HG1439_PATCH	100877784	100882831	+
ARMCX4	0.627847	0.646575	0.868736	1.03251	1.03251	11.4482	11.0877	0.499437	0.558522	0.779127	1.04574	1.04574	10.1763	9.73115	0.153367	0.260397	0.383513	0.922194	-1.08437	6.98058	7.56954	HG1439_PATCH	100673275	100788447	+
ARMCX5	0.616726	0.614731	0.853348	1.03687	1.03687	12.3372	11.8985	0.50254	0.565033	0.783967	1.04294	1.04294	12.2096	11.7068	0.2901	0.612464	0.72543	1.04057	1.04057	9.4104	9.04347	X	101854096	101859088	+
ARMCX6	0.382923	0.188772	0.529841	1.10426	1.10426	12.459	11.2827	0.522886	0.613177	0.815707	0.953148	-1.04915	13.0988	13.7427	0.00131871	0.000873845	0.00329759	1.39012	1.39012	19.2992	13.8831	HG1439_PATCH	100870107	100872989	-
ARNT	0.370371	0.171505	0.512473	1.06229	1.06229	33.7534	31.7742	0.00137223	8.62151e-05	0.0021407	1.24435	1.24435	43.1076	34.6428	2.32369e-05	7.90322e-06	5.81067e-05	1.31249	1.31249	47.7238	36.3613	1	150782181	150849245	-
ARNT2	0.69978	0.876468	0.968268	0.898379	-1.11312	0.570717	0.635274	0.0524755	0.0140322	0.0818622	2.06142	2.06142	0.90777	0.440362	0.0387845	0.0465786	0.0969852	1.90037	1.90037	1.10581	0.581894	15	80696692	80890279	+
ARNTL	0.0697282	0.000839036	0.0964811	1.14809	1.14809	42.06	36.6346	5.58387e-05	1.04925e-06	8.71089e-05	1.29332	1.29332	45.889	35.4815	6.09316e-06	1.61617e-06	1.52367e-05	1.28326	1.28326	42.8712	33.408	11	13298199	13408814	+
ARNTL2	0.0844395	0.00214464	0.116837	1.12432	1.12432	84.9638	75.5689	0.175584	0.0896972	0.273912	0.944006	-1.05932	92.5839	98.0755	0.00013386	6.08852e-05	0.000334734	0.84073	-1.18944	78.1436	92.9473	12	27485787	27576242	+
ARPC1A	0.594276	0.563841	0.822285	1.01805	1.01805	105.228	103.362	0.0526266	0.0141597	0.082098	1.08792	1.08792	122.762	112.84	1.56082e-05	4.94477e-06	3.90302e-05	1.22843	1.22843	138.514	112.757	7	98923521	98985788	+
ARPC1B	0.502069	0.359816	0.694701	0.969755	-1.03119	201.211	207.486	0.0091465	0.00116694	0.0142686	1.13714	1.13714	232.57	204.523	1.36741e-05	4.22853e-06	3.41936e-05	1.25402	1.25402	306.877	244.715	7	98971872	98992425	+
ARPC2	0.717184	0.973041	0.99235	1.00079	1.00079	562.004	561.56	0.613859	0.887101	0.957627	0.996779	-1.00323	672.579	674.752	0.0565561	0.0739318	0.141425	1.05124	1.05124	685.666	652.244	2	219081817	219119080	+
ARPC3	0.23068	0.0511637	0.319187	1.07569	1.07569	159.42	148.203	0.233696	0.141334	0.364568	1.05442	1.05442	176.503	167.394	0.000339801	0.000179505	0.000849712	1.18349	1.18349	194.303	164.179	12	110872630	110888228	-
ARPC4	0.464966	0.299225	0.643361	0.970883	-1.02999	99.8755	102.871	0.0378293	0.00854464	0.0590141	1.08536	1.08536	107.994	99.5006	0.000308254	0.000159745	0.000770825	1.14414	1.14414	116.809	102.093	3	9834179	9849411	+
ARPC4-TTLL3	0.70485	0.896587	0.975283	0.979887	-1.02053	4.01501	4.09742	0.422214	0.403994	0.658659	0.864368	-1.15691	3.61602	4.18342	0.179249	0.31921	0.448233	1.19954	1.19954	9.16037	7.63657	3	9834766	9877086	+
ARPC5	0.271854	0.0803171	0.376158	1.06067	1.06067	133.152	125.536	0.126871	0.0525458	0.197921	1.0692	1.0692	154.061	144.09	0.00931644	0.00852928	0.0232969	1.09849	1.09849	173.566	158.005	1	183592401	183604893	-
ARPC5L	0.558241	0.474219	0.772425	0.957788	-1.04407	59.4327	62.052	0.15282	0.0715246	0.238401	0.898483	-1.11299	64.0155	71.2484	0.0917898	0.13526	0.229531	0.916017	-1.09168	60.8264	66.4031	9	127624409	127640004	+
ARPP19	0.412537	0.224871	0.570817	1.03763	1.03763	170.741	164.548	0.315805	0.234842	0.492659	0.963675	-1.03769	175.184	181.788	0.00324809	0.00247244	0.00812224	0.896785	-1.11509	137.096	152.875	15	52839242	52862081	-
ARRB1	0.693735	0.844114	0.959903	1.04888	1.04888	0.98257	0.93678	0.0028184	0.00022922	0.00439673	2.27297	2.27297	1.39742	0.614798	0.202092	0.375419	0.505355	1.17173	1.17173	1.45287	1.23994	11	74975226	75062874	-
ARRB2	0.530464	0.414607	0.73399	0.949417	-1.05328	15.8349	16.6785	0.253746	0.162578	0.395846	0.912273	-1.09616	20.3179	22.2717	1.38031e-06	2.75251e-07	3.45162e-06	0.585745	-1.70723	11.7457	20.0526	17	4613784	4624795	+
ARRDC1	0.0791342	0.00159363	0.109496	0.867523	-1.15271	43.8274	50.5201	0.547029	0.678732	0.85337	0.985993	-1.01421	57.603	58.4214	0.00651699	0.00562008	0.0162965	0.888191	-1.12588	77.5745	87.3398	9	140500106	140509813	+
ARRDC2	0.197565	0.0339745	0.273366	0.813953	-1.22857	6.10357	7.49868	0.255273	0.164323	0.398228	1.12802	1.12802	7.28187	6.45544	0.00612724	0.00523381	0.0153219	1.30405	1.30405	10.4334	8.00074	19	18111941	18124912	+
ARRDC3	0.199735	0.035283	0.276368	1.20357	1.20357	14.4317	11.9908	0.0046136	0.000452135	0.00719726	1.42654	1.42654	17.2204	12.0715	0.000926573	0.000575495	0.00231701	1.40506	1.40506	25.0882	17.8556	5	90664541	90679177	-
ARRDC4	0.250622	0.0648995	0.34678	1.11993	1.11993	26.0099	23.2246	0.511917	0.587284	0.798595	1.03183	1.03183	25.7084	24.9154	2.60422e-09	1.16655e-10	6.51216e-09	2.37072	2.37072	50.3073	21.2203	15	98462784	98517069	+
ARSA	0.363315	0.162809	0.50271	0.945396	-1.05776	45.5827	48.2155	0.0106425	0.00145413	0.0166024	1.1627	1.1627	40.678	34.9858	2.91259e-06	6.75735e-07	7.28327e-06	1.36541	1.36541	70.9703	51.9774	22	51061182	51066608	-
ARSB	0.395408	0.204371	0.547116	0.921627	-1.08504	21.2389	23.045	0.573078	0.749212	0.894006	1.02036	1.02036	19.0208	18.6413	0.162182	0.280148	0.405554	0.933063	-1.07174	12.5354	13.4347	5	78073032	78281911	-
ARSD	0.357991	0.15721	0.495343	0.879799	-1.13662	9.86137	11.2087	0.252835	0.161654	0.394425	1.13991	1.13991	10.2009	8.94887	0.000728853	0.000432651	0.00182258	1.456	1.456	19.9497	13.7017	X	2822011	2847393	-
ARSG	0.713804	0.949986	0.987673	0.919502	-1.08755	0.54954	0.597649	0.173197	0.0877369	0.270188	0.464113	-2.15465	0.203491	0.438451	0.0715637	0.0988782	0.178953	0.685744	-1.45827	0.276239	0.40283	17	66255323	66418873	+
ARSI	0.538824	0.435711	0.745558	1.10967	1.10967	5.72869	5.16253	0.0173192	0.00288222	0.0270181	1.52459	1.52459	4.86143	3.18869	0.000104248	4.54625e-05	0.000260683	2.00244	2.00244	7.22136	3.60629	5	149675906	149718871	-
ARSJ	0.596839	0.569857	0.825832	1.02351	1.02351	24.9573	24.3841	0.571158	0.744445	0.891012	1.01306	1.01306	32.3121	31.8956	0.00978357	0.00903703	0.024465	0.891382	-1.12185	29.5127	33.1089	4	114821440	114900884	-
ARSK	0.569961	0.5008	0.788641	1.05889	1.05889	8.17813	7.72334	0.558446	0.711786	0.871181	1.02408	1.02408	8.30062	8.10542	0.0234936	0.025377	0.0587486	1.22369	1.22369	8.93778	7.30397	5	94890778	94940769	+
ARTN	0.131811	0.0103193	0.182384	0.863531	-1.15804	48.7122	56.4105	0.00308188	0.000257776	0.00480777	0.792089	-1.26248	54.0464	68.2327	2.48374e-07	3.57177e-08	6.2109e-07	0.609262	-1.64133	48.3974	79.4361	1	44398992	44402914	+
ARV1	0.339706	0.140708	0.470043	1.11174	1.11174	12.2845	11.0499	0.431726	0.420098	0.673497	1.05883	1.05883	12.969	12.2484	0.0388111	0.0466224	0.0970516	0.858594	-1.16469	9.22564	10.745	1	231114727	231136342	+
ARVCF	0.596098	0.567449	0.824806	0.929516	-1.07583	5.8309	6.27305	0.63537	0.975705	0.991184	1.01379	1.01379	5.47954	5.40502	0.0568607	0.0744529	0.142187	1.27681	1.27681	7.28403	5.70488	22	19957419	20004332	-
AS3MT	0.567863	0.496041	0.785738	0.820225	-1.21918	0.203082	0.247593	0.288578	0.201336	0.450184	0.237498	-4.21056	0.043868	0.184709	0.357565	0.827414	0.894133	0.802701	-1.24579	0.0540544	0.0673406	10	104629273	104661657	+
ASAH1	0.618666	0.621194	0.856032	1.01738	1.01738	54.0596	53.1361	0.561646	0.720061	0.876173	1.01352	1.01352	53.2551	52.5447	0.0422679	0.0517246	0.105696	1.08308	1.08308	62.8625	58.0405	8	17913934	17942495	-
ASAH2	0.421208	0.235732	0.582814	0.780664	-1.28096	3.07859	3.94355	0.530034	0.632976	0.826858	1.10563	1.10563	3.20813	2.90163	0.0687533	0.0942092	0.171926	0.720039	-1.38881	1.68111	2.33474	10	51942538	52008371	-
ASAH2B	0.481593	0.324769	0.666369	0.897917	-1.11369	8.27074	9.21103	0.423524	0.406094	0.660701	0.918659	-1.08854	7.52435	8.19058	0.00200553	0.00141838	0.00501506	0.685397	-1.45901	5.72319	8.35018	10	52499078	52576256	+
ASAP1	0.46493	0.299095	0.643313	0.960821	-1.04078	150.806	156.955	0.000357666	1.37518e-05	0.000557963	0.796266	-1.25586	122.428	153.752	1.22634e-07	1.49647e-08	3.06662e-07	0.673182	-1.48548	83.1942	123.584	8	131064353	131455907	-
ASAP2	0.716009	0.963638	0.990724	0.9982	-1.0018	150.11	150.381	0.357266	0.293397	0.557338	0.972942	-1.02781	153.805	158.082	0.00479285	0.00387929	0.0119851	0.918031	-1.08929	166.808	181.702	2	9346894	9545813	+
ASAP3	0.645663	0.695042	0.893387	1.0193	1.0193	21.9174	21.5024	0.000114159	3.00316e-06	0.000178089	1.51383	1.51383	31.8067	21.0108	9.46736e-07	1.74607e-07	2.36742e-06	1.6777	1.6777	59.1727	35.2702	1	23755056	23811062	-
ASB1	0.654505	0.718342	0.905622	1.01561	1.01561	55.6794	54.8237	0.000961208	5.46483e-05	0.00149949	0.803707	-1.24424	68.1503	84.795	5.44375e-10	1.27811e-11	1.36127e-09	0.498264	-2.00697	46.4686	93.2611	2	239335383	239360892	+
ASB13	0.461155	0.293133	0.638088	0.928804	-1.07665	11.4043	12.2785	0.0974314	0.0351795	0.151994	1.17255	1.17255	12.5249	10.6817	0.188193	0.341009	0.470599	0.93671	-1.06757	14.2323	15.1939	10	5680830	5708559	-
ASB16-AS1	0.064751	0.000434342	0.0895944	0.657988	-1.51978	3.84358	5.84141	0.600011	0.838238	0.936024	0.980476	-1.01991	3.61666	3.68868	0.365283	0.854415	0.913433	0.96979	-1.03115	3.92951	4.05192	17	42253341	42264086	-
ASB2	0.690512	0.833937	0.955444	1.05988	1.05988	0.22674	0.21393	0.00219636	0.000162968	0.00342634	4.33225	4.33225	0.6755	0.155924	2.57188e-05	8.89906e-06	6.4313e-05	7.23277	7.23277	2.26153	0.312678	14	94400499	94443138	-
ASB3	0.525779	0.405658	0.727507	4.62385	4.62385	0.267681	0.0578913	0.628015	0.941341	0.979709	1.6597	1.6597	0.257348	0.155057	0.196213	0.361361	0.490654	4.51766	4.51766	0.232667	0.0515016	2	53897430	54087298	-
ASB6	0.136945	0.0114307	0.189488	0.850909	-1.17521	16.6567	19.5752	0.0256713	0.00490544	0.0400475	0.828258	-1.20735	15.3686	18.5553	0.149678	0.252423	0.374289	0.938514	-1.06551	16.124	17.1803	9	132399171	132404445	-
ASB7	0.689635	0.830108	0.954232	0.987541	-1.01262	14.5944	14.7785	0.336423	0.262428	0.524823	1.0726	1.0726	16.8681	15.7263	0.204772	0.382026	0.512056	1.05318	1.05318	15.3296	14.5555	15	101142739	101191911	+
ASB8	0.719475	0.987862	0.99552	0.999789	-1.00021	10.7691	10.7714	0.283928	0.196282	0.442931	0.905073	-1.10488	9.84399	10.8765	0.353877	0.815177	0.884912	0.979655	-1.02077	8.91484	9.09998	12	48541571	48574997	-
ASB9	0.400924	0.21097	0.554748	1.19228	1.19228	1.67412	1.40413	0.509895	0.581706	0.795441	0.909479	-1.09953	1.2845	1.41235	0.114473	0.178534	0.286253	1.27458	1.27458	0.938855	0.7366	X	15253410	15288590	-
ASCC1	0.129855	0.0100029	0.179677	1.12473	1.12473	18.1886	16.1714	0.0188849	0.00323378	0.0294607	1.14747	1.14747	22.2448	19.3859	0.143089	0.238084	0.35781	1.05089	1.05089	21.8768	20.8175	10	73856278	73976893	-
ASCC2	0.251112	0.0656977	0.347458	0.941955	-1.06162	67.6009	71.7666	0.600011	0.837298	0.936024	1.00627	1.00627	69.5172	69.0841	0.00185362	0.00129787	0.00463518	0.888367	-1.12566	61.5119	69.2415	22	30184597	30234272	-
ASCC3	0.291861	0.0963912	0.40384	1.07075	1.07075	184.461	172.273	0.612335	0.88041	0.955249	0.99435	-1.00568	192.702	193.797	0.221638	0.424241	0.554231	0.969092	-1.03189	144.487	149.096	6	100956070	101329249	-
ASCL2	0.248105	0.0626102	0.343296	0.487163	-2.0527	0.0819277	0.168173	0.229323	0.136942	0.357746	1.93208	1.93208	0.171228	0.0886234	0.00527762	0.00438824	0.0131973	3.72053	3.72053	0.506889	0.136241	11	2289725	2292183	-
ASF1A	0.47735	0.318641	0.660497	1.0679	1.0679	14.7711	13.8319	0.508414	0.577829	0.793131	1.03276	1.03276	16.7753	16.2432	0.055415	0.0720572	0.138572	1.14097	1.14097	14.576	12.7751	6	119215384	119230333	+
ASF1B	0.413234	0.225513	0.571782	0.893548	-1.11913	21.7352	24.3247	0.177714	0.0913957	0.277235	0.848502	-1.17855	17.9509	21.1559	9.91057e-07	1.84158e-07	2.47825e-06	0.451751	-2.21361	5.87395	13.0026	19	14230321	14247769	-
ASH1L	0.137522	0.0118126	0.190286	1.13414	1.13414	71.5535	63.0906	0.0176996	0.00299158	0.0276116	1.17079	1.17079	84.6918	72.3372	0.000329327	0.000172802	0.00082352	1.24802	1.24802	77.9184	62.4336	1	155305059	155532599	-
ASH1L-AS1	0.698596	0.867599	0.96663	1.0228	1.0228	0.675481	0.660421	0.608962	0.866922	0.949987	0.809605	-1.23517	0.42901	0.5299	0.236053	0.462955	0.590279	0.674543	-1.48249	0.522993	0.775329	1	155531821	155533776	+
ASH2L	0.716182	0.966765	0.990964	0.997946	-1.00206	36.153	36.2274	0.283615	0.19594	0.442442	0.949049	-1.05369	32.7552	34.5137	0.0351033	0.0412249	0.0877799	0.917066	-1.09043	30.6779	33.4522	8	37962760	38001595	+
ASIC1	0.526727	0.407902	0.72882	0.924884	-1.08122	3.97693	4.29993	0.599703	0.835496	0.935543	1.01448	1.01448	3.8607	3.80559	0.0662188	0.0898465	0.165588	0.862909	-1.15887	6.20511	7.19092	12	50451331	50477395	+
ASIC3	0.591918	0.557415	0.819023	0.835997	-1.19618	0.364799	0.436363	0.602265	0.846008	0.93954	1.0014	1.0014	0.210462	0.210166	0.3273	0.726072	0.818451	0.951923	-1.05051	0.432553	0.454399	7	150745379	150749844	+
ASL	0.604643	0.589674	0.836629	0.977206	-1.02333	46.1395	47.2157	0.57313	0.749618	0.894089	1.01327	1.01327	47.7073	47.0826	1.7224e-05	5.52848e-06	4.30705e-05	0.751873	-1.33001	43.4548	57.7953	7	65540785	65558546	+
ASMTL	0.590614	0.554975	0.817217	0.961767	-1.03975	6.70277	6.96922	0.612977	0.882718	0.95625	0.989069	-1.01105	9.33933	9.44255	0.152028	0.257349	0.380164	1.08587	1.08587	17.257	15.8923	X	1522032	1572656	-
ASMTL-AS1	0.676768	0.792439	0.936427	0.96463	-1.03667	2.9694	3.07828	0.484996	0.52666	0.756599	0.854749	-1.16993	1.31029	1.53296	0.0194926	0.0203055	0.0487435	1.5967	1.5967	2.92468	1.8317	X	1520662	1532922	+
ASNA1	0.364902	0.164191	0.504906	0.942497	-1.06101	41.017	43.5195	0.600011	0.837389	0.936024	1.00896	1.00896	45.649	45.2437	0.185248	0.334041	0.463233	0.960218	-1.04143	48.6568	50.6727	19	12847953	12859138	+
ASNS	0.556884	0.471849	0.770546	1.02267	1.02267	70.5569	68.993	0.082605	0.0276053	0.128865	0.921827	-1.0848	122.547	132.939	8.92996e-10	2.5294e-11	2.23304e-09	0.574948	-1.73929	90.8692	158.048	7	97481430	97501855	-
ASNSD1	0.328197	0.128249	0.454119	1.09904	1.09904	34.3874	31.2886	0.384914	0.340424	0.600469	0.943617	-1.05975	31.1063	32.965	0.345725	0.786039	0.864526	1.01596	1.01596	24.8487	24.4584	2	190526111	190535558	+
ASPH	0.171263	0.0226024	0.236973	1.05715	1.05715	256.357	242.499	0.0122467	0.00175129	0.0191049	0.919948	-1.08702	274.666	298.567	5.03786e-07	8.3653e-08	1.25978e-06	0.812374	-1.23096	233.014	286.83	8	62413116	62627156	-
ASPHD1	0.642065	0.683263	0.888409	1.05694	1.05694	1.52907	1.44669	0.183096	0.0961571	0.285631	0.77304	-1.29359	1.12591	1.45647	0.188338	0.341446	0.470961	0.860089	-1.16267	2.10544	2.44794	16	29911696	29931186	+
ASPHD2	0.324724	0.124977	0.449312	0.87868	-1.13807	14.5771	16.5898	0.112209	0.0438996	0.175047	0.835511	-1.19687	12.1742	14.5709	0.000107321	4.70128e-05	0.000268368	0.63746	-1.56873	8.02296	12.5858	22	26825239	26840982	+
ASPM	0.250622	0.0650298	0.34678	1.09795	1.09795	75.7127	68.958	0.212569	0.121386	0.33161	0.925142	-1.08092	83.0981	89.822	1.90085e-07	2.5603e-08	4.75329e-07	0.608026	-1.64467	30.8328	50.7097	1	197053258	197115825	-
ASPSCR1	0.519523	0.391418	0.718851	0.933021	-1.07179	9.68679	10.3822	0.639188	0.990772	0.997139	1.00009	1.00009	10.7368	10.7358	0.0200917	0.02106	0.0502418	0.827282	-1.20878	11.1371	13.4623	17	79934683	79975283	+
ASS1	0.695581	0.849163	0.962458	1.00696	1.00696	37.5889	37.329	0.0377314	0.00851524	0.0588613	1.18205	1.18205	81.3018	68.7804	0.268126	0.548921	0.670481	1.03727	1.03727	164.313	158.408	9	133320316	133376662	+
ASTE1	0.585539	0.539847	0.810196	0.931538	-1.07349	3.6969	3.96859	0.549853	0.687379	0.857776	0.954811	-1.04733	3.82867	4.00987	0.26944	0.552448	0.673767	0.927809	-1.07781	3.45881	3.72793	3	130732719	130746494	-
ASTN2	0.347808	0.14819	0.481253	1.54475	1.54475	0.346808	0.224507	0.29394	0.208183	0.458549	1.46079	1.46079	0.42842	0.293279	0.327658	0.727132	0.819346	1.22808	1.22808	0.413907	0.337036	9	119187504	120177349	-
ASUN	0.664861	0.751836	0.919951	1.01395	1.01395	42.8223	42.2333	0.578066	0.764702	0.901789	0.984078	-1.01618	53.1343	53.994	0.0337922	0.0394346	0.0845013	0.898813	-1.11258	41.6159	46.3009	12	27058114	27091260	-
ASXL1	0.152848	0.0162304	0.211492	0.919386	-1.08768	96.8061	105.294	0.482325	0.519949	0.752432	0.981027	-1.01934	90.2358	91.981	5.66338e-05	2.23684e-05	0.00014162	0.83063	-1.20391	74.8441	90.1052	20	30946155	31027123	+
ASXL2	0.614949	0.610508	0.85089	1.01988	1.01988	72.0305	70.6264	0.366857	0.309167	0.572301	1.04182	1.04182	86.362	82.895	0.12092	0.191522	0.302375	0.947644	-1.05525	70.6319	74.5342	2	25956622	26101386	-
ATAD1	0.626411	0.641795	0.86675	1.01337	1.01337	52.4798	51.7873	0.177015	0.0909001	0.276146	0.949512	-1.05317	54.5244	57.4236	0.314613	0.685063	0.786727	1.01251	1.01251	52.5465	51.8973	10	89511269	89601101	-
ATAD2	0.641092	0.679174	0.887063	1.02252	1.02252	76.8477	75.1552	0.00440544	0.000423485	0.00687253	0.788483	-1.26826	51.4177	65.2109	1.59376e-08	1.18905e-09	3.98539e-08	0.497805	-2.00882	17.5231	35.2008	8	124332090	124428591	-
ATAD2B	0.70476	0.895188	0.975158	0.991328	-1.00875	14.6621	14.7903	0.139814	0.0618806	0.218111	1.12012	1.12012	16.5981	14.8182	0.0444046	0.0549379	0.111039	1.12619	1.12619	14.644	13.0031	2	23971534	24149985	-
ATAD3A	0.12726	0.0094194	0.176086	0.905561	-1.10429	70.1486	77.4643	0.00961903	0.00124206	0.0150058	0.877325	-1.13983	62.3116	71.0245	3.06336e-08	2.65381e-09	7.6603e-08	0.668605	-1.49565	39.8485	59.5995	1	1447531	1470068	+
ATAD3B	0.137652	0.0119495	0.190466	0.904565	-1.1055	83.5956	92.4153	0.0269497	0.00522504	0.0420418	0.893436	-1.11927	61.536	68.8757	0.00293485	0.00219774	0.00733894	0.879278	-1.1373	41.2498	46.9133	1	1407143	1433229	+
ATAD3C	0.688249	0.825251	0.952313	0.949304	-1.0534	0.739299	0.77878	0.193666	0.104976	0.302121	1.60371	1.60371	1.06147	0.661882	0.172913	0.304667	0.432388	1.31006	1.31006	1.36102	1.0389	1	1385069	1405539	+
ATAD5	0.705926	0.901354	0.976773	1.01355	1.01355	14.9938	14.7933	0.0167856	0.0027643	0.0261857	0.735945	-1.3588	10.2473	13.9239	2.77673e-05	9.78761e-06	6.94354e-05	0.568636	-1.75859	3.8368	6.74736	17	29158988	29222888	+
ATAT1	0.291414	0.0960422	0.403223	0.846443	-1.18141	7.41365	8.75859	0.492251	0.541823	0.767916	1.04867	1.04867	6.3445	6.05002	0.041215	0.0500895	0.103063	1.22384	1.22384	7.29004	5.95669	HSCHR6_MHC_DBB	30584860	30604841	+
ATE1	0.312185	0.112013	0.431962	1.08114	1.08114	27.1457	25.1085	0.341579	0.269721	0.532866	1.05337	1.05337	32.7577	31.098	0.00758314	0.00670816	0.0189625	0.865019	-1.15604	24.9267	28.8163	10	123499939	123688317	-
ATF1	0.455023	0.284261	0.629604	1.04991	1.04991	18.3052	17.4351	0.101346	0.0373155	0.1581	0.903942	-1.10627	19.603	21.6862	0.00578023	0.00487579	0.0144542	0.863968	-1.15745	17.1868	19.8928	12	51157493	51214906	+
ATF2	0.370176	0.171293	0.512203	1.0504	1.0504	53.7559	51.1768	0.593784	0.812673	0.926308	0.990318	-1.00978	56.6077	57.1612	0.359485	0.834299	0.898933	1.00753	1.00753	48.6	48.2369	2	175936978	176033111	-
ATF3	0.659754	0.736046	0.912885	1.02796	1.02796	6.01225	5.84874	0.0126217	0.0018183	0.01969	0.764846	-1.30745	7.44777	9.73762	0.000205859	9.96545e-05	0.000514775	0.690386	-1.44846	6.55315	9.492	1	212738676	212794120	+
ATF4	0.429887	0.244975	0.594824	0.965591	-1.03563	362.694	375.619	0.0104515	0.00140928	0.0163045	0.893675	-1.11898	472.603	528.831	1.00556e-07	1.14162e-08	2.51452e-07	0.72993	-1.36999	399.155	546.839	22	39915700	39918692	+
ATF4P3	0.391443	0.199903	0.54163	0.815818	-1.22576	2.45287	3.00664	0.610579	0.874668	0.952509	0.977748	-1.02276	3.30493	3.38014	0.0175975	0.0179617	0.0440046	0.65947	-1.51637	2.06943	3.13802	17	74221832	74222888	-
ATF4P4	0.317041	0.116655	0.438681	0.656412	-1.52343	0.394824	0.601488	0.35222	0.286664	0.549467	1.33026	1.33026	0.685649	0.515423	0.18918	0.343674	0.473067	0.74209	-1.34755	0.441039	0.594321	11	113659953	113662089	+
ATF5	0.569749	0.500453	0.788347	0.972073	-1.02873	36.3951	37.4407	0.630605	0.952785	0.983751	1.00179	1.00179	29.655	29.6021	0.0271103	0.0301421	0.0677925	1.10524	1.10524	28.7792	26.0388	19	50431959	50437193	+
ATF6	0.498302	0.352943	0.689488	1.03383	1.03383	65.8585	63.7032	0.00972346	0.00126398	0.0151687	0.87018	-1.14919	73.486	84.4492	2.75051e-05	9.67393e-06	6.87796e-05	0.799247	-1.25118	60.0251	75.102	1	161736084	161933861	+
ATF6B	0.2993	0.101773	0.414134	0.948017	-1.05483	78.6415	82.9537	0.628121	0.941561	0.979874	1.003	1.003	88.9245	88.659	0.282629	0.590709	0.706747	1.01749	1.01749	103.373	101.596	HSCHR6_MHC_DBB	32041705	32071806	-
ATF7	0.440857	0.263535	0.610002	1.03952	1.03952	46.1392	44.385	0.0998971	0.0364174	0.15584	1.08393	1.08393	48.9821	45.1894	0.079756	0.1134	0.199439	0.942538	-1.06097	46.8478	49.7038	12	53901640	54020200	-
ATF7IP	0.484247	0.329443	0.67004	1.03744	1.03744	42.6021	41.0647	0.00236943	0.000180148	0.00369634	1.19446	1.19446	47.4936	39.7617	7.83366e-08	8.49433e-09	1.9589e-07	1.49885	1.49885	68.379	45.6209	12	14518610	14651698	+
ATF7IP2	0.571027	0.503626	0.790116	1.22351	1.22351	1.09276	0.89314	0.336045	0.261667	0.524233	0.725183	-1.37896	1.05651	1.45688	0.251723	0.504885	0.629463	1.19188	1.19188	0.810929	0.680378	16	10420291	10577496	+
ATG10	0.557901	0.473643	0.771953	1.08862	1.08862	3.74709	3.44204	0.144777	0.0655419	0.225853	1.23326	1.23326	4.54417	3.6847	0.0641133	0.086336	0.160323	1.23422	1.23422	6.02482	4.88148	5	81267844	81572677	+
ATG12	0.645582	0.694856	0.893276	1.01229	1.01229	35.5376	35.1061	0.23536	0.143132	0.367164	1.04551	1.04551	35.1573	33.6269	0.000334729	0.000176309	0.000837029	1.15235	1.15235	34.1598	29.6435	5	115163893	115177556	-
ATG13	0.301662	0.103889	0.417402	0.956034	-1.04599	76.4706	79.9873	0.30336	0.220398	0.473244	0.967502	-1.03359	80.1356	82.8274	0.0610239	0.0813176	0.152598	0.952042	-1.05037	69.3186	72.8105	11	46638826	46696369	+
ATG14	0.434816	0.251424	0.601644	1.10332	1.10332	15.5779	14.1191	0.292059	0.205926	0.455615	1.11566	1.11566	12.7327	11.4127	0.000884147	0.000541495	0.00221091	1.40281	1.40281	16.0228	11.4219	14	55833110	55878577	-
ATG16L1	0.532703	0.421519	0.737089	0.966319	-1.03486	28.4069	29.397	0.531498	0.6358	0.829142	1.01853	1.01853	28.1239	27.6123	0.00138703	0.000927255	0.00346842	1.18279	1.18279	31.0064	26.2146	2	234118697	234204321	+
ATG16L2	0.697221	0.85651	0.964728	1.01296	1.01296	15.8247	15.6223	0.401839	0.368596	0.626873	0.938357	-1.06569	17.1211	18.2459	0.00298134	0.002239	0.00745519	0.761682	-1.31288	24.6044	32.3028	11	72525353	72554720	+
ATG2A	0.239464	0.0567528	0.331341	0.898428	-1.11306	26.5355	29.5355	0.633125	0.96448	0.987681	1.00185	1.00185	27.2044	27.1542	0.17383	0.306847	0.434681	0.949981	-1.05265	29.5344	31.0895	11	64662007	64684723	-
ATG2B	0.697448	0.858546	0.965041	0.9866	-1.01358	33.6638	34.121	0.573609	0.75085	0.894835	0.982814	-1.01749	36.5398	37.1787	0.000168286	7.90222e-05	0.000420819	0.756533	-1.32182	25.4354	33.621	14	96747595	96830208	-
ATG3	0.697221	0.856321	0.964728	1.00635	1.00635	42.3966	42.129	0.345733	0.277153	0.539347	0.960951	-1.04064	45.0792	46.911	6.39052e-05	2.57536e-05	0.000159803	0.806625	-1.23973	34.7378	43.0657	3	112251356	112280894	-
ATG4A	0.465938	0.300299	0.644706	1.06456	1.06456	11.7147	11.0043	0.289916	0.203409	0.452272	1.08907	1.08907	13.3417	12.2505	0.00653707	0.00563941	0.0163467	1.22779	1.22779	13.6993	11.1577	X	107334898	107397902	+
ATG4B	0.70485	0.896331	0.975283	1.00461	1.00461	34.7199	34.5606	0.173683	0.0881845	0.270947	0.93754	-1.06662	32.3587	34.5145	0.0418208	0.0510002	0.104578	0.927631	-1.07801	37.9267	40.8856	2	242576628	242613273	+
ATG4C	0.69953	0.871981	0.967923	1.03252	1.03252	7.46978	7.2345	0.373419	0.320397	0.582537	0.879619	-1.13686	7.93273	9.01836	0.066006	0.0894354	0.165056	0.804119	-1.2436	5.83857	7.26083	1	63249806	63331185	+
ATG4D	0.370754	0.172036	0.513003	0.90965	-1.09932	10.1086	11.1126	0.29556	0.210637	0.461077	1.08531	1.08531	12.2813	11.316	0.061385	0.081875	0.1535	0.879253	-1.13733	13.1058	14.9056	19	10654571	10664095	+
ATG5	0.692385	0.839736	0.958036	1.00855	1.00855	31.5026	31.2354	0.457714	0.469292	0.714038	1.03316	1.03316	40.5824	39.28	0.00297785	0.00223553	0.00744646	1.18636	1.18636	42.9794	36.2279	6	106632351	106773667	-
ATG7	0.478159	0.319917	0.661617	0.954634	-1.04752	26.9615	28.2428	0.439377	0.435122	0.685433	1.03511	1.03511	33.972	32.8196	0.25533	0.514446	0.638482	1.03081	1.03081	37.5714	36.4483	3	11313995	11599140	+
ATG9A	0.455206	0.284523	0.629858	0.945376	-1.05778	52.1107	55.1216	0.0305295	0.0062427	0.0476263	1.16329	1.16329	68.2965	58.7101	0.000920577	0.000569922	0.00230201	1.22849	1.22849	84.1835	68.5259	2	220074494	220094440	-
ATHL1	0.137652	0.0120525	0.190466	0.807448	-1.23847	9.33266	11.5582	0.311742	0.230017	0.48632	0.910796	-1.09794	8.35138	9.16932	0.00652374	0.0056269	0.0163134	1.27593	1.27593	27.0177	21.175	11	289135	296108	+
ATIC	0.14804	0.0151203	0.204839	0.93248	-1.07241	111.32	119.381	0.187116	0.0996392	0.291904	0.957044	-1.04488	107.282	112.097	1.19659e-07	1.43815e-08	2.99223e-07	0.762938	-1.31072	79.0591	103.625	2	216176540	216214488	+
ATL1	0.282059	0.0882013	0.390278	1.1762	1.1762	5.78871	4.92152	0.147211	0.0671973	0.229651	1.19315	1.19315	3.85234	3.22872	1.54556e-07	1.99582e-08	3.86486e-07	2.58513	2.58513	5.6062	2.16863	14	50999227	51099787	+
ATL2	0.358741	0.157971	0.496381	1.07062	1.07062	40.2046	37.5527	0.129226	0.0540904	0.201594	1.10052	1.10052	41.5583	37.7625	4.46381e-05	1.70995e-05	0.000111623	1.33001	1.33001	39.0465	29.358	2	38522022	38604428	-
ATL3	0.256848	0.0693927	0.355394	1.10092	1.10092	84.8913	77.1096	0.141118	0.0628248	0.220145	1.10184	1.10184	86.3889	78.4039	0.00517812	0.0042895	0.0129485	1.18496	1.18496	83.1979	70.2117	11	63391559	63439394	-
ATM	0.17606	0.0244619	0.24361	1.19252	1.19252	61.363	51.4564	0.425784	0.409827	0.664227	1.06371	1.06371	61.4357	57.7562	0.0722259	0.100068	0.180609	1.13962	1.13962	60.8763	53.4183	11	108093211	108239830	+
ATMIN	0.23126	0.0514179	0.319988	1.05698	1.05698	55.7437	52.7386	0.29556	0.210644	0.461077	1.03532	1.03532	59.0991	57.0831	0.0001233	5.52319e-05	0.000308327	1.15732	1.15732	56.846	49.1185	16	81069452	81080964	+
ATN1	0.0666498	0.000575353	0.0922217	0.862161	-1.15988	139.541	161.851	0.516795	0.598192	0.806205	1.01778	1.01778	168.366	165.424	0.000538833	0.000305122	0.00134742	0.854271	-1.17059	139.569	163.378	HG344_PATCH	7033626	7051485	+
ATOX1	0.642027	0.682033	0.888356	1.01722	1.01722	17.9204	17.6169	0.576843	0.761416	0.899881	1.01824	1.01824	20.367	20.0021	0.081396	0.116361	0.20354	0.907773	-1.1016	23.0002	25.3369	5	151121877	151152094	-
ATP10D	0.713133	0.943195	0.986745	0.996098	-1.00392	67.5824	67.8471	0.0123268	0.00176393	0.0192298	1.12569	1.12569	82.1371	72.9658	0.000612592	0.000353135	0.00153186	1.15375	1.15375	87.8844	76.1731	4	47487305	47595504	+
ATP11A	0.664115	0.748227	0.91892	0.986648	-1.01353	51.8065	52.5076	0.589087	0.797843	0.918981	1.00916	1.00916	54.5295	54.0344	0.00015422	7.1536e-05	0.000385646	0.822545	-1.21574	49.3107	59.9489	13	113344643	113541483	+
ATP11B	0.243333	0.0593972	0.336694	1.08291	1.08291	98.5457	91.0007	0.353239	0.287832	0.551056	1.04255	1.04255	124.856	119.76	0.0134837	0.0131505	0.0337176	1.117	1.117	122.758	109.9	3	182511288	182639424	+
ATP11C	0.318003	0.1179	0.440013	1.09182	1.09182	30.7435	28.158	0.0649223	0.0192999	0.101279	1.15529	1.15529	34.8698	30.1827	0.00331605	0.00252981	0.00829219	1.22363	1.22363	35.6087	29.1009	X	138808505	139027436	-
ATP12A	0.444159	0.268757	0.614572	0.682126	-1.46601	0.24689	0.361943	0.557595	0.70952	0.869854	0.911571	-1.09701	0.255442	0.280222	0.299091	0.638514	0.747913	0.940897	-1.06282	0.377115	0.400804	13	25254549	25285922	+
ATP13A1	0.267462	0.076604	0.370081	0.936241	-1.0681	63.326	67.6385	0.340542	0.268561	0.531248	1.04132	1.04132	59.3325	56.9783	0.384853	0.93009	0.962371	1.0035	1.0035	57.5088	57.3083	19	19756007	19774503	-
ATP13A2	0.0990021	0.00399393	0.136987	0.872898	-1.14561	93.7346	107.383	0.294004	0.20826	0.458649	1.05375	1.05375	109.102	103.537	0.246436	0.490016	0.616241	0.975785	-1.02482	114.593	117.437	1	17312453	17338424	-
ATP13A3	0.288893	0.0940754	0.399734	1.07436	1.07436	149.179	138.853	0.50319	0.566946	0.784981	0.975389	-1.02523	163.64	167.769	0.00898935	0.0081729	0.0224789	0.884682	-1.13035	136.667	154.481	3	194123401	194219094	-
ATP1A1	0.437994	0.257541	0.606041	1.03393	1.03393	470.679	455.233	2.73302e-05	3.94827e-07	4.26354e-05	1.269	1.269	656.64	517.447	5.32495e-11	2.81336e-13	1.33157e-10	1.90275	1.90275	992.007	521.354	1	116915290	116952884	+
ATP1A1OS	0.45225	0.281385	0.625766	0.621051	-1.61017	0.163855	0.263836	0.348273	0.280856	0.543309	0.812532	-1.23072	0.201307	0.247752	0.209691	0.394182	0.524356	0.676446	-1.47832	0.318775	0.471251	1	116934869	116961245	-
ATP1A3	0.711352	0.933284	0.98428	1.02544	1.02544	0.587073	0.572511	0.605129	0.853916	0.944007	0.953565	-1.0487	0.391526	0.410592	0.0415128	0.0505156	0.103808	0.603213	-1.65779	0.229884	0.381099	19	42470734	42501650	-
ATP1B1	0.171263	0.022596	0.236973	1.11717	1.11717	47.9859	42.9531	0.0399432	0.00926644	0.0623118	1.13765	1.13765	52.9586	46.5507	0.0777309	0.109765	0.194375	1.08099	1.08099	51.2031	47.3667	1	169074935	169101961	+
ATP1B3	0.70893	0.920166	0.980929	0.996366	-1.00365	84.1346	84.4415	0.0172765	0.00287013	0.0269516	1.13673	1.13673	105.785	93.0608	0.000140456	6.42402e-05	0.000351227	1.21746	1.21746	107.451	88.2586	3	141594966	141645357	+
ATP2A1	0.702364	0.887362	0.971844	0.959053	-1.0427	0.474157	0.494401	0.130037	0.0547199	0.20286	0.518292	-1.92941	0.215232	0.415272	0.358425	0.830596	0.896285	0.911267	-1.09737	0.447768	0.491369	16	28889726	28915831	+
ATP2A2	0.694236	0.845722	0.960598	0.99611	-1.0039	739.956	742.845	0.0425478	0.0101813	0.066375	0.943277	-1.06013	751.471	796.66	1.65949e-09	6.15194e-11	4.14974e-09	0.729161	-1.37144	485.856	666.322	12	110718561	110788899	+
ATP2A3	0.336783	0.138085	0.465998	0.758497	-1.3184	0.411563	0.542603	0.630605	0.95282	0.983751	1.00937	1.00937	0.691267	0.684853	0.000342044	0.000180849	0.00085532	2.28213	2.28213	2.08513	0.913677	17	3827169	3867737	-
ATP2B1	0.129899	0.0100759	0.179738	1.11757	1.11757	124.418	111.329	0.0960235	0.0343817	0.149798	1.09216	1.09216	139.773	127.979	7.66974e-05	3.17973e-05	0.000191791	1.24911	1.24911	112.12	89.7601	12	89981828	90103078	-
ATP2B4	0.199842	0.0353737	0.276516	1.11705	1.11705	168.779	151.093	3.24522e-05	4.84712e-07	5.06258e-05	1.51273	1.51273	302.252	199.806	1.11622e-07	1.31208e-08	2.79123e-07	1.71665	1.71665	477.382	278.09	1	203595689	203713210	+
ATP2C1	0.262261	0.0732537	0.362884	1.07058	1.07058	157.325	146.953	0.16333	0.0793712	0.254797	1.07045	1.07045	165.691	154.787	0.0145432	0.0143949	0.036367	1.10626	1.10626	168.349	152.179	3	130569439	130735557	+
ATP2C2	0.365751	0.165495	0.506081	0.637071	-1.56968	0.149133	0.234091	0.591486	0.80477	0.922723	0.895528	-1.11666	0.418399	0.46721	0.00330852	0.00252355	0.00827335	0.305884	-3.26922	0.200413	0.655194	16	84402133	84497794	+
ATP5A1	0.159653	0.0184867	0.220907	1.04973	1.04973	257.73	245.521	0.270772	0.180233	0.422406	1.02618	1.02618	293.745	286.251	0.159768	0.274597	0.399519	1.02103	1.02103	308.35	302	18	43664110	43684301	-
ATP5A1P6	0.370234	0.171362	0.512283	0.698981	-1.43065	0.482109	0.689731	0.0706252	0.0218207	0.110176	3.7399	3.7399	0.28312	0.0757025	0.109433	0.168375	0.27365	2.58752	2.58752	0.160348	0.0619697	9	44558938	44560286	+
ATP5B	0.177017	0.0248987	0.244934	0.950155	-1.05246	397.576	418.433	0.135497	0.0585335	0.211376	1.04265	1.04265	503.321	482.731	0.0293843	0.0332286	0.0734788	0.953141	-1.04916	472.656	495.893	12	57031959	57039799	-
ATP5C1	0.499678	0.355198	0.691392	0.964894	-1.03638	80.5331	83.4631	0.629972	0.950528	0.982763	0.998948	-1.00105	95.0858	95.1859	0.339111	0.763865	0.847988	0.988681	-1.01145	85.4565	86.4349	10	7830092	7849779	+
ATP5D	0.0983333	0.00391652	0.136061	0.781873	-1.27898	26.2966	33.6328	0.355793	0.291422	0.55504	1.06971	1.06971	37.3899	34.9533	0.28806	0.6066	0.720329	1.03621	1.03621	40.8066	39.3808	19	1241749	1244825	+
ATP5E	0.188912	0.0300522	0.261393	1.11709	1.11709	83.6629	74.8934	0.164159	0.0802169	0.25609	1.09513	1.09513	90.1146	82.287	0.0689742	0.0945972	0.172478	1.0913	1.0913	117.939	108.073	20	57600522	57607438	-
ATP5EP2	0.708836	0.919416	0.980799	0.813077	-1.2299	0.279749	0.344062	0.599214	0.833551	0.934779	1.05172	1.05172	0.467844	0.444838	0.10003	0.150416	0.250138	0.634682	-1.57559	0.34969	0.550968	13	28519343	28519728	+
ATP5F1	0.526618	0.407612	0.728669	1.03091	1.03091	100.179	97.1758	0.516846	0.598513	0.806285	1.01943	1.01943	119.368	117.093	0.160001	0.275268	0.400101	0.962688	-1.03876	104.963	109.031	1	111991486	112005396	+
ATP5G1	0.684174	0.813013	0.946675	0.990193	-1.0099	30.8556	31.1612	0.375282	0.323021	0.585444	0.952881	-1.04945	37.7277	39.5933	8.22219e-05	3.46338e-05	0.000205606	0.764779	-1.30757	35.6756	46.6482	17	46970127	46973234	+
ATP5G2	0.352431	0.152043	0.48765	0.935508	-1.06894	43.1368	46.1105	0.622972	0.919761	0.971842	0.99398	-1.00606	60.0833	60.4472	0.144725	0.241677	0.361901	0.949058	-1.05368	76.5214	80.6288	12	54026510	54071193	-
ATP5G3	0.552128	0.462795	0.763966	1.02347	1.02347	94.1436	91.9848	0.175141	0.0893469	0.273222	1.05893	1.05893	115.415	108.992	0.0398409	0.048001	0.0996268	1.0694	1.0694	120.24	112.437	2	176040986	176049336	-
ATP5H	0.530464	0.414444	0.73399	1.03516	1.03516	46.9437	45.3491	0.595184	0.817514	0.928493	1.0099	1.0099	56.2704	55.7187	0.164624	0.28541	0.411663	1.04736	1.04736	73.8818	70.5409	17	73034958	73043081	-
ATP5I	0.29446	0.0986329	0.407436	0.879183	-1.13742	22.5993	25.7049	0.0839497	0.0282896	0.130962	1.19373	1.19373	32.0112	26.8161	0.215113	0.407934	0.537914	1.06492	1.06492	40.1717	37.7229	4	666225	668128	-
ATP5J	0.197563	0.0339443	0.273363	1.11687	1.11687	40.6492	36.3957	0.609977	0.872611	0.95157	1.00923	1.00923	45.7382	45.3201	0.223059	0.427962	0.557785	1.03926	1.03926	50.2051	48.3087	21	27088815	27107985	-
ATP5J2	0.55393	0.466532	0.76646	1.04996	1.04996	65.2887	62.1821	0.207674	0.11717	0.323973	0.90166	-1.10907	67.9983	75.4146	0.161656	0.278914	0.404239	1.07427	1.07427	83.9684	78.1634	7	99046098	99063955	-
ATP5J2-PTCD1	0.37637	0.179128	0.520774	0.884906	-1.13006	4.60912	5.2086	0.565798	0.730865	0.88265	0.973129	-1.02761	4.72118	4.85154	0.0787663	0.111665	0.196964	0.851783	-1.17401	3.95914	4.64806	7	99017372	99063821	-
ATP5L	0.429894	0.245101	0.594834	1.06194	1.06194	47.779	44.992	0.353466	0.288254	0.55141	0.947376	-1.05555	54.7294	57.7695	0.123753	0.197179	0.30946	0.938323	-1.06573	66.0984	70.4431	11	118271869	118302212	+
ATP5O	0.238273	0.0559701	0.329692	1.05725	1.05725	48.1481	45.541	0.0888752	0.0306942	0.138646	1.06725	1.06725	69.8733	65.4705	0.00251802	0.00184165	0.0062966	1.10741	1.10741	74.4504	67.2296	21	35275757	35288285	-
ATP5S	0.664861	0.752468	0.919951	0.976045	-1.02454	4.44374	4.5528	0.384507	0.339374	0.599835	0.920046	-1.0869	3.27639	3.56112	0.355921	0.821356	0.890022	1.01531	1.01531	4.34797	4.28243	14	50779044	50802277	+
ATP5SL	0.467372	0.303423	0.64669	1.31206	1.31206	43.0576	32.8167	0.107501	0.0409389	0.167702	2.86288	2.86288	50.0071	17.4674	0.0351285	0.0412654	0.087843	0.00156843	-637.581	0.0504453	32.163	HG1350_HG959_PATCH	41937223	41946623	-
ATP6AP1	0.494265	0.345786	0.683903	0.655625	-1.52526	45.8593	69.9475	0.408641	0.380506	0.637485	2.10723	2.10723	48.042	22.7986	0.0441966	0.0546279	0.110519	3.76423	3.76423	103.302	27.443	X	153656978	153664863	+
ATP6AP1L	0.650426	0.708074	0.899978	0.999755	-1.00025	0.620603	0.620755	0.572816	0.748429	0.893599	0.998369	-1.00163	0.519634	0.520483	0.391515	0.962	0.97903	0.988347	-1.01179	0.855436	0.865522	5	81575281	81682797	+
ATP6AP2	0.0735895	0.00109441	0.101824	1.13099	1.13099	76.9408	68.0297	0.357589	0.294072	0.557842	1.03423	1.03423	81.4568	78.7604	0.227366	0.440227	0.568555	1.02396	1.02396	93.6392	91.4477	X	40440146	40465890	+
ATP6V0A1	0.54246	0.443473	0.750589	0.96474	-1.03655	31.3403	32.4857	0.0580128	0.0163012	0.0905006	1.1258	1.1258	36.0194	31.9944	0.000952	0.000594963	0.00238059	1.2084	1.2084	46.6716	38.6226	17	40610862	40674630	+
ATP6V0A2	0.345465	0.145568	0.478012	1.06873	1.06873	23.0936	21.6084	0.15303	0.0717116	0.238729	0.91833	-1.08893	17.8771	19.467	5.62919e-06	1.46686e-06	1.40765e-05	0.716261	-1.39614	11.087	15.479	12	124196865	124246303	+
ATP6V0A4	0.659053	0.732676	0.911916	1.16364	1.16364	0.342052	0.293951	0.0413529	0.00978284	0.064511	0.373899	-2.67452	0.207847	0.555889	0.000833652	0.000505419	0.00208465	0.197088	-5.07388	0.0823515	0.417842	7	138391040	138484306	-
ATP6V0B	0.547017	0.452808	0.756894	0.974139	-1.02655	37.7932	38.7965	0.166713	0.0822214	0.260074	0.937552	-1.06661	42.8892	45.7459	0.336029	0.754327	0.840281	0.989991	-1.01011	45.6314	46.0928	1	44440159	44443968	+
ATP6V0C	0.323143	0.123822	0.447125	0.887766	-1.12642	69.6164	78.4175	0.52593	0.621385	0.820456	1.03454	1.03454	85.4504	82.5975	0.0612122	0.0816068	0.153068	0.882006	-1.13378	78.6572	89.1799	16	2563871	2570220	+
ATP6V0D1	0.292141	0.0971555	0.404228	0.947927	-1.05493	85.0847	89.7587	0.122033	0.0498128	0.190373	1.06671	1.06671	91.6152	85.8858	0.000649157	0.000377258	0.00162329	1.14855	1.14855	98.1747	85.4769	16	67471917	67515141	-
ATP6V0E1	0.522904	0.398033	0.723529	1.03946	1.03946	53.4319	51.4034	0.32876	0.25135	0.512869	1.05399	1.05399	65.6106	62.2499	0.000239786	0.000118856	0.000599614	1.25608	1.25608	80.3802	63.993	5	172410760	172462449	+
ATP6V0E2	0.455023	0.284292	0.629604	0.775357	-1.28973	0.894107	1.15316	0.174494	0.088926	0.272213	0.649213	-1.54033	0.748883	1.15352	0.000857373	0.000522204	0.00214396	0.341336	-2.92967	0.356441	1.04425	7	149570057	149577785	+
ATP6V0E2-AS1	0.461344	0.293684	0.63835	0.708969	-1.4105	0.52486	0.740314	0.0503016	0.0131523	0.078471	0.436996	-2.28835	0.217958	0.498765	0.0687491	0.0941929	0.171915	0.553012	-1.80828	0.276525	0.500034	7	149564786	149577700	-
ATP6V1A	0.285083	0.0912607	0.394462	1.06812	1.06812	40.4191	37.8413	0.13383	0.0573465	0.208776	1.07769	1.07769	42.5244	39.4588	0.0196319	0.0204658	0.0490918	1.09998	1.09998	41.7616	37.966	3	113465866	113530904	+
ATP6V1B2	0.378906	0.182879	0.524283	1.03149	1.03149	48.113	46.6443	0.0142046	0.00218595	0.0221592	1.0851	1.0851	59.0524	54.421	7.20184e-06	1.96429e-06	1.8009e-05	1.1787	1.1787	59.8651	50.7891	8	20054878	20084331	+
ATP6V1C1	0.416691	0.229963	0.576565	1.05057	1.05057	45.7209	43.5203	0.57437	0.753724	0.896023	1.01178	1.01178	48.9061	48.3364	0.0539288	0.0696253	0.134855	1.07998	1.07998	45.2831	41.9294	8	104033291	104085280	+
ATP6V1D	0.064751	0.000449688	0.0895944	1.10061	1.10061	58.1125	52.8005	0.16452	0.0805042	0.256653	0.960659	-1.04095	57.9619	60.3356	0.00216359	0.001548	0.00541031	1.08632	1.08632	53.7159	49.4475	14	67761088	67826983	-
ATP6V1E1	0.682113	0.807634	0.943823	0.994276	-1.00576	58.1151	58.4496	0.0924249	0.0325168	0.144184	1.06026	1.06026	65.8735	62.1299	0.0567067	0.07419	0.141802	1.04872	1.04872	69.8016	66.5589	22	18074902	18111585	-
ATP6V1E2	0.406075	0.217371	0.561875	1.17544	1.17544	3.67377	3.12544	0.500389	0.560465	0.780611	0.926331	-1.07953	3.47348	3.74972	0.0540251	0.0697887	0.135096	0.788703	-1.2679	2.78962	3.53697	2	46717889	46769697	-
ATP6V1F	0.364238	0.163627	0.503987	0.915146	-1.09272	33.798	36.9318	0.378976	0.329365	0.591206	0.940038	-1.06379	40.31	42.8812	0.195415	0.359288	0.488659	0.949546	-1.05314	50.3715	53.048	7	128502880	128505899	+
ATP6V1G1	0.281942	0.088053	0.390116	1.09794	1.09794	56.6385	51.586	0.444365	0.444729	0.693213	0.962136	-1.03935	58.9468	61.2666	0.0197491	0.0206103	0.0493849	1.13833	1.13833	67.6373	59.4179	9	117350026	117360654	+
ATP6V1G2-DDX39B	0.2277	0.0494273	0.315062	1.2625	1.2625	48.7706	38.63	0.596508	0.823873	0.930558	1.02365	1.02365	48.046	46.9359	0.398724	0.99453	0.997055	1.00053	1.00053	46.6936	46.6689	6	31497996	31514386	-
ATP6V1H	0.510696	0.375776	0.706637	1.04046	1.04046	37.7517	36.2839	0.605831	0.856924	0.945102	0.99111	-1.00897	38.4114	38.7559	0.223386	0.428898	0.558602	1.03468	1.03468	40.1496	38.8037	8	54628117	54756119	-
ATP7A	0.716839	0.971304	0.991872	1.51931	1.51931	2.8313	1.86355	0.620734	0.911886	0.968351	1.1687	1.1687	8.05533	6.89258	0.0422452	0.0516659	0.105639	0.438334	-2.28136	2.62911	5.99796	X	77166194	77305893	+
ATP7B	0.644072	0.690919	0.891187	0.976702	-1.02385	7.7329	7.91736	0.0668451	0.0201743	0.104279	1.2012	1.2012	10.1716	8.46782	0.205712	0.384542	0.514407	1.06691	1.06691	14.9357	13.999	13	52506809	52585631	-
ATP8A2	0.626048	0.641146	0.866247	0.907907	-1.10143	2.43597	2.68307	0.148499	0.0684195	0.23166	0.686882	-1.45585	1.63337	2.37795	0.0718479	0.0993929	0.179664	0.722122	-1.38481	0.869991	1.20477	13	25946209	26599990	+
ATP8B1	0.381316	0.186649	0.527617	1.06998	1.06998	34.4144	32.1635	0.357266	0.293461	0.557338	0.945102	-1.05809	37.6457	39.8324	0.000240192	0.000119094	0.000600628	1.30066	1.30066	38.1624	29.3407	18	55313658	55470334	-
ATP8B2	0.601831	0.58286	0.832738	1.02843	1.02843	29.0151	28.2129	0.0114798	0.00161508	0.0179086	1.22394	1.22394	36.567	29.8763	8.61999e-05	3.65491e-05	0.000215553	1.35393	1.35393	46.7052	34.496	1	154298029	154323784	+
ATP8B3	0.440667	0.262781	0.60974	1.33886	1.33886	0.602613	0.450095	0.242023	0.149237	0.377558	1.36888	1.36888	0.72096	0.52668	0.000707161	0.000417506	0.00176834	3.03235	3.03235	2.04038	0.672873	19	1782074	1812276	-
ATP9A	0.119586	0.00784977	0.165469	1.12837	1.12837	24.3682	21.5959	0.357842	0.294529	0.558237	1.04332	1.04332	26.1821	25.0949	0.286064	0.60085	0.715338	1.02162	1.02162	39.4191	38.5849	20	50213053	50385174	-
ATP9B	0.505768	0.365617	0.699818	1.06584	1.06584	10.9119	10.2379	0.141484	0.0631107	0.220717	1.15305	1.15305	10.09	8.75074	0.00811225	0.00724389	0.0202856	1.24401	1.24401	12.8175	10.3034	18	76829285	77138284	+
ATPAF1	0.374036	0.176564	0.517545	0.944248	-1.05904	25.7337	27.2532	0.609931	0.870923	0.951498	1.0068	1.0068	26.9981	26.8157	0.0540568	0.0698463	0.135175	0.926565	-1.07925	24.1942	26.1117	1	47098409	47139540	-
ATPAF2	0.632518	0.656846	0.8752	0.961809	-1.03971	8.19317	8.5185	0.579603	0.769192	0.904186	1.02498	1.02498	8.95777	8.73949	0.0956498	0.142308	0.239184	1.12811	1.12811	11.577	10.2623	17	17880723	17942524	-
ATPIF1	0.429319	0.244327	0.594038	0.937116	-1.0671	43.1353	46.0298	0.545584	0.673996	0.851117	0.980119	-1.02028	48.0421	49.0166	0.14681	0.246271	0.367116	1.06672	1.06672	64.4034	60.3752	1	28562620	28573418	+
ATR	0.506013	0.365955	0.700158	1.0463	1.0463	57.474	54.9308	0.520797	0.608646	0.812448	1.02576	1.02576	52.2579	50.9456	0.0685824	0.0939114	0.171498	0.916656	-1.09092	40.6282	44.3222	3	142168077	142297669	-
ATRAID	0.708229	0.914578	0.979959	0.995097	-1.00493	37.5085	37.6933	0.474613	0.504681	0.740401	1.02994	1.02994	42.8727	41.6264	0.283095	0.592061	0.707911	0.975596	-1.02501	51.7027	52.996	2	27434895	27440047	+
ATRIP	0.64367	0.689254	0.89063	0.967208	-1.0339	13.4175	13.8724	0.442488	0.441408	0.690285	0.95082	-1.05172	11.7019	12.3072	0.000504092	0.00028288	0.00126054	0.728157	-1.37333	7.2206	9.91626	3	48488114	48507116	+
ATRN	0.257683	0.0702405	0.35655	1.06056	1.06056	129.795	122.383	0.184432	0.0973686	0.287716	1.05555	1.05555	133.612	126.581	0.0216275	0.0229671	0.054082	1.08031	1.08031	157.858	146.123	20	3451687	3631770	+
ATRX	0.711352	0.932502	0.98428	0.896729	-1.11516	0.0492147	0.0548825	0.00909938	0.00116006	0.0141951	0.00103947	-962.028	0.0437096	42.0498	0.387965	0.944144	0.970152	1.09452	1.09452	0.0504453	0.0460892	HG1426_PATCH	76765832	77047171	-
ATXN1	0.55081	0.460539	0.762142	1.04129	1.04129	18.8669	18.1187	0.00188463	0.00013221	0.00294005	1.30079	1.30079	25.0503	19.2577	1.78176e-06	3.7237e-07	4.45551e-06	1.55967	1.55967	35.2946	22.6295	6	16299343	16761723	-
ATXN10	0.328606	0.128623	0.454684	1.05347	1.05347	75.3238	71.5004	0.631128	0.956134	0.984565	0.998254	-1.00175	84.5002	84.648	0.289341	0.61019	0.72353	0.98212	-1.01821	86.7635	88.3431	22	46067678	46241188	+
ATXN1L	0.53437	0.42566	0.739395	1.03118	1.03118	70.9456	68.8002	0.565738	0.730685	0.882557	1.01359	1.01359	62.1875	61.3534	0.130024	0.210179	0.32514	1.051	1.051	55.2889	52.6059	16	71879894	71919172	+
ATXN2	0.500415	0.357106	0.692411	0.961931	-1.03958	41.6594	43.3082	0.46253	0.478661	0.721551	1.02875	1.02875	43.9951	42.7657	0.0508048	0.0647498	0.127043	0.922682	-1.0838	39.0864	42.3617	12	111890018	112037481	-
ATXN2L	0.064751	0.000152629	0.0895944	0.863613	-1.15793	153.973	178.289	0.572434	0.747432	0.893002	1.00967	1.00967	165.356	163.773	8.2735e-05	3.4901e-05	0.000206889	0.844307	-1.1844	147.179	174.32	16	28834356	28848559	+
ATXN3	0.372126	0.174053	0.514902	1.11201	1.11201	13.1156	11.7946	0.637845	0.984964	0.995044	1.00331	1.00331	14.7605	14.7117	0.102921	0.155621	0.257365	1.11546	1.11546	16.1797	14.505	14	92524896	92572966	-
ATXN7	0.707397	0.911814	0.978808	0.995394	-1.00463	38.2121	38.3889	0.557007	0.707324	0.868937	1.0158	1.0158	35.6222	35.0681	0.398405	0.993316	0.99626	1.00063	1.00063	34.9042	34.8821	3	63850233	63989139	+
ATXN7L1	0.359516	0.159356	0.497453	1.15607	1.15607	9.31678	8.05904	0.102769	0.0380972	0.160321	1.25248	1.25248	8.87231	7.08378	0.314533	0.684793	0.786526	0.965711	-1.03551	7.26063	7.51843	7	105245514	105517051	-
ATXN7L2	0.502627	0.361418	0.695472	0.883143	-1.13232	4.61457	5.22516	0.154351	0.0728659	0.240789	0.783112	-1.27696	4.10778	5.24546	0.0202602	0.0212742	0.0506631	0.744887	-1.34248	3.96942	5.32889	1	110026101	110035427	+
ATXN7L3	0.485997	0.332721	0.672462	0.966482	-1.03468	63.0068	65.1919	0.0223556	0.00405858	0.0348749	1.11917	1.11917	73.794	65.9366	0.0216635	0.0230121	0.0541722	1.0885	1.0885	81.6934	75.0514	17	42269173	42277482	-
ATXN7L3B	0.415243	0.2281	0.574561	1.03577	1.03577	55.0777	53.1755	0.0281595	0.005541	0.0439291	1.09394	1.09394	54.8746	50.1625	0.0010108	0.000637675	0.00252763	1.12609	1.12609	62.9421	55.8944	12	74931551	74935224	+
AUH	0.694083	0.845208	0.960386	0.970563	-1.03033	4.31318	4.444	0.36302	0.303457	0.566315	0.889683	-1.124	4.37994	4.92304	0.0559919	0.0730559	0.140014	1.2257	1.2257	6.67044	5.44216	9	93976097	94124196	-
AUNIP	0.657716	0.726748	0.910065	0.977183	-1.02335	11.7197	11.9933	0.00660552	0.000740277	0.0103047	0.710072	-1.40831	9.4799	13.3506	2.59938e-06	5.90622e-07	6.50005e-06	0.517965	-1.93063	4.56757	8.81829	1	26158414	26185904	-
AUP1	0.331068	0.131608	0.458091	0.942174	-1.06138	99.7743	105.898	0.236464	0.144032	0.368886	0.945808	-1.0573	107.399	113.552	0.0367457	0.0436022	0.0918869	0.923888	-1.08238	100.072	108.316	2	74753772	74757067	-
AURKA	0.525164	0.40388	0.726656	1.0271	1.0271	60.8602	59.2545	0.0340478	0.00733614	0.0531149	0.90683	-1.10274	63.9212	70.4886	8.92996e-10	2.52121e-11	2.23304e-09	0.59176	-1.68987	25.808	43.6123	20	54944445	54967394	-
AURKAIP1	0.254577	0.0678309	0.352252	0.906004	-1.10375	42.0545	46.4176	0.345601	0.276656	0.539141	0.946042	-1.05704	45.162	47.7378	0.000292283	0.000150114	0.000730888	0.784749	-1.27429	40.1905	51.2144	1	1309110	1310876	-
AURKB	0.0808496	0.00171024	0.11187	0.828694	-1.20672	30.2621	36.5178	0.0126458	0.00182299	0.0197276	0.827477	-1.20849	31.2005	37.7056	4.30327e-10	9.50521e-12	1.07608e-09	0.410695	-2.4349	11.2967	27.5064	17	8108056	8113919	-
AURKC	0.605617	0.591279	0.837978	0.755365	-1.32386	0.227557	0.301254	0.607628	0.862327	0.947906	1.00085	1.00085	0.252126	0.251913	0.390046	0.95413	0.975357	1.19793	1.19793	0.307664	0.25683	19	57742377	57746917	+
AUTS2	0.193693	0.0319408	0.268008	0.821771	-1.21688	7.88427	9.59424	0.530937	0.634516	0.828267	0.951959	-1.05047	7.95614	8.35765	0.00176976	0.00123342	0.00442548	0.717317	-1.39408	6.90237	9.62249	7	69063905	70258055	+
AVEN	0.336783	0.1377	0.465998	0.942243	-1.0613	17.7167	18.8027	0.629148	0.946038	0.981476	0.996551	-1.00346	19.4624	19.5297	0.0463566	0.0579279	0.11592	0.924607	-1.08154	19.0438	20.5966	15	34158428	34331378	-
AVIL	0.715395	0.959553	0.989874	0.988564	-1.01157	0.460777	0.466108	0.320125	0.240799	0.499397	1.549	1.549	0.32912	0.212472	0.0299042	0.0339829	0.074779	2.38278	2.38278	0.683605	0.286894	12	58191159	58212488	-
AVL9	0.1781	0.0252115	0.246433	1.08227	1.08227	50.7828	46.9226	0.0303155	0.00617264	0.0472924	1.10461	1.10461	55.939	50.6416	0.000251765	0.000126038	0.000629567	1.17432	1.17432	58.1706	49.5354	7	32535038	33078517	+
AVPI1	0.380413	0.184598	0.526369	0.885153	-1.12975	4.61589	5.2148	0.427	0.412455	0.666124	1.07562	1.07562	5.89075	5.47661	0.178663	0.317726	0.446769	1.09646	1.09646	10.6064	9.67333	10	99437181	99447081	-
AXIN1	0.188912	0.0300644	0.261393	0.907292	-1.10218	37.8883	41.7598	0.547582	0.680051	0.854233	0.983108	-1.01718	46.6754	47.4773	0.0302603	0.0345044	0.0756695	0.911601	-1.09697	50.0763	54.9322	16	337440	402674	-
AXL	0.189906	0.0304499	0.262768	0.906215	-1.10349	212.638	234.644	2.13115e-05	2.69025e-07	3.32461e-05	0.703772	-1.42092	186.19	264.561	1.68229e-10	2.25281e-12	4.20676e-10	0.44418	-2.25134	107.155	241.242	19	41725108	41767672	+
AZI1	0.59678	0.569083	0.825749	0.957729	-1.04414	13.808	14.4174	0.46253	0.47862	0.721551	0.948981	-1.05376	12.4071	13.0741	0.00156322	0.00106847	0.00390901	0.757456	-1.32021	9.91543	13.0904	17	79163393	79196800	-
AZI2	0.475367	0.315244	0.657754	0.961045	-1.04053	44.9723	46.7953	0.585603	0.787411	0.913546	1.01033	1.01033	51.281	50.7566	0.18968	0.344757	0.474317	1.0368	1.0368	51.8226	49.9832	3	28356494	28390619	-
AZIN1	0.227051	0.0491237	0.314164	1.06287	1.06287	163.919	154.222	0.00237848	0.000181294	0.00371045	0.869384	-1.15024	150.842	173.504	9.45776e-07	1.74019e-07	2.36502e-06	0.775684	-1.28919	113.594	146.443	8	103838585	103906093	-
B2M	0.256943	0.0696163	0.355526	1.09391	1.09391	895.417	818.548	0.615456	0.892374	0.960117	0.994086	-1.00595	545.785	549.032	2.24205e-05	7.54969e-06	5.60651e-05	1.35059	1.35059	835.919	618.927	15	45003675	45011076	+
B3GALNT1	0.486538	0.333631	0.673211	0.875189	-1.14261	4.85042	5.54214	0.153705	0.0722418	0.239782	0.76761	-1.30274	3.12134	4.06631	0.00724867	0.00636758	0.0181262	0.647525	-1.54434	1.96687	3.03753	3	160801671	160823173	-
B3GALNT2	0.386787	0.193661	0.535187	1.05777	1.05777	26.9265	25.4559	0.561778	0.720364	0.876379	0.985077	-1.01515	29.533	29.9804	0.000896554	0.000550618	0.00224194	0.839635	-1.19099	25.4588	30.3212	1	235613238	235667782	-
B3GALT4	0.532142	0.41921	0.736312	0.636521	-1.57104	0.28013	0.440095	0.630792	0.954439	0.984042	0.985818	-1.01439	0.671981	0.681648	0.000657298	0.000383576	0.00164365	5.06247	5.06247	3.63972	0.718962	HSCHR6_MHC_COX	33166523	33168209	+
B3GALT6	0.683512	0.811299	0.945759	0.985411	-1.0148	17.7135	17.9757	0.523884	0.615232	0.817264	0.967615	-1.03347	17.2195	17.7958	0.014961	0.014887	0.0374117	1.19573	1.19573	19.0828	15.9591	1	1167629	1170422	+
B3GALTL	0.290691	0.09514	0.402221	1.0906	1.0906	15.2878	14.0177	0.440333	0.437214	0.686924	0.958327	-1.04349	13.9232	14.5286	0.0145481	0.0144021	0.0363793	0.874823	-1.14309	10.4621	11.9592	13	31774073	31906414	+
B3GAT3	0.55561	0.469039	0.768783	0.958462	-1.04334	16.2553	16.9598	0.0746087	0.0238187	0.11639	1.14193	1.14193	20.2225	17.709	0.251131	0.503154	0.627982	1.03979	1.03979	30.5373	29.3688	11	62382768	62389648	-
B3GNT1	0.338861	0.140114	0.468873	0.857117	-1.1667	3.9133	4.56566	0.624076	0.925815	0.973564	0.997766	-1.00224	3.71644	3.72476	0.0140211	0.0137872	0.0350615	0.749377	-1.33444	5.01695	6.69482	11	66112843	66115164	-
B3GNT2	0.542429	0.443243	0.750545	1.03146	1.03146	28.9021	28.0207	0.00520267	0.000533427	0.00811622	1.18865	1.18865	36.3216	30.557	1.46663e-08	1.07154e-09	3.66748e-08	1.67371	1.67371	46.8049	27.9648	2	62423248	62451867	+
B3GNT3	0.332245	0.132671	0.45972	0.943102	-1.06033	16.901	17.9207	0.00214777	0.000158949	0.00335055	1.19968	1.19968	21.5258	17.943	0.0125038	0.0120499	0.0312671	1.11056	1.11056	30.9261	27.8474	19	17905637	17923892	+
B3GNT4	0.599091	0.574974	0.828948	1.03918	1.03918	1.55688	1.49818	0.553101	0.695809	0.862843	0.932093	-1.07285	1.18412	1.27039	0.15488	0.263779	0.387296	1.31647	1.31647	2.31226	1.75641	12	122688090	122693500	+
B3GNT5	0.0390588	6.00905e-05	0.0540447	1.21409	1.21409	121.292	99.9037	0.000211895	6.6769e-06	0.000330558	1.26875	1.26875	148.21	116.816	3.57194e-10	7.00741e-12	8.93205e-10	1.92133	1.92133	224.098	116.637	3	182971032	183016293	+
B3GNT7	0.690512	0.833218	0.955444	0.995709	-1.00431	1.19682	1.20198	0.135644	0.0586604	0.211606	1.54977	1.54977	1.10304	0.711742	0.00290744	0.00217452	0.00727039	2.31299	2.31299	2.29736	0.993244	2	232260254	232265876	+
B3GNT8	0.711627	0.934687	0.984661	0.985923	-1.01428	2.18002	2.21115	0.0112261	0.00155558	0.0175127	1.74882	1.74882	3.42968	1.96114	1.30534e-05	3.99616e-06	3.26417e-05	2.80145	2.80145	7.75845	2.76944	19	41931264	41934636	-
B3GNT9	0.321033	0.121718	0.444205	0.868969	-1.15079	12.7311	14.6509	0.434318	0.425013	0.677541	1.06104	1.06104	12.938	12.1937	0.0126552	0.0122196	0.0316457	1.28964	1.28964	18.3099	14.1978	16	67182008	67185118	-
B3GNTL1	0.483203	0.327493	0.668596	0.710032	-1.40839	0.640753	0.902429	0.340751	0.268936	0.531575	0.812193	-1.23123	0.457837	0.563705	0.118297	0.186034	0.295817	0.657029	-1.522	0.56601	0.861469	17	80900031	81009687	-
B4GALNT1	0.22908	0.0502997	0.316972	0.61099	-1.63669	0.385766	0.631378	0.480756	0.516503	0.749984	0.871546	-1.14739	0.507477	0.582272	0.292592	0.619442	0.731662	1.16426	1.16426	0.544855	0.467984	12	58017193	58027139	-
B4GALNT2	0.577475	0.518699	0.799038	0.851354	-1.1746	0.308141	0.361943	0.365699	0.307571	0.570493	0.733113	-1.36405	0.380345	0.518809	0.0498536	0.0633142	0.124665	0.549142	-1.82102	0.658933	1.19993	17	47209822	47247352	+
B4GALNT3	0.443414	0.267678	0.613541	0.912629	-1.09574	3.87544	4.24645	0.524122	0.616067	0.817635	1.04099	1.04099	6.13776	5.8961	0.00113441	0.000730167	0.00283674	1.4106	1.4106	11.7345	8.3188	12	569530	672676	+
B4GALNT4	0.559994	0.478338	0.77485	0.912112	-1.09636	2.51797	2.7606	0.453841	0.461014	0.707997	1.09939	1.09939	3.72406	3.38738	0.313035	0.679982	0.78278	1.0635	1.0635	7.90889	7.43669	11	369796	382117	+
B4GALT1	0.365042	0.164506	0.5051	1.03647	1.03647	336.416	324.579	0.000218074	6.95566e-06	0.000340197	1.17891	1.17891	389.588	330.463	1.30302e-06	2.58027e-07	3.25835e-06	1.23849	1.23849	382.058	308.486	9	33104080	33167355	-
B4GALT2	0.126486	0.00927561	0.175015	0.900921	-1.10998	88.1925	97.8915	0.627247	0.93735	0.978512	0.996735	-1.00328	96	96.3144	0.00503689	0.00413517	0.0125953	0.889948	-1.12366	96.3	108.209	1	44444615	44456841	+
B4GALT3	0.618004	0.61737	0.855117	0.975741	-1.02486	24.8956	25.5145	0.055739	0.0153722	0.0869533	1.12097	1.12097	32.1037	28.6392	0.119779	0.189049	0.299521	1.06028	1.06028	34.3671	32.4132	1	161141100	161147288	-
B4GALT4	0.329764	0.129735	0.456286	1.08327	1.08327	31.0989	28.7084	0.0946116	0.03366	0.147595	0.883225	-1.13221	26.3511	29.8351	0.328673	0.730553	0.821885	0.981304	-1.01905	29.3217	29.8804	3	118930579	118959951	-
B4GALT5	0.676072	0.790472	0.935464	0.992572	-1.00748	85.6018	86.2424	0.282036	0.193755	0.439979	1.04095	1.04095	87.5559	84.1118	0.00482872	0.00391605	0.0120748	1.10326	1.10326	106.723	96.7341	20	48249482	48330416	-
B4GALT6	0.117061	0.00703369	0.161975	1.22063	1.22063	14.166	11.6055	0.0917089	0.0320705	0.143067	0.859703	-1.16319	12.672	14.74	2.77723e-05	9.80048e-06	6.94478e-05	0.661947	-1.5107	9.06832	13.6995	18	29202210	29265800	-
B4GALT7	0.431979	0.248074	0.597718	0.947532	-1.05537	21.4601	22.6484	0.482201	0.519768	0.752237	0.972254	-1.02854	21.4266	22.038	0.014961	0.014885	0.0374117	0.886351	-1.12822	23.9472	27.0178	5	177027101	177037349	+
B9D1	0.573761	0.508844	0.793899	0.945367	-1.05779	6.91224	7.3117	0.224422	0.131896	0.350101	0.872547	-1.14607	7.8398	8.98496	0.00932241	0.0085405	0.0233118	0.765072	-1.30707	10.1436	13.2584	17	19240867	19281496	-
B9D2	0.616644	0.614272	0.853234	0.910295	-1.09855	1.40434	1.54273	0.282036	0.19377	0.439979	1.24163	1.24163	2.49336	2.00813	0.080518	0.114695	0.201345	1.29672	1.29672	2.67341	2.06167	19	41860326	41870079	-
BABAM1	0.37831	0.181653	0.523458	0.940676	-1.06307	51.5926	54.8464	0.26681	0.175733	0.416226	0.940251	-1.06355	56.1639	59.7329	0.00486832	0.00395767	0.0121738	0.863759	-1.15773	50.3785	58.3247	19	17378159	17392059	+
BACE1	0.338235	0.139283	0.468007	0.921278	-1.08545	26.0772	28.3055	0.32942	0.252648	0.513899	1.06673	1.06673	21.9369	20.5647	0.00581529	0.00490907	0.0145418	1.18778	1.18778	26.7297	22.5039	11	117156402	117186976	-
BACE2	0.4213	0.235893	0.582943	0.960481	-1.04114	77.1323	80.3059	0.345165	0.275301	0.538461	0.963535	-1.03784	84.7852	87.9939	0.0714174	0.0986099	0.178588	0.943037	-1.0604	72.3469	76.717	21	42539728	42654446	+
BACH1	0.24812	0.0626875	0.343318	1.08526	1.08526	71.1439	65.5548	0.543368	0.667682	0.847659	1.0187	1.0187	97.2321	95.447	0.00114789	0.000740435	0.00287043	1.19063	1.19063	129.837	109.05	21	30566392	31003072	+
BACH2	0.512423	0.378468	0.709027	1.06598	1.06598	5.91056	5.54472	0.198049	0.108553	0.308959	1.12683	1.12683	6.18304	5.48709	0.019487	0.0202876	0.0487295	1.19763	1.19763	9.92107	8.28389	6	90636248	91006628	-
BAD	0.323844	0.124462	0.448095	0.904126	-1.10604	22.4149	24.7918	0.409541	0.381937	0.638887	0.946225	-1.05683	29.0653	30.7172	0.00168613	0.00116628	0.00421637	0.787459	-1.26991	28.8819	36.6774	11	64037302	64052177	-
BAG1	0.0754962	0.00116793	0.104462	0.868355	-1.1516	26.1716	30.1393	0.323401	0.244853	0.504509	1.04444	1.04444	22.8047	21.8343	0.0406042	0.0491528	0.101536	1.07988	1.07988	21.6763	20.073	9	33247818	33264762	-
BAG2	0.448697	0.276696	0.620851	1.12696	1.12696	5.50653	4.8862	0.577736	0.763875	0.901274	0.955801	-1.04624	4.24073	4.43683	0.000208917	0.000101328	0.000522421	0.574314	-1.74121	2.34414	4.08163	6	57037124	57054632	+
BAG3	0.0908522	0.00273562	0.12571	0.884859	-1.13012	120.391	136.057	0.273734	0.184011	0.427028	0.953259	-1.04903	120.383	126.286	0.000144798	6.6539e-05	0.000362084	0.829782	-1.20514	89.6034	107.984	10	121410882	121437332	+
BAG4	0.603564	0.587779	0.835137	0.975749	-1.02485	20.3905	20.8972	0.100947	0.0370132	0.157479	0.910779	-1.09796	20.5494	22.5625	0.338753	0.762849	0.847092	1.01283	1.01283	20.048	19.794	8	38034051	38070820	+
BAG5	0.205207	0.0378413	0.28394	1.06572	1.06572	46.0876	43.2456	0.0386481	0.00878543	0.0602914	0.919182	-1.08792	44.9768	48.9313	0.251947	0.505528	0.630023	0.980898	-1.01947	38.7855	39.5408	14	104022881	104029169	-
BAG6	0.311625	0.111586	0.431188	0.947695	-1.05519	158.91	167.68	0.428651	0.415165	0.6687	1.02612	1.02612	185.861	181.129	0.0806531	0.114915	0.201683	0.949845	-1.0528	183.826	193.533	HSCHR6_MHC_DBB	31588979	31602665	-
BAHD1	0.587326	0.544558	0.812669	0.972822	-1.02794	28.8001	29.6047	0.0664021	0.019951	0.103588	1.11804	1.11804	28.3747	25.3791	0.00920619	0.00840132	0.0230212	1.13713	1.13713	32.2236	28.3378	15	40731920	40760442	+
BAI2	0.276299	0.0835093	0.382308	1.26572	1.26572	2.24402	1.77292	0.064771	0.0191988	0.101043	1.44062	1.44062	2.30016	1.59664	0.0112434	0.0106448	0.0281155	1.50885	1.50885	4.37953	2.90256	1	32192718	32230495	-
BAIAP2	0.220098	0.0453365	0.304545	0.907694	-1.10169	52.5305	57.8725	0.00329242	0.00028393	0.00513621	1.23162	1.23162	53.6102	43.5283	0.000739192	0.000440158	0.00184844	1.22387	1.22387	66.2379	54.1218	17	79008948	79091233	+
BAIAP2-AS1	0.638081	0.670966	0.882896	1.03225	1.03225	6.37929	6.17999	0.00023634	7.6977e-06	0.000368692	1.60607	1.60607	9.30873	5.79596	2.00859e-05	6.64567e-06	5.02272e-05	1.60709	1.60709	15.3611	9.55836	17	79002933	79008502	-
BAIAP2L1	0.406369	0.217893	0.562282	1.03989	1.03989	74.2458	71.3976	0.00312843	0.000264383	0.00488038	1.15954	1.15954	79.248	68.3443	1.12063e-05	3.32859e-06	2.80226e-05	1.24665	1.24665	93.4869	74.9907	7	97920963	98030381	-
BAIAP2L2	0.166919	0.0206723	0.230962	0.791346	-1.26367	5.23996	6.62158	0.637182	0.982216	0.99401	1.00354	1.00354	5.71977	5.69956	0.33586	0.753311	0.839859	0.95663	-1.04534	4.06355	4.24778	22	38480896	38506678	-
BAIAP3	0.64065	0.677774	0.886451	1.2529	1.2529	0.233366	0.18626	0.599629	0.834814	0.935427	0.992468	-1.00759	0.192945	0.194409	0.0304963	0.0348493	0.0762596	2.35599	2.35599	0.719422	0.305359	16	1383602	1399440	+
BAK1	0.597632	0.571377	0.826928	1.01583	1.01583	74.8737	73.7067	9.30149e-05	2.18701e-06	0.000145104	1.2191	1.2191	80.183	65.7723	1.43185e-08	1.03065e-09	3.5805e-08	1.42344	1.42344	110.199	77.4174	6	33540329	33548020	-
BAK1P1	0.555351	0.468752	0.768426	1.11848	1.11848	2.35579	2.10624	0.216148	0.124651	0.337194	1.22004	1.22004	2.47391	2.02772	0.000280672	0.000143067	0.000701854	2.09409	2.09409	3.38376	1.61586	20	31276723	31278817	-
BAMBI	0.558504	0.475349	0.772788	1.07512	1.07512	3.74805	3.48618	0.32753	0.249778	0.510951	0.881733	-1.13413	5.53189	6.27388	0.181639	0.325318	0.45421	0.902851	-1.1076	6.26032	6.93395	10	28966271	28971869	+
BANF1	0.535524	0.427899	0.740992	0.958386	-1.04342	76.44	79.759	0.181976	0.0950556	0.283884	0.910547	-1.09824	80.5062	88.4152	7.45735e-05	3.08246e-05	0.00018648	0.737284	-1.35633	62.2933	84.4902	11	65769550	65771621	+
BANP	0.345846	0.146067	0.478539	0.899377	-1.11188	9.22507	10.2572	0.541323	0.662316	0.84447	1.02819	1.02819	10.1874	9.90813	0.33586	0.75333	0.839859	0.980494	-1.01989	9.44203	9.62988	16	87982850	88110925	+
BAP1	0.241572	0.058386	0.334258	0.933116	-1.07168	116.379	124.721	0.124942	0.0513733	0.19491	1.07428	1.07428	129.961	120.974	0.0369934	0.0439393	0.0925063	0.928663	-1.07682	125.242	134.863	3	52435029	52444367	-
BARD1	0.560764	0.480963	0.775915	0.922122	-1.08445	15.0265	16.2956	0.0637422	0.018728	0.0994384	0.771195	-1.29669	11.5707	15.0036	1.89715e-05	6.21834e-06	4.74404e-05	0.519317	-1.9256	5.18434	9.98299	2	215590370	215674429	-
BASP1	0.24362	0.0597352	0.33709	0.913233	-1.09501	96.2534	105.398	0.155583	0.0736423	0.242711	0.919375	-1.0877	108.73	118.265	0.0139806	0.0137387	0.0349601	0.887524	-1.12673	104.558	117.809	5	17065707	17276944	+
BATF2	0.333361	0.134598	0.461264	0.670772	-1.49082	4.48003	6.67892	0.615967	0.894198	0.960914	1.03872	1.03872	1.58079	1.52186	0.00882586	0.0080038	0.0220701	0.493629	-2.02581	0.956132	1.93695	11	64755415	64764518	-
BAX	0.409676	0.221435	0.566859	0.945703	-1.05741	62.2992	65.8761	0.313734	0.232198	0.489428	0.948429	-1.05437	65.6969	69.2691	0.0410747	0.0498619	0.102712	0.915661	-1.09211	71.2379	77.7994	19	49458072	49465056	+
BAZ1A	0.146017	0.0143948	0.20204	1.10727	1.10727	102.044	92.1578	0.202065	0.112	0.315223	1.06415	1.06415	111.209	104.505	0.00433369	0.00345142	0.0108369	1.1362	1.1362	105.288	92.6667	14	35221937	35344854	-
BAZ1B	0.716009	0.963332	0.990724	1.06504	1.06504	174.829	164.152	0.155042	0.0733415	0.241867	1.40864	1.40864	152.111	107.984	0.387235	0.940393	0.968326	0.901107	-1.10975	109.931	121.996	7	72854728	72936609	-
BAZ2A	0.4213	0.235871	0.582943	1.03021	1.03021	186.786	181.309	0.00222495	0.000165732	0.00347094	1.13138	1.13138	221.673	195.931	0.0734792	0.102217	0.183743	1.04415	1.04415	219.31	210.038	12	56989380	57030601	-
BAZ2B	0.227937	0.0495033	0.315391	1.09282	1.09282	52.6185	48.1494	0.00381805	0.000350061	0.00595619	1.21638	1.21638	52.7417	43.3594	3.44765e-05	1.26342e-05	8.62124e-05	1.31154	1.31154	53.7191	40.9587	2	160175490	160473204	-
BBC3	0.524153	0.401272	0.725258	1.11513	1.11513	5.12408	4.59503	0.541407	0.662574	0.844599	1.06148	1.06148	4.69816	4.42604	0.201094	0.372711	0.50286	1.1228	1.1228	6.53919	5.82402	19	47724081	47736024	-
BBIP1	0.52344	0.39974	0.724271	1.05616	1.05616	9.71031	9.19397	0.549853	0.68736	0.857776	1.02634	1.02634	9.92545	9.67074	0.00055421	0.000314686	0.00138587	0.75039	-1.33264	8.2239	10.9595	10	112658488	112679033	-
BBS1	0.214026	0.0423159	0.296143	0.842312	-1.18721	9.03394	10.7252	0.497015	0.552404	0.775349	1.05167	1.05167	8.88977	8.45301	0.175869	0.311523	0.439782	1.08463	1.08463	12.9669	11.9552	11	66278077	66301099	+
BBS10	0.302022	0.10459	0.4179	1.13643	1.13643	10.4748	9.21732	0.579548	0.768866	0.9041	0.976896	-1.02365	10.7482	11.0024	0.244652	0.485412	0.611781	1.0575	1.0575	11.5594	10.9309	12	76738254	76742223	-
BBS12	0.394846	0.203666	0.546339	1.12983	1.12983	4.68447	4.14618	0.472659	0.500601	0.737353	1.06032	1.06032	4.54926	4.29045	2.3887e-06	5.291e-07	5.97322e-06	2.13894	2.13894	9.61577	4.49557	4	123653857	123666099	+
BBS2	0.509005	0.3724	0.704297	0.959554	-1.04215	28.3771	29.5732	0.547855	0.680655	0.854659	1.01862	1.01862	30.4338	29.8775	0.00170755	0.001184	0.00426994	1.19279	1.19279	48.0246	40.2623	16	56500748	56554196	-
BBS4	0.373172	0.175422	0.516348	1.11443	1.11443	9.81219	8.80468	0.469386	0.493336	0.732246	1.06256	1.06256	10.6888	10.0595	0.151584	0.256371	0.379054	1.09849	1.09849	11.4902	10.46	15	72978527	73030818	+
BBS5	0.514876	0.382969	0.712421	0.937582	-1.06657	11.2488	11.9977	0.416666	0.394082	0.650003	0.934634	-1.06994	8.38632	8.97284	0.0283522	0.0318425	0.0708979	0.839419	-1.1913	7.63858	9.09984	2	170335688	170382433	+
BBS7	0.226806	0.0488187	0.313826	1.13414	1.13414	26.3929	23.2714	0.55053	0.68923	0.858832	0.974649	-1.02601	27.1635	27.8701	0.00562926	0.00473192	0.0140766	0.831013	-1.20335	22.6689	27.2787	4	122745595	122791653	-
BBS9	0.268641	0.0776847	0.371713	1.15479	1.15479	9.33401	8.08284	0.249348	0.157694	0.388985	1.11947	1.11947	10.6853	9.54493	0.0229748	0.0246782	0.0574511	1.21484	1.21484	12.3505	10.1663	7	33168856	33645681	+
BBX	0.169912	0.0222777	0.235103	1.10653	1.10653	122.554	110.755	0.00924743	0.00118339	0.0144261	1.17509	1.17509	141.572	120.477	0.000282157	0.000144042	0.000705566	1.22645	1.22645	137.647	112.232	3	107241783	107530172	+
BCAM	0.373172	0.175396	0.516348	0.935195	-1.0693	24.8858	26.6102	0.2777	0.188898	0.433215	1.07045	1.07045	35.8588	33.499	7.12151e-07	1.24852e-07	1.78082e-06	0.649452	-1.53976	43.2678	66.6219	19	45312328	45324674	+
BCAP29	0.104404	0.0049525	0.144461	1.15823	1.15823	83.747	72.3058	0.235079	0.142825	0.366725	0.931463	-1.07358	80.2484	86.1531	0.157748	0.270174	0.394467	1.05453	1.05453	65.8542	62.4489	7	107220422	107269616	+
BCAP31	0.300516	0.102701	0.415817	0.955602	-1.04646	117.106	122.547	0.345602	0.276814	0.539142	0.970855	-1.03002	131.919	135.879	0.0229692	0.024666	0.0574372	0.936192	-1.06816	124.456	132.939	X	152965947	152990153	-
BCAR1	0.174885	0.0237216	0.241985	0.884955	-1.13	106.9	120.798	0.598077	0.829269	0.933006	0.988212	-1.01193	118.641	120.056	0.00483988	0.00393081	0.0121027	0.851208	-1.1748	111.513	131.005	16	75262928	75301952	-
BCAR3	0.596514	0.568274	0.825381	0.985399	-1.01482	130.617	132.552	0.371842	0.317683	0.580078	1.02601	1.02601	139.022	135.497	0.000616797	0.00035594	0.00154237	0.893935	-1.11865	145.356	162.602	1	94027347	94312707	-
BCAS2	0.65068	0.708851	0.900329	1.024	1.024	32.0279	31.2772	0.364357	0.305881	0.5684	0.934863	-1.06968	30.0191	32.1107	0.0268853	0.0298463	0.0672299	0.866239	-1.15442	22.6331	26.128	1	115110178	115124261	-
BCAS3	0.70476	0.895406	0.975158	1.0119	1.0119	3.42738	3.38709	0.29155	0.205242	0.45482	1.22416	1.22416	4.47069	3.65203	0.257148	0.519691	0.64303	1.10136	1.10136	6.26059	5.68443	17	58754814	59470200	+
BCAS4	0.718297	0.977581	0.993889	1.00343	1.00343	6.50328	6.48108	0.603473	0.849988	0.941424	0.983928	-1.01633	7.25767	7.37622	0.030748	0.0352173	0.076889	1.20698	1.20698	10.2185	8.46612	20	49411431	49493715	+
BCAT1	0.199735	0.0352399	0.276368	1.09457	1.09457	154.82	141.443	0.111302	0.0431907	0.173632	0.915177	-1.09268	172.824	188.842	0.00074594	0.000445213	0.00186531	0.838242	-1.19297	138.33	165.024	12	24964295	25102394	-
BCAT2	0.128657	0.00966576	0.178019	0.880307	-1.13597	18.7546	21.3047	0.0980983	0.0355704	0.153034	0.907005	-1.10253	25.5448	28.1639	0.000469868	0.000261062	0.00117496	0.818434	-1.22185	27.1492	33.1722	19	49298319	49314287	-
BCCIP	0.225534	0.0480296	0.312066	1.06514	1.06514	63.4963	59.6129	0.00277174	0.000223555	0.00432394	0.871121	-1.14795	56.6828	65.0688	1.65736e-06	3.42019e-07	4.14442e-06	0.782738	-1.27757	35.3117	45.113	10	127512115	127542265	+
BCDIN3D	0.656345	0.722989	0.908168	0.966311	-1.03486	3.33691	3.45324	0.416204	0.393244	0.649283	0.914425	-1.09358	3.33132	3.64308	0.0280233	0.0313997	0.0700757	1.29062	1.29062	5.10301	3.95391	12	50231573	50236913	-
BCHE	0.147972	0.0150501	0.204745	3.39585	3.39585	0.316255	0.0931299	0.624631	0.929272	0.97443	1.07325	1.07325	0.303222	0.282527	0.249754	0.499408	0.62454	1.35907	1.35907	0.327271	0.240805	3	165490692	165555261	-
BCKDHA	0.064751	0.000329112	0.0895944	0.787867	-1.26925	9.26805	11.7635	0.11215	0.0438441	0.174955	0.890299	-1.12322	12.397	13.9245	0.00109265	0.00070008	0.0027323	0.803376	-1.24475	17.1826	21.388	19	41884215	41930911	+
BCKDHB	0.575438	0.512779	0.796219	1.07041	1.07041	9.78444	9.14083	0.467944	0.489791	0.729998	1.0575	1.0575	11.8609	11.2159	0.327162	0.725527	0.818107	1.02913	1.02913	15.6191	15.177	6	80816364	81055988	+
BCKDK	0.149957	0.0154828	0.207492	0.882489	-1.13316	36.919	41.8351	0.557007	0.70743	0.868937	0.980788	-1.01959	43.6105	44.4647	0.025332	0.0278558	0.0633456	0.895912	-1.11618	49.1963	54.9119	16	31117428	31124111	+
BCL10	0.205719	0.0380116	0.284648	1.11075	1.11075	31.0483	27.9526	0.29155	0.205342	0.45482	1.06618	1.06618	38.3296	35.9505	0.259256	0.526392	0.648301	1.03052	1.03052	33.8782	32.8748	1	85731931	85742774	-
BCL11A	0.366094	0.165994	0.506555	0.669507	-1.49364	0.391412	0.584628	0.4035	0.371519	0.629463	1.25865	1.25865	0.617865	0.490894	0.00334904	0.00255911	0.00837467	2.32463	2.32463	1.10404	0.474931	2	60678302	60780703	-
BCL11B	0.158406	0.0178211	0.219183	1.18987	1.18987	8.91649	7.49364	0.00687287	0.000786133	0.0107217	1.33023	1.33023	12.5163	9.40914	0.000498467	0.000279184	0.00124647	1.37951	1.37951	12.2404	8.87303	14	99635624	99737862	-
BCL2	0.670673	0.771411	0.927994	0.901806	-1.10889	0.442261	0.490417	0.598167	0.830084	0.933146	1.09863	1.09863	0.621974	0.566136	0.111142	0.171622	0.277923	0.586652	-1.70459	0.32697	0.55735	18	60790579	60987362	-
BCL2L1	0.0929593	0.00298312	0.128626	0.919394	-1.08767	140.383	152.691	0.000623146	2.97999e-05	0.000972114	0.869514	-1.15007	159.331	183.241	2.04831e-07	2.80006e-08	5.12205e-07	0.783046	-1.27706	178.278	227.673	20	30252255	30311793	-
BCL2L10	0.549534	0.457358	0.760377	0.5706	-1.75254	0.130471	0.228655	0.527431	0.62509	0.822797	0.639645	-1.56337	0.136194	0.212922	0.0901498	0.132074	0.22543	2.08313	2.08313	0.496545	0.238365	15	52401460	52404973	-
BCL2L11	0.707342	0.909586	0.978731	0.987581	-1.01257	5.45857	5.52721	0.55518	0.70115	0.866086	0.952673	-1.04968	3.77241	3.95982	0.204457	0.381312	0.511269	1.10715	1.10715	3.78381	3.41763	2	111876955	111926025	+
BCL2L12	0.666549	0.759012	0.922288	0.972169	-1.02863	16.1562	16.6188	0.144298	0.065061	0.225106	0.847656	-1.17972	16.6858	19.6846	2.12983e-05	7.12576e-06	5.32589e-05	0.584916	-1.70965	10.6719	18.2453	19	50168823	50177174	+
BCL2L2	0.23159	0.0517949	0.320445	1.06802	1.06802	80.4587	75.3344	0.475921	0.507909	0.742441	0.979344	-1.02109	82.3105	84.0465	0.0289992	0.0327195	0.0725159	0.929454	-1.0759	99.8157	107.392	14	23767999	23780969	+
BCL2L2-PABPN1	0.32289	0.123338	0.446775	0.727066	-1.37539	7.38405	10.156	0.169511	0.0846956	0.264439	1.41043	1.41043	11.9087	8.4433	0.28787	0.605977	0.719853	1.11218	1.11218	8.13438	7.3139	14	23776044	23794579	+
BCL3	0.308296	0.108826	0.426581	1.12687	1.12687	13.0287	11.5619	0.00132467	8.25885e-05	0.0020665	1.46371	1.46371	15.0605	10.2892	0.208885	0.392152	0.522342	1.06509	1.06509	11.2522	10.5646	19	45250962	45263302	+
BCL6	0.630242	0.651951	0.872051	0.965377	-1.03586	6.56104	6.79635	0.017584	0.00296326	0.0274312	1.33795	1.33795	9.40469	7.02917	0.0121834	0.0116866	0.0304661	1.27781	1.27781	16.6171	13.0043	3	187439165	187463516	-
BCL7A	0.145617	0.0142879	0.201486	0.882663	-1.13293	14.6902	16.6431	0.504113	0.568696	0.786421	1.02513	1.02513	20.9815	20.4671	3.14206e-06	7.33827e-07	7.85709e-06	0.698845	-1.43093	18.3295	26.2283	12	122457328	122499949	+
BCL7B	0.237615	0.0555283	0.328782	0.594484	-1.68213	21.6881	36.4823	0.634295	0.970487	0.989506	0.955878	-1.04616	37.4135	39.1405	0.370518	0.872747	0.926524	0.835741	-1.19654	30.0489	35.9548	HG1257_PATCH	73001313	73022960	-
BCL7C	0.368766	0.168523	0.510253	0.911753	-1.09679	17.8596	19.5882	0.401839	0.368526	0.626873	1.06127	1.06127	21.1533	19.932	0.0446493	0.0553322	0.111651	1.13694	1.13694	25.5145	22.4414	16	30844947	30906282	-
BCL9	0.510689	0.375728	0.706628	1.38233	1.38233	15.9539	11.5413	0.636258	0.978957	0.992568	1.09605	1.09605	13.7671	12.5606	0.177836	0.316034	0.4447	1.6089	1.6089	20.5528	12.7744	HG1287_PATCH	148227827	148312632	+
BCL9L	0.29938	0.101866	0.414245	0.931567	-1.07346	219.581	235.711	0.0341399	0.00736916	0.0532586	1.13428	1.13428	242.475	213.77	0.204972	0.38257	0.512557	0.967102	-1.03402	246.243	254.619	11	118764584	118796318	-
BCLAF1	0.219343	0.0449108	0.3035	1.06923	1.06923	238.716	223.26	0.120611	0.0489183	0.188154	0.935069	-1.06944	229.004	244.906	1.67048e-05	5.33604e-06	4.17723e-05	0.810743	-1.23344	137.942	170.143	6	136578001	136610990	-
BCO2	0.708379	0.916584	0.980166	1.04904	1.04904	0.242682	0.231337	0.235173	0.142933	0.366871	0.427809	-2.33749	0.0924847	0.216182	0.299184	0.638758	0.748144	1.07193	1.07193	0.200233	0.186797	11	112046190	112095423	+
BCOR	0.545655	0.450702	0.75501	1.04443	1.04443	19.877	19.0315	0.519514	0.605394	0.810446	1.03267	1.03267	19.7495	19.1246	0.0378472	0.0452132	0.0946415	0.885626	-1.12914	19.8722	22.4385	X	39909068	40036583	-
BCORL1	0.117318	0.00743381	0.162329	0.85848	-1.16485	10.3557	12.0628	0.334029	0.258532	0.521088	1.05764	1.05764	11.7071	11.0691	0.0354863	0.0417734	0.0887376	1.11605	1.11605	16.3585	14.6575	X	129115083	129192059	+
BCR	0.387584	0.195155	0.53629	0.956508	-1.04547	78.5103	82.0801	0.184156	0.0971223	0.287285	1.05885	1.05885	95.6655	90.3483	0.397988	0.991405	0.995217	1.00058	1.00058	101.392	101.333	22	23521891	23660225	+
BCS1L	0.396056	0.204891	0.548013	0.936041	-1.06833	26.9731	28.8161	0.49622	0.550316	0.774108	0.97206	-1.02874	25.459	26.1908	4.71218e-05	1.81383e-05	0.000117834	0.738634	-1.35385	20.1849	27.3273	2	219523487	219528167	+
BCYRN1	0.17927	0.0261857	0.248051	1.46696	1.46696	12.6267	8.6074	0.613564	0.886393	0.957165	0.96092	-1.04067	19.4801	20.2723	0.000375921	0.00020149	0.000940036	0.408692	-2.44683	10.8316	26.503	2	47558199	47571657	+
BDH1	0.253886	0.0672263	0.351296	0.918745	-1.08844	22.8991	24.9244	0.20748	0.11692	0.32367	0.929889	-1.0754	22.9086	24.6358	0.0122434	0.0117536	0.030616	1.13291	1.13291	28.7006	25.3336	3	197236654	197300195	-
BDH2	0.596839	0.569905	0.825832	1.04081	1.04081	9.15562	8.79667	0.448197	0.450896	0.699191	1.07629	1.07629	8.88367	8.25394	0.0481695	0.0605811	0.120453	1.21005	1.21005	13.6323	11.2659	4	104000592	104021041	-
BDKRB1	0.616726	0.614755	0.853348	0.973629	-1.02709	1.63935	1.68375	0.356567	0.292447	0.556248	1.22875	1.22875	2.49217	2.02821	0.311351	0.675412	0.77857	0.917852	-1.0895	2.50445	2.7286	14	96722161	96735305	+
BDKRB2	0.226422	0.0486131	0.313295	1.07663	1.07663	47.8136	44.4105	0.000208024	6.4948e-06	0.00032452	1.2584	1.2584	52.5209	41.7364	3.71955e-05	1.38433e-05	9.30117e-05	1.23915	1.23915	46.2356	37.3124	14	96671016	96710667	+
BDP1	0.484247	0.329455	0.67004	0.557673	-1.79317	32.318	57.9516	0.137173	0.0598791	0.213992	0.000853643	-1171.45	0.0437096	51.2036	0.0596139	0.079034	0.149072	0.00135878	-735.956	0.0504453	37.1256	5	70751442	70863650	+
BEAN1	0.368292	0.168187	0.509597	0.648308	-1.54248	0.212544	0.327843	0.372566	0.318746	0.581207	1.22584	1.22584	0.294676	0.240386	2.97618e-05	1.06516e-05	7.4423e-05	6.4186	6.4186	2.69643	0.420096	16	66461200	66527433	+
BECN1	0.638744	0.673427	0.883815	1.01465	1.01465	69.1171	68.119	0.0903768	0.0314479	0.140989	0.922676	-1.0838	65.5629	71.0573	0.292784	0.620255	0.73214	0.984004	-1.01626	65.6877	66.7555	17	40962152	40985368	-
BEGAIN	0.329782	0.130109	0.456311	0.553289	-1.80737	0.211872	0.382932	0.0226998	0.00415169	0.0354119	0.314755	-3.17708	0.0990052	0.314547	0.256426	0.517685	0.641225	1.28365	1.28365	0.570522	0.444453	14	101003486	101053751	-
BEND3	0.471421	0.309351	0.652293	72.2407	72.2407	3.96475	0.0548825	0.387934	0.345601	0.60518	65.1484	65.1484	3.44589	0.052893	0.193723	0.354889	0.484427	1.15184	1.15184	8.96271	7.78124	HG357_PATCH	107513057	107563145	-
BEND6	0.643956	0.690195	0.891026	0.926124	-1.07977	2.22768	2.40538	0.490521	0.538758	0.765218	1.13423	1.13423	2.16135	1.90557	0.364734	0.852399	0.912061	1.04395	1.04395	1.82299	1.74624	6	56819773	56892141	+
BEND7	0.378906	0.182744	0.524283	0.770856	-1.29726	1.31339	1.7038	0.623774	0.924125	0.973094	0.998893	-1.00111	1.34216	1.34365	0.00621769	0.00532931	0.0155481	0.531035	-1.88311	0.701363	1.32075	10	13480484	13570975	-
BEST1	0.671138	0.773173	0.928637	0.991903	-1.00816	0.598819	0.603707	0.318898	0.239074	0.497484	0.754364	-1.32562	0.6713	0.889889	0.00952511	0.00876446	0.0238187	0.530596	-1.88467	0.883058	1.66428	11	61717293	61732988	+
BET1	0.406312	0.217686	0.562203	1.07176	1.07176	16.1462	15.0652	0.239596	0.146632	0.373772	0.919683	-1.08733	17.9226	19.4878	0.0891224	0.130214	0.222861	0.920611	-1.08623	15.6464	16.9956	7	93592074	93633695	-
BET1L	0.137522	0.011848	0.190286	0.892774	-1.1201	45.2556	50.691	0.357874	0.294817	0.558287	1.04422	1.04422	47.8591	45.8326	0.0329558	0.0382601	0.0824099	0.914314	-1.09372	39.2533	42.932	11	167784	207429	-
BEX2	0.205719	0.0381542	0.284648	1.59474	1.59474	1.12259	0.703931	0.129897	0.0546123	0.20264	0.627532	-1.59354	1.25229	1.99558	0.00845668	0.00761023	0.0211469	0.501514	-1.99396	1.57035	3.13121	X	102564274	102565975	-
BEX4	0.530464	0.414376	0.73399	0.892473	-1.12048	1.08517	1.21592	0.215219	0.123667	0.335744	0.813134	-1.22981	1.9516	2.4001	0.0582309	0.0768048	0.145613	1.27605	1.27605	2.66493	2.08842	X	102470020	102472175	+
BFAR	0.388637	0.196807	0.537747	1.03355	1.03355	81.076	78.4439	0.0957581	0.0341878	0.149384	1.05763	1.05763	92.0782	87.0609	3.29308e-05	1.19332e-05	8.23473e-05	1.16452	1.16452	104.727	89.9315	16	14726672	14763094	+
BFSP1	0.543669	0.447478	0.752261	0.889301	-1.12448	1.38918	1.5621	0.578412	0.765827	0.902329	0.968329	-1.03271	1.94678	2.01045	0.00306079	0.00230884	0.00765387	1.95507	1.95507	3.73508	1.91046	20	17474550	17549866	-
BGN	0.534725	0.426546	0.739885	0.477035	-2.09628	0.127639	0.267568	0.616191	0.895549	0.961264	0.920443	-1.08643	0.353177	0.383703	0.399754	0.999386	0.999633	0.926929	-1.07883	0.376694	0.406389	X	152760397	152775013	+
BHLHA15	0.697221	0.85645	0.964728	0.967874	-1.03319	0.475264	0.491039	0.48483	0.526186	0.75634	1.1577	1.1577	0.798339	0.68959	0.0489552	0.0618231	0.122418	0.556303	-1.79758	0.421321	0.757358	7	97840739	97842292	+
BHLHB9	0.32863	0.128735	0.454717	1.12129	1.12129	6.21543	5.54313	0.32753	0.249717	0.510951	0.918403	-1.08885	5.33253	5.80631	0.139137	0.22994	0.34793	0.915804	-1.09194	5.56133	6.07262	X	101975616	102008469	+
BHLHE40	0.70485	0.896461	0.975283	0.996921	-1.00309	108.732	109.067	0.534263	0.642724	0.833455	0.9854	-1.01482	148.298	150.495	0.0652465	0.088157	0.163157	0.944477	-1.05879	143.472	151.907	3	5020801	5027009	+
BHLHE41	0.69953	0.871854	0.967923	0.96358	-1.0378	1.84449	1.91421	0.227816	0.135405	0.355395	1.33114	1.33114	1.8943	1.42306	0.00241301	0.00175772	0.00603402	2.02647	2.02647	4.10609	2.02623	12	26272959	26278061	-
BICC1	0.195585	0.0330153	0.270625	0.831047	-1.2033	19.7055	23.7117	0.0452522	0.0112345	0.0705939	0.797658	-1.25367	14.4995	18.1776	6.37169e-05	2.56482e-05	0.000159332	0.627752	-1.59299	10.255	16.336	10	60272900	60591196	+
BICD1	0.438457	0.259327	0.606682	0.935472	-1.06898	16.2485	17.3693	0.331445	0.255323	0.517057	0.932224	-1.0727	16.0284	17.1937	0.125787	0.201543	0.314545	0.922124	-1.08445	13.5965	14.7447	12	32259769	32536568	+
BICD2	0.628876	0.648763	0.87016	1.01435	1.01435	104.245	102.771	0.0340765	0.00735219	0.0531597	1.10564	1.10564	123.618	111.806	0.00271864	0.00200937	0.00679827	1.12796	1.12796	129.784	115.061	9	95473645	95527095	-
BID	0.685681	0.817249	0.94876	0.988543	-1.01159	22.6706	22.9334	0.515677	0.595294	0.804462	1.02602	1.02602	24.8979	24.2666	0.0377561	0.0450662	0.0944137	0.902299	-1.10828	24.5778	27.2391	22	18216906	18257537	-
BIK	0.525698	0.405417	0.727396	1.1055	1.1055	2.86611	2.59258	0.562954	0.723879	0.878213	1.06102	1.06102	3.05912	2.88318	0.0249425	0.0273157	0.0623716	1.40924	1.40924	3.80215	2.69802	22	43506754	43525719	+
BIN1	0.333674	0.134895	0.461696	0.909786	-1.09916	19.4838	21.4158	0.540958	0.661504	0.8439	1.024	1.024	20.0654	19.5952	0.0660084	0.0894591	0.165062	0.900161	-1.11091	19.7804	21.9743	2	127805603	127864932	-
BIN3	0.32289	0.123416	0.446775	0.923991	-1.08226	24.1908	26.1808	0.0418449	0.00993956	0.0652785	0.870048	-1.14936	21.6763	24.9139	0.0730576	0.101518	0.182689	0.922104	-1.08448	20.8518	22.6133	8	22477931	22526662	-
BIRC2	0.164115	0.019792	0.227082	1.07985	1.07985	108.46	100.44	0.548227	0.681584	0.855239	0.987439	-1.01272	96.1076	97.3302	3.44201e-07	5.28476e-08	8.60714e-07	1.3344	1.3344	97.3971	72.9897	11	102217942	102249402	+
BIRC3	0.117061	0.00701513	0.161975	1.14206	1.14206	89.5778	78.435	0.019568	0.00338762	0.0305263	1.15842	1.15842	148.122	127.865	1.39529e-07	1.7522e-08	3.48909e-07	1.57422	1.57422	183.828	116.774	11	102188215	102210135	+
BIRC5	0.712469	0.938839	0.985825	0.995027	-1.005	40.0552	40.2554	0.140043	0.0620372	0.218469	0.887491	-1.12677	37.1085	41.8128	2.35928e-08	1.93509e-09	5.89967e-08	0.484649	-2.06335	13.8134	28.5018	17	76210267	76221718	+
BIRC6	0.490271	0.338541	0.678375	1.04625	1.04625	118.157	112.934	0.144305	0.0650781	0.225118	1.10428	1.10428	133.756	121.125	0.0071075	0.00622033	0.0177731	1.17351	1.17351	132.642	113.03	2	32582096	32843967	+
BIVM	0.49647	0.349098	0.686954	1.04462	1.04462	27.0304	25.8759	0.230462	0.138237	0.359523	0.934252	-1.07037	27.988	29.9577	0.326338	0.72284	0.816046	0.984844	-1.01539	30.1378	30.6016	13	103451399	103493886	+
BIVM-ERCC5	0.580251	0.527781	0.802879	0.949511	-1.05317	24.6697	25.9815	0.556177	0.704339	0.867641	0.968058	-1.033	28.0788	29.0053	0.341374	0.772354	0.853647	0.99018	-1.00992	23.3318	23.5632	13	103459704	103524749	+
BLCAP	0.228571	0.0497777	0.316268	0.947935	-1.05492	126.156	133.085	0.0106218	0.0014432	0.0165702	1.10082	1.10082	147.581	134.065	0.315198	0.687054	0.788191	1.0106	1.0106	164.816	163.087	20	36120874	36156334	-
BLM	0.587927	0.546043	0.8135	1.05495	1.05495	24.4033	23.1321	0.0348313	0.0076019	0.0543372	0.755903	-1.32292	15.9765	21.1357	7.48539e-07	1.32115e-07	1.87181e-06	0.442397	-2.26041	5.30259	11.9861	15	91260558	91358860	+
BLMH	0.38173	0.187178	0.52819	0.945255	-1.05792	22.472	23.7735	0.411379	0.384919	0.641756	0.964947	-1.03633	28.292	29.3197	0.00715507	0.0062687	0.0178921	0.880718	-1.13544	24.3809	27.683	17	28575218	28619075	-
BLNK	0.648528	0.703273	0.897353	0.859387	-1.16362	0.128982	0.150086	0.528076	0.62656	0.823804	1.2049	1.2049	0.125768	0.104381	0.00164769	0.00113638	0.00412023	6.56086	6.56086	0.969693	0.1478	10	97951458	98031345	-
BLOC1S1	0.588158	0.54733	0.81382	1.04625	1.04625	11.9872	11.4573	0.517115	0.599758	0.806704	1.0421	1.0421	13.4254	12.8831	0.285521	0.598977	0.713979	0.960727	-1.04088	15.1895	15.8104	12	56109820	56113872	+
BLOC1S2	0.153179	0.0163293	0.21195	1.08177	1.08177	35.213	32.5513	0.00248134	0.000191982	0.00387091	1.15241	1.15241	38.8039	33.672	2.60473e-06	5.92246e-07	6.51344e-06	1.26669	1.26669	41.7905	32.9919	10	102033713	102046470	-
BLOC1S3	0.658061	0.72832	0.910543	0.978973	-1.02148	10.2098	10.429	0.43962	0.435539	0.685812	1.06077	1.06077	12.2832	11.5795	0.272747	0.561813	0.682036	1.03567	1.03567	10.4697	10.1091	19	45682003	45685060	+
BLOC1S4	0.445674	0.271099	0.616668	0.907495	-1.10193	5.27111	5.80842	0.591486	0.805106	0.922723	1.02921	1.02921	6.48831	6.30417	0.167012	0.290994	0.417634	1.09992	1.09992	8.12745	7.38913	4	6717842	6719388	+
BLOC1S5	0.454715	0.28375	0.629178	1.09179	1.09179	7.19599	6.59101	0.40024	0.365586	0.624378	1.0844	1.0844	8.10264	7.47197	0.320512	0.702957	0.801477	1.03871	1.03871	8.84904	8.51925	6	8013800	8064648	-
BLOC1S5-TXNDC5	0.524091	0.400997	0.725171	1.30518	1.30518	7.74088	5.93091	0.640012	0.994416	0.998425	1.06867	1.06867	6.75787	6.32362	0.00405029	0.00318505	0.0101282	0.427178	-2.34095	3.64163	8.52485	6	7881755	8064598	-
BLOC1S6	0.0680942	0.0006601	0.0942202	1.18705	1.18705	39.4337	33.22	0.0924896	0.0325663	0.144285	1.10068	1.10068	45.0713	40.9485	0.0987689	0.148184	0.246983	1.06488	1.06488	41.6895	39.1495	15	45879321	45908198	+
BLVRA	0.147789	0.0150039	0.204493	1.11614	1.11614	24.9437	22.3481	0.207191	0.116658	0.32322	1.0705	1.0705	29.7879	27.8262	0.396414	0.985403	0.991281	0.999121	-1.00088	34.4956	34.526	7	43798279	43846940	+
BLVRB	0.3291	0.129024	0.455368	1.1208	1.1208	11.7263	10.4625	0.337598	0.264418	0.526657	1.0906	1.0906	15.8894	14.5695	0.352392	0.809674	0.881197	0.979913	-1.0205	26.3307	26.8705	19	40953696	40971748	-
BLZF1	0.514721	0.382723	0.712207	0.965002	-1.03627	54.2096	56.1757	0.622972	0.919897	0.971842	0.996102	-1.00391	45.3806	45.5582	0.0634537	0.0852616	0.158673	1.07524	1.07524	41.1837	38.3018	1	169337208	169365779	+
BMF	0.554225	0.4672	0.766868	1.29517	1.29517	0.655912	0.506429	0.0738527	0.0233923	0.115211	1.90622	1.90622	0.91011	0.477442	4.41216e-07	7.0878e-08	1.10331e-06	11.2256	11.2256	4.94122	0.440174	15	40380091	40401094	-
BMI1	0.153168	0.0163106	0.211934	1.15349	1.15349	31.1618	27.0153	0.0525236	0.0140957	0.0819373	0.86235	-1.15962	24.8916	28.8649	0.283111	0.59233	0.707953	0.975048	-1.02559	23.0482	23.638	10	22610140	22620414	+
BMP1	0.716056	0.964115	0.990789	0.998617	-1.00138	154.5	154.714	0.000148982	4.26381e-06	0.000232414	1.19796	1.19796	127.178	106.162	5.73723e-10	1.36474e-11	1.43466e-09	1.57993	1.57993	203.957	129.092	8	22022249	22069840	+
BMP2	0.259936	0.0719156	0.359667	1.14277	1.14277	7.31974	6.40528	0.106708	0.0404622	0.166466	1.16101	1.16101	7.60703	6.5521	1.88894e-06	4.01189e-07	4.72352e-06	1.78753	1.78753	12.0122	6.71998	20	6748311	6760928	+
BMP2K	0.168514	0.0216339	0.233169	1.13978	1.13978	46.7597	41.0252	0.00292241	0.000239368	0.00455898	1.28586	1.28586	61.4551	47.7928	2.1291e-06	4.62373e-07	5.32407e-06	1.53848	1.53848	64.8701	42.1652	4	79697496	79837527	+
BMP4	0.55026	0.458927	0.761382	0.886739	-1.12773	2.62354	2.95864	0.216318	0.12484	0.337459	0.788335	-1.2685	1.73015	2.19469	0.0803029	0.114339	0.200807	1.25248	1.25248	1.94152	1.55014	14	54416454	54425480	-
BMPR1A	0.250678	0.0653263	0.346857	1.10104	1.10104	26.6755	24.2276	0.30923	0.226929	0.482401	1.06657	1.06657	29.1364	27.3178	0.328908	0.73133	0.822473	1.01827	1.01827	27.9672	27.4654	10	88516407	88692596	+
BMPR1APS2	0.642027	0.682125	0.888356	0.723971	-1.38127	0.191606	0.26466	0.210435	0.11958	0.328281	2.6875	2.6875	0.338106	0.125807	0.238672	0.469491	0.596826	1.73516	1.73516	0.300757	0.173331	11	121232559	121233575	-
BMPR2	0.146098	0.0145473	0.202152	1.15626	1.15626	104.488	90.3666	0.012785	0.00187016	0.0199447	1.2265	1.2265	122.564	99.9292	1.17372e-05	3.52442e-06	2.93502e-05	1.46954	1.46954	133.186	90.6313	2	203241659	203432475	+
BMS1	0.510216	0.374395	0.705973	1.02809	1.02809	131.316	127.728	0.0520275	0.0138824	0.0811634	0.918323	-1.08894	117.105	127.521	0.000945632	0.000590023	0.00236466	0.876636	-1.14072	80.9095	92.2954	10	43278249	43330386	+
BMS1P1	0.322571	0.122944	0.446333	1.2689	1.2689	3.49444	2.75391	0.244078	0.151515	0.380764	1.25694	1.25694	2.22841	1.77288	0.0197116	0.0205611	0.0492912	1.50048	1.50048	2.52429	1.68232	10	46737612	46761206	-
BMS1P10	0.508755	0.372136	0.703952	0.832886	-1.20064	0.901596	1.0825	0.260644	0.169604	0.406607	0.765615	-1.30614	0.799069	1.0437	0.261701	0.532739	0.654413	0.862992	-1.15876	1.24295	1.44028	9	67327775	67334984	-
BMS1P15	0.578293	0.52165	0.800169	1.70202	1.70202	0.178202	0.104701	0.212323	0.121021	0.331226	0.504333	-1.98282	0.115127	0.228277	0.179035	0.318773	0.447698	2.39763	2.39763	0.241228	0.100611	15	20359029	20366080	+
BMS1P2	0.498246	0.352584	0.68941	0.765229	-1.3068	1.80474	2.35843	0.487881	0.532379	0.761099	0.811549	-1.23221	1.06581	1.3133	0.092998	0.137472	0.232552	1.40405	1.40405	0.718894	0.512016	10	47228366	47241943	-
BMS1P20	0.632565	0.657219	0.875264	1.07092	1.07092	3.33428	3.11349	0.635888	0.97809	0.991992	0.982051	-1.01828	2.79648	2.84759	0.244445	0.484867	0.611263	0.893045	-1.11976	2.56248	2.86937	22	22657589	22677204	+
BMS1P4	0.688777	0.827592	0.953044	0.9612	-1.04037	0.826194	0.859544	0.481175	0.517458	0.750638	1.26434	1.26434	0.668155	0.528462	0.0241247	0.0262264	0.0603268	0.38798	-2.57745	0.15974	0.411722	10	75475601	75490228	-
BMS1P5	0.69978	0.876411	0.968268	0.896729	-1.11516	0.0492147	0.0548825	0.579	0.767244	0.903245	0.826378	-1.2101	0.0437096	0.052893	0.0691196	0.0948178	0.172842	11.1705	11.1705	0.514839	0.0460892	10	48901102	48950973	-
BMS1P8	0.708229	0.914627	0.979959	1.05253	1.05253	0.403055	0.38294	0.534263	0.643535	0.833455	0.811401	-1.23244	0.250504	0.30873	0.307236	0.662926	0.768281	0.911528	-1.09706	0.279657	0.3068	16	33489492	33500972	-
BMS1P9	0.601831	0.582481	0.832738	1.23368	1.23368	0.352586	0.285802	0.16333	0.0793579	0.254797	1.93031	1.93031	0.5214	0.270113	0.374581	0.888698	0.936683	1.01061	1.01061	0.475562	0.470571	9	66960613	66964190	+
BNC1	0.696769	0.853095	0.964102	1.00381	1.00381	260.792	259.801	3.81614e-05	6.42509e-07	5.95322e-05	1.17812	1.17812	337.335	286.334	6.93176e-06	1.87588e-06	1.73337e-05	1.16207	1.16207	362.476	311.923	15	83924655	83953467	-
BNC2	0.475167	0.314782	0.657477	1.29038	1.29038	0.471325	0.365262	0.398068	0.362605	0.620989	1.17057	1.17057	0.722231	0.616992	0.38043	0.910446	0.951311	1.04561	1.04561	0.923052	0.882787	9	16409501	16870842	-
BNIP1	0.615235	0.611186	0.851285	1.05543	1.05543	7.54875	7.15228	0.160154	0.0770338	0.249842	0.849653	-1.17695	7.10181	8.35848	0.00399907	0.0031386	0.0100002	0.748002	-1.3369	5.45142	7.28798	5	172571445	172591391	+
BNIP2	0.159276	0.0181253	0.220386	1.07452	1.07452	71.3676	66.4181	0.0792268	0.0260336	0.123595	0.934408	-1.0702	78.8738	84.4104	0.142712	0.23728	0.356867	1.03428	1.03428	73.6085	71.1687	15	59951345	59981734	-
BNIP3	0.677411	0.793671	0.937317	0.98719	-1.01298	18.9955	19.242	0.570737	0.743072	0.890356	0.981995	-1.01834	34.894	35.5338	0.00116929	0.000757852	0.00292394	1.294	1.294	58.9316	45.5423	10	133781578	133795436	-
BNIP3L	0.62699	0.644047	0.867551	1.01826	1.01826	30.8556	30.3024	0.0104021	0.0013933	0.0162274	0.863754	-1.15774	40.92	47.3746	0.0501697	0.0637854	0.125455	1.0769	1.0769	57.1532	53.072	8	26240414	26363153	+
BNIP3P1	0.557832	0.47321	0.771859	0.895178	-1.1171	0.347481	0.38817	0.515343	0.594028	0.80394	1.18958	1.18958	0.388984	0.326992	0.0438895	0.05414	0.109751	1.77863	1.77863	0.761736	0.428271	14	28733596	28735181	+
BNIPL	0.671928	0.775703	0.92973	1.08206	1.08206	0.278932	0.257777	0.361327	0.300517	0.563673	1.39304	1.39304	0.367783	0.264015	3.44068e-06	8.13136e-07	8.60383e-06	9.41623	9.41623	2.00385	0.212808	1	151009046	151020077	+
BOC	0.608993	0.597698	0.842648	0.913855	-1.09427	1.88343	2.06097	0.542775	0.665975	0.846735	1.07512	1.07512	2.05931	1.91542	0.0512817	0.0655635	0.128236	0.704114	-1.42022	1.90283	2.70245	3	112929850	113006304	+
BOD1	0.633233	0.659733	0.876189	1.02727	1.02727	28.2645	27.5141	0.0858278	0.0292282	0.133892	0.887406	-1.12688	30.3154	34.1618	0.128622	0.207357	0.321634	0.935973	-1.06841	30.7469	32.8502	5	173034517	173043664	-
BOD1L1	0.241572	0.0584154	0.334258	1.09777	1.09777	86.0994	78.431	0.62871	0.944262	0.980794	1.00235	1.00235	92.782	92.5644	0.0783142	0.110866	0.195834	1.08583	1.08583	87.0033	80.1257	4	13570362	13629348	-
BOK	0.0998488	0.00417838	0.138158	0.816282	-1.22507	32.098	39.3222	0.00196316	0.000140997	0.00306255	0.74012	-1.35113	29.7627	40.2134	5.78831e-05	2.29512e-05	0.000144744	0.69804	-1.43258	27.6959	39.6766	2	242498136	242513547	+
BOLA1	0.357967	0.157169	0.49531	1.23482	1.23482	2.93573	2.37745	0.494823	0.54725	0.771929	0.911773	-1.09676	2.72145	2.98479	0.129359	0.208822	0.323477	0.844092	-1.18471	3.46073	4.09995	HG1287_PATCH	150574305	150587214	+
BOLA2	0.421208	0.235726	0.582814	0.863528	-1.15804	3.37222	3.90516	0.393043	0.354214	0.613151	0.87569	-1.14196	4.09921	4.68113	0.0644044	0.0868375	0.161051	0.807734	-1.23803	5.62154	6.95965	16	29464914	29466286	-
BOLA2B	0.539364	0.436841	0.746305	0.931037	-1.07407	6.11579	6.5688	0.497916	0.554399	0.776754	1.05233	1.05233	7.82283	7.43384	0.00463787	0.00372448	0.0115975	0.751098	-1.33138	7.06028	9.39994	16	30204255	30205628	-
BOLA3	0.716056	0.964518	0.990789	0.997984	-1.00202	12.2192	12.2439	0.410075	0.38271	0.63972	0.950479	-1.0521	15.0149	15.7972	0.00692023	0.00602767	0.0173048	0.832868	-1.20067	13.2622	15.9236	2	74362525	74375122	-
BOLA3-AS1	0.490271	0.339083	0.678375	0.84548	-1.18276	0.889568	1.05215	0.55322	0.696756	0.863029	1.059	1.059	1.45214	1.37124	0.178449	0.317262	0.446234	0.772826	-1.29395	1.32292	1.71179	2	74375136	74377189	+
BOP1	0.238221	0.0559108	0.329621	0.896329	-1.11566	72.0832	80.4206	0.222135	0.12996	0.346533	0.920041	-1.08691	71.9613	78.2153	3.48303e-06	8.24759e-07	8.70973e-06	0.658916	-1.51764	44.4952	67.5278	HG243_PATCH	145317005	145346274	-
BORA	0.258571	0.0712696	0.357778	1.12319	1.12319	18.6475	16.6023	0.00612479	0.000671254	0.00955474	0.779621	-1.28267	16.0469	20.583	1.11001e-07	1.3e-08	2.77571e-07	0.527734	-1.8949	5.29425	10.0321	13	73302061	73330337	+
BPGM	0.641855	0.681161	0.888119	0.966478	-1.03468	14.6757	15.1847	0.594467	0.814754	0.927374	1.01781	1.01781	13.5412	13.3044	0.0581088	0.0766078	0.145308	1.13502	1.13502	12.8813	11.349	7	134331560	134364566	+
BPHL	0.701138	0.882535	0.970147	0.986863	-1.01331	6.06982	6.15062	0.39227	0.35309	0.611945	1.10023	1.10023	5.69331	5.17464	0.00152934	0.00104129	0.00382429	1.46084	1.46084	9.64521	6.6025	6	3118608	3153813	+
BPNT1	0.404216	0.214574	0.559303	1.08204	1.08204	23.7304	21.9312	0.246391	0.154094	0.384373	1.09302	1.09302	26.4773	24.2239	0.0890446	0.13006	0.222667	1.10181	1.10181	27.262	24.743	1	220230824	220263805	-
BPTF	0.183301	0.0277772	0.25363	1.11574	1.11574	83.3382	74.6931	0.0387836	0.00884239	0.0605027	1.15178	1.15178	93.0549	80.7921	0.000107229	4.69561e-05	0.000268139	1.30361	1.30361	89.7018	68.8102	17	65821640	65980495	+
BRAF	0.581175	0.529962	0.804158	1.02932	1.02932	19.5664	19.0091	0.129496	0.0543438	0.202014	1.10224	1.10224	23.7055	21.5068	0.0156291	0.0156435	0.0390823	1.13389	1.13389	28.3492	25.0018	7	140419127	140624565	-
BRAP	0.54038	0.438909	0.747711	0.964738	-1.03655	22.9563	23.7954	0.0911019	0.0317704	0.14212	0.888673	-1.12527	21.3179	23.9884	0.097571	0.145985	0.243988	0.924866	-1.08124	18.7505	20.2737	12	112079950	112123791	-
BRAT1	0.541227	0.440652	0.748883	0.9544	-1.04778	29.3772	30.7808	0.28564	0.198368	0.445601	1.07699	1.07699	31.2865	29.0499	0.31222	0.677683	0.780744	0.980382	-1.02001	35.9809	36.7009	7	2577511	2595362	-
BRCA1	0.457571	0.288165	0.63313	1.0527	1.0527	72.4938	68.8645	0.0107934	0.00147872	0.0168379	0.836445	-1.19554	48.7445	58.2758	1.6754e-09	6.28857e-11	4.18953e-09	0.475952	-2.10105	16.3904	34.437	17	41196312	41277501	-
BRCA2	0.252008	0.0660821	0.348697	1.13647	1.13647	39.2426	34.5303	0.031361	0.00648892	0.0489234	0.807627	-1.2382	27.2215	33.7055	2.70661e-06	6.20841e-07	6.76821e-06	0.576186	-1.73555	10.4349	18.1104	13	32889611	32973806	+
BRCC3	0.46709	0.30273	0.646301	1.05219	1.05219	31.2753	29.7239	0.511917	0.587369	0.798595	0.974797	-1.02585	31.7707	32.5921	0.145519	0.243498	0.363887	1.06115	1.06115	26.5497	25.0197	HG1497_PATCH	154239888	154291543	+
BRD1	0.230468	0.0510591	0.318892	0.910544	-1.09824	30.466	33.4591	0.492308	0.542159	0.768005	0.97327	-1.02746	30.8539	31.7012	0.239508	0.471506	0.598918	1.03332	1.03332	31.359	30.3478	22	50166931	50221161	-
BRD2	0.716683	0.969789	0.991657	0.964661	-1.03663	161.851	167.78	0.640854	0.999482	0.999738	0.998695	-1.00131	246.844	247.167	0.397106	0.988156	0.99301	1.03071	1.03071	225.847	219.119	HSCHR6_MHC_DBB	32923568	32927228	+
BRD3	0.423874	0.238177	0.586504	0.928865	-1.07658	17.8342	19.2	0.0427557	0.0102598	0.0666993	0.834765	-1.19794	15.4198	18.4721	0.000633481	0.00036635	0.00158409	0.753473	-1.32719	15.591	20.6922	9	136895427	136933658	-
BRD4	0.173885	0.0233977	0.2406	0.901213	-1.10962	84.1697	93.396	0.570848	0.743626	0.890528	0.985663	-1.01455	87.124	88.3912	2.64084e-05	9.20256e-06	6.60374e-05	0.764246	-1.30848	62.4651	81.7343	19	15347647	15443357	-
BRD7	0.329685	0.12962	0.456178	1.06462	1.06462	72.1509	67.7716	0.0878334	0.0301663	0.137021	0.912038	-1.09644	66.5979	73.0209	0.0775238	0.1094	0.193857	0.936054	-1.06831	54.4508	58.1706	16	50347398	50402846	-
BRD7P2	0.47735	0.31837	0.660497	0.718432	-1.39192	0.417252	0.580781	0.518699	0.603945	0.809175	1.08244	1.08244	0.562741	0.519883	0.370784	0.873638	0.927188	1.00134	1.00134	0.424345	0.423777	3	159818478	159820662	+
BRD8	0.702093	0.885717	0.971469	1.00876	1.00876	31.4734	31.2001	0.378406	0.328322	0.590316	1.04912	1.04912	30.9287	29.4805	0.276386	0.572058	0.691136	0.970243	-1.03067	23.2256	23.9379	5	137475455	137514676	-
BRD9	0.71031	0.926681	0.982838	1.00463	1.00463	47.0304	46.8138	0.0653092	0.0194653	0.101883	0.862909	-1.15887	37.832	43.8425	0.0373879	0.0444912	0.0934928	0.883199	-1.13225	33.0028	37.3674	5	850406	892940	-
BRE	0.352137	0.151703	0.487244	0.937797	-1.06633	16.7772	17.89	0.469783	0.494324	0.732866	0.971191	-1.02966	20.7524	21.3679	0.00173459	0.00120623	0.00433756	0.847792	-1.17953	21.011	24.7832	2	28112808	28561769	+
BRF1	0.449723	0.278328	0.622271	0.935335	-1.06914	20.5193	21.938	0.436794	0.429915	0.681403	1.05435	1.05435	20.1136	19.0767	0.327947	0.72818	0.82007	1.02651	1.02651	20.8276	20.2899	14	105675623	105781927	-
BRF2	0.653825	0.715408	0.904682	1.0408	1.0408	5.88683	5.65605	0.585398	0.786163	0.913226	0.976511	-1.02405	4.7311	4.8449	0.177441	0.315141	0.443713	1.10162	1.10162	5.54379	5.03238	8	37700786	37707423	-
BRI3	0.169912	0.0222932	0.235103	0.848982	-1.17788	11.0208	12.9812	0.185886	0.0986797	0.289985	1.12039	1.12039	15.7274	14.0374	0.0531189	0.068365	0.13283	1.13601	1.13601	20.3247	17.8912	7	97881691	97937163	+
BRI3BP	0.507475	0.369393	0.70218	1.04896	1.04896	45.1667	43.0584	0.362203	0.301969	0.56504	0.944703	-1.05853	43.5367	46.085	3.90466e-07	6.14589e-08	9.76407e-07	0.606491	-1.64883	22.1714	36.5568	12	125478246	125515778	+
BRICD5	0.492179	0.342306	0.681015	0.900681	-1.11027	3.24661	3.60462	0.316218	0.235606	0.493303	0.864445	-1.15681	2.4101	2.78803	0.310658	0.672672	0.776836	1.05582	1.05582	3.41495	3.23439	16	2259254	2261952	-
BRIP1	0.718629	0.984305	0.99435	0.996547	-1.00346	48.8515	49.0207	0.0483941	0.0123999	0.0754953	0.828801	-1.20656	26.6947	32.2089	7.25477e-06	1.98122e-06	1.81414e-05	0.615237	-1.62539	13.724	22.3069	17	59758627	59940883	-
BRIX1	0.588029	0.546967	0.813641	0.972075	-1.02873	38.9115	40.0293	0.00735753	0.000853622	0.0114778	0.831815	-1.20219	35.4087	42.568	4.89391e-07	8.05069e-08	1.22378e-06	0.657307	-1.52136	20.3831	31.01	5	34915481	34926102	+
BRK1	0.706919	0.907097	0.978146	0.995628	-1.00439	63.2227	63.5004	0.625359	0.931395	0.975566	0.996757	-1.00325	74.3653	74.6073	0.148563	0.250175	0.371499	1.04141	1.04141	88.2272	84.719	3	10157276	10168875	+
BRMS1	0.178709	0.0256595	0.247275	0.923281	-1.08309	54.135	58.6333	0.510281	0.582659	0.796044	0.982698	-1.01761	52.446	53.3694	0.000257447	0.00012924	0.000643776	0.850808	-1.17535	41.7071	49.0205	11	66104804	66112597	-
BRMS1L	0.081793	0.00185904	0.113175	1.1934	1.1934	12.3262	10.3286	0.0782344	0.0256321	0.122046	1.12055	1.12055	12.1965	10.8844	0.00342973	0.00263295	0.00857644	0.845138	-1.18324	9.29606	10.9995	14	36295524	36401532	+
BROX	0.392958	0.202048	0.543727	1.05659	1.05659	45.04	42.6276	0.34222	0.27061	0.533866	1.05076	1.05076	41.8428	39.8214	0.269776	0.553553	0.674606	1.02707	1.02707	33.3572	32.478	1	222885895	222908539	+
BRPF1	0.258219	0.0708446	0.357291	0.922912	-1.08353	25.6647	27.8084	0.0772425	0.0251474	0.120499	0.901947	-1.10871	22.8045	25.2837	0.00655748	0.00566512	0.0163978	0.874572	-1.14342	17.9506	20.525	3	9773413	9789703	+
BRPF3	0.144699	0.0137748	0.200217	0.902593	-1.10792	35.9627	39.8438	0.00892559	0.00113188	0.013924	0.861601	-1.16063	29.8867	34.6874	0.024012	0.0260779	0.0600448	0.911301	-1.09733	22.5795	24.7772	6	36164521	36200568	+
BRSK2	0.715395	0.959872	0.989874	1.10445	1.10445	0.181846	0.164647	0.350546	0.284249	0.546854	0.601239	-1.66323	0.0764229	0.127109	0.0771829	0.108796	0.193005	2.39388	2.39388	0.396135	0.165478	11	1411129	1483920	+
BRWD1	0.168514	0.0216713	0.233169	1.17051	1.17051	50.3853	43.0455	0.600151	0.839662	0.936242	1.0103	1.0103	48.8471	48.349	0.0338188	0.0394998	0.0845678	1.15211	1.15211	54.6307	47.418	21	40556102	40693486	-
BRWD3	0.125398	0.00899036	0.17351	1.13757	1.13757	33.1635	29.153	0.0540588	0.0147421	0.0843322	1.12478	1.12478	41.0949	36.536	0.000249897	0.000124755	0.000624896	1.24641	1.24641	45.0371	36.1334	X	79926353	80065188	-
BSCL2	0.469602	0.306927	0.649777	1.11868	1.11868	9.13155	8.16275	0.574253	0.753338	0.89584	0.965263	-1.03599	7.36276	7.62772	0.0455219	0.05673	0.113833	0.808177	-1.23735	7.75908	9.60071	11	62457747	62477318	-
BSDC1	0.370775	0.172078	0.513032	0.959055	-1.04269	54.0119	56.3178	0.632222	0.960137	0.986273	1.00149	1.00149	52.577	52.4989	0.00506857	0.00417213	0.0126745	1.10368	1.10368	64.7515	58.6687	1	32830704	32860333	-
BSG	0.486341	0.333173	0.672938	0.974557	-1.02611	421.239	432.237	0.474746	0.505145	0.740609	1.01743	1.01743	493.803	485.344	0.224476	0.432065	0.561328	0.980245	-1.02015	567.781	579.223	19	571297	583494	+
BSN	0.664806	0.751478	0.919875	1.08798	1.08798	0.531759	0.488759	0.594082	0.813195	0.926773	0.919641	-1.08738	0.484305	0.526624	0.0644678	0.0869329	0.161209	0.566253	-1.766	0.173378	0.306186	3	49591922	49708979	+
BST1	0.260209	0.0721015	0.360045	0.796995	-1.25471	3.29973	4.14021	0.529524	0.631372	0.826063	0.930884	-1.07425	2.90601	3.12178	0.0302389	0.0344707	0.0756161	0.74729	-1.33817	1.61894	2.16642	4	15704573	15739937	+
BST2	0.577475	0.518741	0.799038	0.909306	-1.09974	41.8935	46.072	0.635292	0.97526	0.991061	1.08566	1.08566	9.63849	8.87799	0.0453003	0.056405	0.113279	1.4074	1.4074	21.4184	15.2184	19	17513748	17516458	-
BTAF1	0.425666	0.240483	0.588983	1.05314	1.05314	62.0365	58.9065	0.573901	0.752512	0.895292	0.984556	-1.01569	58.322	59.2369	0.0963321	0.143661	0.24089	1.07207	1.07207	58.1543	54.245	10	93683526	93790083	+
BTBD1	0.519739	0.391809	0.719149	0.974922	-1.02572	67.4339	69.1685	0.638978	0.989642	0.996812	1.00073	1.00073	72.3759	72.323	0.143688	0.239413	0.359308	1.03595	1.03595	72.4423	69.9282	15	83685174	83736107	-
BTBD10	0.282059	0.0882724	0.390278	1.05819	1.05819	58.6709	55.4447	0.00365979	0.000329037	0.0057093	0.866989	-1.15342	57.9517	66.8424	3.42598e-05	1.25233e-05	8.56707e-05	0.822735	-1.21546	49.0292	59.5929	11	13409548	13484845	-
BTBD11	0.59518	0.566032	0.823536	1.06796	1.06796	3.23387	3.02808	0.00751326	0.000883998	0.0117208	1.65495	1.65495	3.30323	1.99598	2.69693e-05	9.45216e-06	6.74398e-05	2.19468	2.19468	5.86361	2.67174	12	107712190	108053420	+
BTBD19	0.70758	0.912476	0.979062	1.01645	1.01645	9.1321	8.98427	0.569714	0.740313	0.88876	0.955134	-1.04697	5.75314	6.02338	0.0680767	0.0929771	0.170234	0.807946	-1.23771	6.49216	8.03539	1	45274154	45281258	+
BTBD2	0.128722	0.00975508	0.17811	0.867142	-1.15321	42.57	49.0923	0.00531258	0.000550327	0.00828767	1.22771	1.22771	56.9333	46.3735	0.00297026	0.00222884	0.00742748	1.19237	1.19237	91.3563	76.6171	19	1985447	2034881	-
BTBD3	0.117318	0.0074635	0.162329	1.09887	1.09887	40.2735	36.6499	0.000130869	3.60669e-06	0.000204157	1.23617	1.23617	44.8498	36.2812	7.83366e-08	8.46518e-09	1.9589e-07	1.40265	1.40265	58.7491	41.8844	20	11871371	11907258	+
BTBD6	0.70485	0.89686	0.975283	1.00243	1.00243	40.0551	39.9582	0.48782	0.532266	0.761004	0.975018	-1.02562	39.6996	40.7168	0.305232	0.657093	0.763269	0.983196	-1.01709	43.2414	43.9805	14	105714827	105717431	+
BTBD7	0.697807	0.86254	0.965538	0.988373	-1.01176	73.8683	74.7372	0.560663	0.718232	0.87464	0.984414	-1.01583	80.971	82.253	0.00418626	0.00330491	0.0104682	0.858928	-1.16424	61.4239	71.5123	14	93703896	93799439	-
BTBD8	0.715545	0.961031	0.990081	0.867723	-1.15244	0.346137	0.398902	0.214588	0.123159	0.334759	1.68951	1.68951	0.442161	0.26171	0.157818	0.270343	0.394642	1.41125	1.41125	0.66018	0.467798	1	92545862	92613394	+
BTBD9	0.705926	0.900324	0.976773	1.00382	1.00382	14.598	14.5425	0.464488	0.483085	0.724605	1.0519	1.0519	14.9344	14.1975	0.0974065	0.145673	0.243576	1.12224	1.12224	17.3826	15.4892	6	38136227	38607925	-
BTC	0.647469	0.700317	0.895886	1.14445	1.14445	1.00021	0.873972	0.297553	0.212973	0.464186	0.767777	-1.30246	0.2825	0.367945	0.111889	0.173295	0.279793	0.646051	-1.54787	0.118062	0.182744	4	75669969	75719897	-
BTD	0.319239	0.119483	0.441723	0.887547	-1.1267	5.77825	6.51037	0.598661	0.831578	0.933917	1.01688	1.01688	6.05253	5.95207	0.281583	0.587696	0.70413	1.04302	1.04302	7.59301	7.27984	3	15642848	15687330	+
BTF3	0.568917	0.497439	0.787196	1.02089	1.02089	290.759	284.808	0.591486	0.805138	0.922723	0.993444	-1.0066	363.652	366.052	0.114374	0.178319	0.286006	0.958714	-1.04306	338.092	352.651	5	72794233	72801461	+
BTF3L4	0.593014	0.560322	0.820539	1.02494	1.02494	36.1219	35.2431	0.496215	0.550032	0.7741	0.973253	-1.02748	42.1873	43.3467	0.0403675	0.048779	0.100944	0.913877	-1.09424	37.304	40.8195	1	52521797	52556389	+
BTF3L4P2	0.579314	0.525294	0.801582	0.866928	-1.1535	0.131835	0.152072	0.483471	0.522536	0.75422	0.928108	-1.07746	0.18722	0.201722	0.345376	0.785019	0.863654	1.17444	1.17444	0.393149	0.334756	2	159860287	159861066	+
BTG1	0.25637	0.0691958	0.354733	1.12106	1.12106	29.2416	26.084	0.0151271	0.00239482	0.0235984	1.23663	1.23663	37.4302	30.268	3.61729e-06	8.62695e-07	9.04545e-06	1.58462	1.58462	52.9028	33.3852	12	92536286	92539674	-
BTG2	0.0697282	0.000736243	0.0964811	1.16725	1.16725	52.3733	44.8689	2.16592e-06	7.37008e-09	3.37886e-06	1.52054	1.52054	75.2559	49.4929	7.72337e-09	4.66456e-10	1.93132e-08	1.66434	1.66434	103.99	62.4811	1	203274619	203278731	+
BTG3	0.697543	0.859346	0.965173	0.992398	-1.00766	30.7911	31.027	0.178242	0.0918908	0.27806	0.900486	-1.11051	31.9349	35.464	0.188303	0.341287	0.470874	0.945755	-1.05736	31.4115	33.2131	21	18965971	18985266	-
BTN2A1	0.484188	0.32887	0.669959	1.05376	1.05376	25.1884	23.9034	0.405795	0.375236	0.633044	0.953022	-1.04929	20.2433	21.2412	0.270269	0.554879	0.675839	0.969383	-1.03158	19.1797	19.7855	6	26458150	26476850	+
BTN2A2	0.702633	0.888693	0.972216	1.00957	1.00957	11.7364	11.6251	0.367677	0.310572	0.57358	0.931267	-1.07381	9.72027	10.4377	0.0768013	0.10812	0.192051	1.12711	1.12711	12.2322	10.8527	6	26383324	26395103	+
BTN2A3P	0.710166	0.923823	0.98264	1.01837	1.01837	4.17412	4.09881	0.534017	0.641901	0.833071	1.05836	1.05836	2.41583	2.28262	0.375698	0.892622	0.939477	0.980478	-1.01991	2.38186	2.42929	6	26421619	26432612	+
BTN3A1	0.305008	0.106935	0.422032	0.932145	-1.07279	24.3293	26.1004	0.0475711	0.012079	0.0742113	1.12354	1.12354	19.6009	17.4457	0.00111369	0.000714764	0.00278491	1.19025	1.19025	23.428	19.6833	6	26402465	26415445	+
BTN3A2	0.659577	0.735175	0.912641	1.01664	1.01664	27.0318	26.5894	0.00305164	0.000254726	0.00476058	1.24213	1.24213	22.8509	18.3965	0.000331865	0.000174288	0.000829869	1.24933	1.24933	23.8321	19.076	6	26365387	26378547	+
BTN3A3	0.472436	0.311087	0.653697	0.935538	-1.0689	16.9804	18.1504	0.0837034	0.028174	0.130578	1.16675	1.16675	10.5871	9.07402	2.24287e-05	7.55593e-06	5.60857e-05	1.51388	1.51388	12.8566	8.49251	6	26440700	26453644	+
BTRC	0.330199	0.131043	0.456888	1.08207	1.08207	24.3135	22.4695	0.031361	0.00648443	0.0489234	1.16256	1.16256	27.6062	23.7461	1.34187e-05	4.12884e-06	3.35551e-05	1.39419	1.39419	35.2246	25.2653	10	103113820	103317079	+
BUB1	0.374986	0.177237	0.518859	0.963656	-1.03771	50.687	52.5986	0.0259431	0.00497431	0.0404715	0.917349	-1.0901	57.1788	62.3304	2.23943e-11	5.18867e-14	5.59996e-11	0.513998	-1.94553	18.9855	36.9368	2	111395275	111435692	-
BUB1B	0.468362	0.304956	0.648062	1.03086	1.03086	44.8587	43.516	0.00690097	0.000790012	0.0107656	0.886601	-1.1279	50.6502	57.1285	3.12635e-11	1.01411e-13	7.8178e-11	0.495568	-2.01789	18.0635	36.45	15	40453224	40513338	+
BUB3	0.683527	0.811649	0.94578	0.993028	-1.00702	106.672	107.421	0.0114336	0.00160527	0.0178365	0.895868	-1.11624	104.98	117.183	4.8978e-07	8.06465e-08	1.22475e-06	0.762133	-1.31211	77.3722	101.521	10	124913793	124924887	+
BUD13	0.695768	0.849848	0.962717	0.992384	-1.00767	21.0467	21.2082	0.0127377	0.00185588	0.0198709	0.815276	-1.22658	19.0519	23.3686	8.23303e-05	3.46922e-05	0.000205877	0.729793	-1.37025	11.7853	16.1488	11	116618886	116643705	-
BUD31	0.720932	0.993498	0.997536	0.999706	-1.00029	41.7996	41.8118	0.171313	0.0862546	0.26725	0.905877	-1.1039	46.7417	51.5983	0.000782426	0.000469528	0.00195655	0.790986	-1.26425	35.824	45.2903	7	99006264	99017240	+
BVES	0.60991	0.599552	0.843918	1.02573	1.02573	25.4077	24.7704	0.00780544	0.000948461	0.0121766	1.21435	1.21435	24.4343	20.1214	0.00014915	6.89769e-05	0.000372968	1.29728	1.29728	25.2188	19.4398	6	105544697	105585050	-
BVES-AS1	0.226422	0.0485478	0.313295	2.21043	2.21043	0.457655	0.207043	0.481026	0.51725	0.750405	0.85297	-1.17237	0.383864	0.450033	0.294658	0.625637	0.736828	0.890596	-1.12284	0.434702	0.488103	6	105584183	105617821	+
BX322557.10	0.718297	0.980171	0.993889	1.00433	1.00433	3.29363	3.27943	0.131927	0.0559617	0.205807	1.29886	1.29886	3.20043	2.46403	0.0747237	0.104456	0.186855	1.26269	1.26269	3.97887	3.1511	21	46707967	46711654	+
BX842568.2	0.68981	0.830937	0.954473	0.950648	-1.05191	0.25811	0.271509	0.628146	0.941886	0.979914	0.998279	-1.00172	0.363369	0.363995	0.167012	0.290986	0.417634	1.33541	1.33541	0.340337	0.254856	HG1423_PATCH	36980313	36981543	-
BYSL	0.636761	0.667215	0.88107	0.977947	-1.02255	34.7899	35.5744	0.0109978	0.00151548	0.0171567	0.814118	-1.22832	27.7708	34.1115	8.084e-06	2.26137e-06	2.0215e-05	0.679318	-1.47206	21.4767	31.6151	6	41888926	41900785	+
BZW1	0.117061	0.00701317	0.161975	1.08987	1.08987	330.896	303.609	0.0413529	0.00978025	0.064511	0.921697	-1.08495	341.459	370.468	0.329643	0.733729	0.824312	0.990282	-1.00981	287.092	289.909	2	201675317	201688570	+
BZW1P2	0.335467	0.136465	0.464178	0.703676	-1.42111	2.11633	3.00753	0.43382	0.423911	0.676763	1.13067	1.13067	2.39102	2.1147	0.373644	0.884648	0.93434	1.03514	1.03514	1.58749	1.5336	3	116364592	116365575	-
BZW2	0.599901	0.577813	0.830068	1.02185	1.02185	55.3929	54.2082	0.0845773	0.0285741	0.131941	0.912087	-1.09639	55.9792	61.3748	0.000260461	0.000131035	0.000651314	0.824089	-1.21346	48.2209	58.5142	7	16685756	16746149	+
C10orf10	0.064751	0.00020149	0.0895944	1.424	1.424	7.37242	5.17725	4.91944e-07	6.63668e-10	7.67437e-07	2.65518	2.65518	16.8255	6.33687	7.17609e-10	1.82894e-11	1.79447e-09	3.49042	3.49042	55.0043	15.7587	10	45466429	45474259	-
C10orf118	0.117318	0.00734114	0.162329	1.18008	1.18008	39.3675	33.3602	0.38088	0.332948	0.594177	1.05593	1.05593	39.2519	37.173	0.000644682	0.000373908	0.0016121	1.27827	1.27827	37.9508	29.6892	10	115880621	115933980	-
C10orf12	0.524153	0.402156	0.725258	1.07233	1.07233	8.61033	8.02957	0.507758	0.575847	0.792107	1.03831	1.03831	10.4763	10.0897	0.376342	0.895279	0.941087	0.989585	-1.01052	6.79888	6.87043	10	98741041	98745583	+
C10orf2	0.431629	0.247536	0.597234	0.921088	-1.08567	24.7219	26.8399	0.538111	0.653031	0.839459	0.979302	-1.02114	22.6275	23.1058	0.0012769	0.000839629	0.00319304	0.752559	-1.3288	16.7278	22.2279	10	102747124	102754159	+
C10orf25	0.587865	0.545372	0.813414	1.16736	1.16736	0.683869	0.585827	0.636923	0.981085	0.993605	1.02026	1.02026	0.408583	0.400471	0.295205	0.627254	0.738196	0.854208	-1.17068	0.413126	0.483636	10	45493146	45496337	-
C10orf32	0.135744	0.0111182	0.187826	1.34205	1.34205	6.98343	5.20355	0.630679	0.953193	0.983865	1.00518	1.00518	5.40904	5.38114	0.000488641	0.000273002	0.0012219	1.65349	1.65349	7.26113	4.3914	10	104613980	104624719	+
C10orf32-ASMT	0.713263	0.947092	0.986924	1.70828	1.70828	0.187983	0.110042	0.297553	0.212932	0.464186	0.489875	-2.04134	0.140005	0.285798	0.159357	0.273694	0.398491	0.476724	-2.09765	0.220349	0.462215	10	104614029	104661657	+
C10orf35	0.267314	0.0764559	0.369876	0.695506	-1.4378	0.59005	0.848375	0.612335	0.880179	0.955249	1.03427	1.03427	0.895889	0.866205	0.0625569	0.0837712	0.156431	0.68965	-1.45001	0.787519	1.14191	10	71390007	71393353	+
C10orf54	0.689995	0.831237	0.954728	0.97446	-1.02621	3.58532	3.67929	0.633443	0.966142	0.988177	1.02331	1.02331	2.67359	2.61268	0.275933	0.570492	0.690004	0.934399	-1.07021	3.69716	3.95672	10	73507316	73533256	-
C10orf55	0.710527	0.927863	0.983138	1.01369	1.01369	3.20215	3.15892	0.432543	0.42106	0.674771	1.10224	1.10224	3.53755	3.2094	0.12813	0.206287	0.320405	1.20983	1.20983	3.94044	3.25701	10	75669727	75682536	-
C10orf76	0.392808	0.20175	0.543519	0.934871	-1.06967	24.5459	26.256	0.070363	0.0217106	0.109767	1.13563	1.13563	28.241	24.8683	0.0401122	0.0483852	0.100305	1.1136	1.1136	28.4423	25.541	10	103605356	103815951	-
C10orf82	0.230428	0.0510093	0.318837	1.6633	1.6633	2.12582	1.27807	0.58657	0.79124	0.915056	1.14654	1.14654	1.97216	1.72009	0.350421	0.802994	0.87627	1.14197	1.14197	1.97723	1.73142	HG311_PATCH	118423208	118429777	-
C10orf88	0.168514	0.0213393	0.233169	1.23127	1.23127	9.58824	7.78729	0.525905	0.621161	0.820417	0.957223	-1.04469	8.24916	8.6178	0.367812	0.864192	0.919756	0.984809	-1.01543	7.99745	8.12081	10	124690419	124713920	-
C10orf91	0.352445	0.152123	0.487669	0.558227	-1.79139	0.307179	0.550276	0.611832	0.878586	0.954464	0.797999	-1.25313	0.246196	0.308516	0.106757	0.163186	0.266959	0.546173	-1.83092	0.121866	0.223126	10	134257831	134262913	+
C10orf95	0.612843	0.60583	0.847976	1.18542	1.18542	0.802884	0.677299	0.434522	0.425834	0.677858	1.21345	1.21345	1.00501	0.828225	0.140734	0.233121	0.351921	0.769603	-1.29937	1.06316	1.38143	10	104209594	104211301	-
C10orf99	0.65945	0.734751	0.912464	0.896729	-1.11516	0.0492147	0.0548825	0.00196057	0.000139993	0.00305851	4.69926	4.69926	0.327094	0.0696055	1.13922e-07	1.34967e-08	2.84874e-07	25.5639	25.5639	4.24084	0.165892	10	85933494	85945051	+
C11orf1	0.264357	0.0741328	0.365785	1.1572	1.1572	4.31632	3.72998	0.392911	0.353932	0.612944	1.07699	1.07699	5.43264	5.0443	0.354896	0.818387	0.887459	1.01706	1.01706	7.10141	6.98229	11	111749659	111756700	+
C11orf24	0.531039	0.415754	0.734786	0.951663	-1.05079	44.8312	47.1083	0.610537	0.874197	0.952444	1.00885	1.00885	45.2652	44.8681	0.000316978	0.000164903	0.000792641	0.753225	-1.32762	31.2635	41.5063	11	68028803	68039470	-
C11orf30	0.713333	0.948043	0.987022	1.00246	1.00246	24.2722	24.2125	0.269758	0.178998	0.420825	0.905279	-1.10463	22.0212	24.3253	0.000520817	0.000293451	0.00130236	0.724469	-1.38032	13.7323	18.9549	11	76155967	76264070	+
C11orf31	0.121214	0.00802911	0.16772	0.825681	-1.21112	15.5092	18.7835	0.20329	0.113347	0.317135	0.90501	-1.10496	16.6616	18.4105	0.0446257	0.0552893	0.111592	0.878858	-1.13784	18.3155	20.8401	11	57508825	57510987	+
C11orf35	0.52847	0.410761	0.731231	0.850287	-1.17607	1.54552	1.81764	0.364384	0.305977	0.568443	1.24982	1.24982	1.30998	1.04813	0.0916824	0.13506	0.229263	1.41328	1.41328	2.70387	1.91319	11	554855	560780	-
C11orf45	0.417545	0.231133	0.577746	0.893969	-1.11861	6.28195	7.02703	0.595595	0.820488	0.929133	1.01381	1.01381	5.24176	5.17036	0.0294177	0.0332891	0.0735624	0.813581	-1.22913	4.42712	5.44152	11	128769460	128775931	-
C11orf48	0.573141	0.507009	0.793041	0.969984	-1.03094	34.1173	35.1731	0.515589	0.594602	0.804324	0.975144	-1.02549	34.1564	35.027	0.000524503	0.000296035	0.00131158	0.81737	-1.22344	25.2668	30.9123	11	62430287	62439728	-
C11orf49	0.434665	0.250917	0.601435	1.0524	1.0524	15.3986	14.6319	0.0317016	0.00661435	0.0494548	1.1442	1.1442	17.9585	15.6953	0.0956498	0.142299	0.239184	1.0688	1.0688	23.9533	22.4113	11	46958240	47185937	+
C11orf52	0.624825	0.637555	0.864555	1.0393	1.0393	0.86624	0.833486	0.456192	0.465803	0.711664	0.80026	-1.24959	0.749307	0.93633	0.0136791	0.0133769	0.0342062	2.32802	2.32802	1.81075	0.777809	11	111788756	111797597	+
C11orf54	0.632743	0.657534	0.875511	1.06446	1.06446	2.66742	2.50589	0.544341	0.670656	0.849177	0.947266	-1.05567	2.66685	2.81532	0.395374	0.979764	0.98868	1.01186	1.01186	3.14248	3.10565	11	93474757	93497916	+
C11orf57	0.719202	0.987027	0.995141	1.01925	1.01925	26.3435	25.8458	0.636062	0.978471	0.992262	1.02939	1.02939	28.9348	28.1088	0.0499371	0.0634434	0.124874	1.55545	1.55545	29.0554	18.6797	11	111944810	111955875	+
C11orf58	0.237027	0.0548808	0.327968	1.0601	1.0601	105.044	99.0891	0.155713	0.0737641	0.242914	0.946625	-1.05638	93.3608	98.625	0.120584	0.190641	0.301534	0.962449	-1.03902	81.7559	84.9456	11	16634679	16778429	+
C11orf63	0.385001	0.191227	0.532717	1.15696	1.15696	5.23005	4.52049	0.282532	0.194417	0.440752	1.17145	1.17145	5.78842	4.94123	0.0248425	0.0271947	0.0621216	1.30464	1.30464	7.49691	5.74635	11	122753391	122830507	+
C11orf68	0.125398	0.00896719	0.17351	0.815406	-1.22638	22.4867	27.5773	0.615946	0.89387	0.960881	0.990844	-1.00924	27.2637	27.5157	0.000332688	0.000174874	0.000831924	0.718593	-1.39161	24.031	33.4418	11	65684279	65686589	-
C11orf70	0.587982	0.546651	0.813576	1.09748	1.09748	1.55971	1.42118	0.0536565	0.0145704	0.0837047	1.56597	1.56597	1.84903	1.18075	0.186218	0.336222	0.465659	1.15849	1.15849	2.91298	2.51445	11	101918174	101955292	+
C11orf71	0.547229	0.453218	0.757188	1.23039	1.23039	0.293128	0.238239	0.507491	0.575082	0.791691	1.06963	1.06963	0.460543	0.430565	0.308342	0.66593	0.771045	1.12207	1.12207	0.57207	0.509834	11	114262165	114271140	-
C11orf73	0.389894	0.198379	0.539487	1.0641	1.0641	14.3063	13.4445	0.433109	0.42232	0.675654	1.04067	1.04067	17.6892	16.9979	0.19446	0.356968	0.486269	0.955581	-1.04648	18.062	18.9016	11	86013253	86056970	+
C11orf74	0.639106	0.67536	0.884315	0.950836	-1.05171	3.21535	3.3816	0.610166	0.873017	0.951864	1.02	1.02	3.47179	3.40372	0.164373	0.284796	0.411034	0.875003	-1.14285	3.22352	3.68401	11	36616051	36694824	+
C11orf80	0.470653	0.308056	0.651231	0.919846	-1.08714	7.78191	8.46001	0.546192	0.676346	0.852064	0.96485	-1.03643	10.456	10.8369	0.0283323	0.0318115	0.0708482	1.20079	1.20079	14.6877	12.2317	11	66511922	66610988	+
C11orf82	0.635071	0.66346	0.878733	0.98051	-1.01988	19.0674	19.4464	0.000294142	1.0437e-05	0.000458864	0.738326	-1.35441	16.4648	22.3001	1.53923e-09	5.5397e-11	3.84902e-09	0.470119	-2.12712	5.23338	11.132	11	82611017	82669320	+
C11orf83	0.671451	0.773947	0.92907	1.01417	1.01417	7.30993	7.20779	0.561821	0.720546	0.876447	0.966498	-1.03466	9.42776	9.75455	0.116938	0.183264	0.292417	0.882368	-1.13331	9.78119	11.0852	11	62437745	62441160	+
C11orf84	0.311058	0.111157	0.430404	0.886267	-1.12833	22.8485	25.7806	0.0996385	0.0362741	0.155437	0.847885	-1.17941	19.0541	22.4725	0.0179498	0.01841	0.0448855	0.83051	-1.20408	15.5618	18.7376	11	63580860	63595191	+
C11orf95	0.349552	0.149859	0.483667	1.12964	1.12964	17.2466	15.2673	0.339501	0.267107	0.529625	1.09539	1.09539	15.6777	14.3125	0.0002404	0.000119272	0.000601149	1.52286	1.52286	19.0413	12.5036	11	63527364	63536114	-
C12orf10	0.514679	0.382358	0.712148	0.921507	-1.08518	16.2039	17.5841	0.337293	0.263886	0.52618	0.906865	-1.1027	17.3108	19.0887	0.0110386	0.0104111	0.0276033	0.788421	-1.26836	16.5736	21.0212	12	53693470	53700962	+
C12orf23	0.107245	0.0053256	0.148393	1.12894	1.12894	57.8477	51.2406	0.627005	0.936686	0.978134	1.00311	1.00311	55.8811	55.7077	0.144443	0.241073	0.361197	1.04744	1.04744	46.6027	44.4921	12	107349497	107372557	+
C12orf29	0.478387	0.32011	0.661932	1.06337	1.06337	21.8384	20.537	0.345451	0.275895	0.538907	0.934774	-1.06978	21.4205	22.9151	0.152134	0.257669	0.380428	0.931065	-1.07404	17.8637	19.1863	12	88427623	88443938	+
C12orf39	0.19264	0.0312817	0.266551	0.449905	-2.22269	0.164146	0.364846	0.496252	0.550641	0.774157	0.803847	-1.24402	0.48226	0.59994	0.00840856	0.00755393	0.0210266	0.420697	-2.37701	0.296733	0.705336	12	21679241	21690312	+
C12orf4	0.71322	0.946405	0.986864	0.997801	-1.0022	25.7366	25.7933	0.292357	0.206305	0.456079	0.937339	-1.06685	20.3523	21.7129	0.00533096	0.00443917	0.0133307	0.850077	-1.17636	13.6352	16.04	12	4596894	4647675	-
C12orf43	0.0304867	1.84799e-05	0.0421837	0.760231	-1.31539	15.1301	19.9019	0.188503	0.100795	0.294067	0.922944	-1.08349	15.729	17.0422	0.0106257	0.00995443	0.0265709	0.874289	-1.14379	11.6752	13.354	12	121440225	121454306	-
C12orf44	0.615385	0.611681	0.851493	1.02504	1.02504	32.9949	32.189	0.0632508	0.0184983	0.0986719	0.874297	-1.14378	34.7938	39.7963	0.0249661	0.0273531	0.0624306	0.883247	-1.13219	32.3236	36.5963	12	52463030	52471279	+
C12orf45	0.348163	0.14849	0.481744	1.15099	1.15099	6.97778	6.06243	0.494017	0.545644	0.770671	0.942258	-1.06128	6.57618	6.97917	0.162817	0.281396	0.407143	0.891012	-1.12232	5.91791	6.64179	12	105380088	105443516	+
C12orf49	0.536024	0.429873	0.741684	0.965258	-1.03599	19.9346	20.6521	0.622972	0.919653	0.971842	0.995362	-1.00466	22.8829	22.9895	0.322485	0.709127	0.806411	1.01919	1.01919	21.688	21.2796	12	117153593	117175876	-
C12orf5	0.064751	0.000253075	0.0895944	1.20213	1.20213	35.9038	29.8667	0.470974	0.497047	0.734724	1.02905	1.02905	35.9846	34.9689	0.000185079	8.83027e-05	0.000462813	1.22621	1.22621	36.4373	29.7154	12	4430371	4462339	+
C12orf54	0.646532	0.696411	0.89459	0.938973	-1.06499	1.21693	1.29603	0.314341	0.232999	0.490374	1.24302	1.24302	1.27903	1.02897	0.125586	0.201085	0.314042	0.730181	-1.36952	0.865946	1.18593	12	48876286	48890296	+
C12orf55	0.47407	0.313089	0.655959	1.30279	1.30279	0.588271	0.451547	0.54268	0.665751	0.846586	0.903948	-1.10626	0.46979	0.519708	0.0643861	0.0867929	0.161005	1.63333	1.63333	0.568086	0.347809	12	96883349	97269334	+
C12orf57	0.410355	0.222083	0.567798	1.13991	1.13991	12.6157	11.0673	0.609931	0.870945	0.951498	0.978261	-1.02222	16.5741	16.9424	0.326514	0.723394	0.816487	0.974808	-1.02584	20.4077	20.9351	12	7052141	7055167	+
C12orf60	0.209935	0.0403436	0.290482	1.84695	1.84695	1.15846	0.62723	0.615968	0.894414	0.960916	1.05426	1.05426	1.26249	1.19752	0.0238441	0.0258477	0.0596251	0.607279	-1.64669	0.754472	1.24238	12	14956506	15059521	+
C12orf61	0.415907	0.229069	0.575481	1.37874	1.37874	0.391558	0.283996	0.549853	0.687458	0.857776	1.08203	1.08203	0.401657	0.371206	0.169102	0.295759	0.42286	0.719835	-1.38921	0.26833	0.372766	12	62995531	62997215	-
C12orf65	0.699549	0.875062	0.967949	0.997877	-1.00213	17.1632	17.1997	0.0435343	0.0105471	0.067914	0.835144	-1.1974	16.7668	20.0766	0.0058791	0.00497553	0.0147014	0.815759	-1.22585	14.0881	17.2699	12	123717463	123742507	+
C12orf66	0.495317	0.347103	0.685358	0.931363	-1.07369	5.77869	6.20455	0.593463	0.811644	0.925808	1.01724	1.01724	6.18422	6.07939	0.0160803	0.0161796	0.0402106	0.821788	-1.21686	5.96592	7.25968	12	64580096	64616077	-
C12orf73	0.715414	0.960711	0.989901	1.0173	1.0173	2.91834	2.8687	0.168847	0.0840369	0.263402	0.801738	-1.24729	2.34877	2.92959	0.231875	0.452138	0.579832	0.916999	-1.09051	3.47454	3.78903	12	104343980	104359487	-
C12orf75	0.455023	0.284077	0.629604	0.96702	-1.03411	89.4285	92.4785	0.578322	0.765151	0.902188	1.00916	1.00916	95.2662	94.4014	0.00122476	0.000800235	0.00306265	0.884158	-1.13102	77.6846	87.8628	12	105629068	105789876	+
C12orf76	0.290691	0.0951658	0.402221	1.25524	1.25524	1.58475	1.2625	0.0637155	0.018713	0.0993968	1.40801	1.40801	1.74437	1.23889	0.0048388	0.00392695	0.0121	1.56688	1.56688	3.78477	2.41547	12	110465872	110511492	-
C14orf1	0.703069	0.890133	0.972819	1.0044	1.0044	56.9487	56.6993	0.0149653	0.00235205	0.023346	1.12993	1.12993	65.9276	58.3465	0.365729	0.855967	0.914549	1.0062	1.0062	57.6991	57.3438	14	76116134	76127533	-
C14orf119	0.336783	0.137513	0.465998	1.06083	1.06083	34.9881	32.9819	0.619469	0.906759	0.966378	0.995748	-1.00427	43.2834	43.4682	0.2373	0.466279	0.593396	1.02743	1.02743	53.8191	52.3824	14	23563974	23569666	+
C14orf142	0.534214	0.425134	0.739179	0.935889	-1.0685	4.74365	5.06861	0.229878	0.137643	0.358612	0.884558	-1.13051	4.1387	4.67884	0.313643	0.682026	0.784301	0.966686	-1.03446	4.69907	4.86101	14	93669239	93673440	-
C14orf159	0.604467	0.589175	0.836386	1.03531	1.03531	18.6878	18.0505	0.49682	0.551757	0.775045	1.04613	1.04613	17.7491	16.9664	0.39184	0.963379	0.979842	1.00164	1.00164	22.2684	22.232	14	91526677	91691977	+
C14orf166	0.412537	0.224886	0.570817	1.04914	1.04914	78.9664	75.2676	0.0701344	0.0215942	0.10941	0.905001	-1.10497	81.6052	90.1715	0.0001679	7.87891e-05	0.000419854	0.814788	-1.22731	61.8974	75.9675	14	52456193	52471421	+
C14orf169	0.555747	0.469298	0.768974	0.925008	-1.08107	13.629	14.7339	0.634378	0.971276	0.989636	0.991287	-1.00879	12.4636	12.5731	0.257456	0.520996	0.643799	0.921651	-1.08501	11.6708	12.6629	14	73957669	73960097	+
C14orf182	0.626048	0.641191	0.866247	1.24368	1.24368	0.394008	0.316808	0.604334	0.851979	0.942767	1.2721	1.2721	0.309872	0.243592	0.390186	0.954912	0.975705	1.03894	1.03894	0.373792	0.359781	14	50448430	50474239	-
C14orf2	0.510327	0.374632	0.706127	1.06176	1.06176	22.7059	21.3852	0.535	0.645815	0.834605	1.03381	1.03381	28.8394	27.8962	0.118829	0.187128	0.297147	1.09312	1.09312	33.5381	30.6812	14	104378625	104394607	-
C14orf28	0.623931	0.635343	0.863317	1.0535	1.0535	3.22495	3.06118	0.345601	0.276332	0.539141	0.874472	-1.14355	2.87634	3.28923	0.185352	0.334287	0.463495	1.11515	1.11515	3.75073	3.36341	14	45366498	45376461	+
C14orf37	0.53324	0.422399	0.737831	1.42824	1.42824	0.91314	0.639347	0.321805	0.242512	0.502019	1.40275	1.40275	0.605099	0.431367	0.280978	0.585926	0.702619	1.23396	1.23396	0.552168	0.447476	14	58466453	58764858	-
C14orf79	0.252484	0.0663398	0.349356	1.15393	1.15393	9.05021	7.84297	0.0942804	0.0334694	0.147078	1.1961	1.1961	9.309	7.78281	0.00665332	0.00576642	0.0166374	1.2658	1.2658	12.8221	10.1296	14	105452112	105476820	+
C14orf80	0.163969	0.0197407	0.226879	0.837172	-1.1945	12.9839	15.5093	0.0335945	0.00718344	0.0524077	0.807757	-1.238	12.3608	15.3027	4.80733e-07	7.87113e-08	1.20213e-06	0.524734	-1.90573	6.10346	11.6315	HG1592_PATCH	105956192	105965913	+
C14orf93	0.715395	0.959474	0.989874	0.997378	-1.00263	4.37525	4.38675	0.205981	0.115778	0.321333	1.19069	1.19069	6.09678	5.12037	0.0238704	0.0258946	0.0596907	0.763819	-1.30921	5.44431	7.12776	14	23456110	23479376	-
C15orf37	0.459951	0.29087	0.636423	0.30496	-3.27912	0.0492561	0.161516	0.00997035	0.00131331	0.0155538	0.071737	-13.9398	0.0437502	0.609869	0.376342	0.895234	0.941087	1.12019	1.12019	0.239273	0.213599	15	80215113	80217195	+
C15orf38	0.538167	0.434481	0.744648	1.07384	1.07384	15.9436	14.8473	0.468067	0.489984	0.730188	1.06049	1.06049	14.213	13.4024	0.145644	0.243798	0.364201	0.906335	-1.10334	16.9928	18.7489	15	90443159	90456189	-
C15orf38-AP3S2	0.417417	0.230848	0.57757	0.92932	-1.07606	19.9966	21.5174	0.414928	0.390839	0.647292	0.950758	-1.05179	23.1788	24.3793	0.244133	0.484004	0.610483	0.960691	-1.04092	20.9363	21.7929	15	90377540	90456115	-
C15orf39	0.0887055	0.00253039	0.12274	0.86815	-1.15187	65.0599	74.9408	0.153763	0.0723069	0.239872	1.07885	1.07885	64.7343	60.0032	0.00555132	0.00465697	0.0138817	1.13796	1.13796	57.1469	50.2186	15	75487984	75504511	+
C15orf40	0.575656	0.513331	0.796521	1.06196	1.06196	6.26446	5.89894	0.462271	0.477604	0.721148	1.0628	1.0628	6.82099	6.41794	0.393311	0.970116	0.98352	1.00313	1.00313	6.9837	6.96194	15	83657193	83680394	-
C15orf41	0.687862	0.824115	0.951777	1.01299	1.01299	13.3175	13.1467	0.113507	0.0446042	0.177071	0.877483	-1.13962	12.6142	14.3754	0.00505409	0.00415591	0.0126383	0.809099	-1.23594	11.2869	13.9499	15	36871812	37102450	+
C15orf48	0.517904	0.388295	0.71661	1.4832	1.4832	0.677115	0.456524	0.202034	0.111944	0.315175	1.72782	1.72782	0.305377	0.176741	0.000344222	0.00018232	0.000860768	7.5344	7.5344	0.921024	0.122242	15	45722727	45740960	+
C15orf52	0.421048	0.235535	0.582594	0.936507	-1.0678	238.807	254.998	4.67564e-05	8.47044e-07	7.29404e-05	0.663991	-1.50604	112.869	169.986	1.39949e-07	1.75963e-08	3.49959e-07	0.569993	-1.75441	95.4849	167.52	15	40623653	40633169	-
C15orf54	0.648014	0.701946	0.896641	1.18842	1.18842	0.603575	0.507881	0.0378901	0.00856566	0.0591089	0.395886	-2.52598	0.124903	0.315502	0.00539319	0.00450015	0.0134863	0.270055	-3.70295	0.0504453	0.186797	15	39542885	39547047	+
C15orf57	0.641855	0.681273	0.888119	1.03565	1.03565	7.7274	7.46141	0.159541	0.0765886	0.248885	1.14767	1.14767	8.06549	7.02772	0.0740196	0.103133	0.185095	1.13658	1.13658	7.98405	7.02466	15	40820882	40857257	-
C15orf59	0.690512	0.834075	0.955444	1.46593	1.46593	0.207552	0.141584	0.619929	0.90897	0.967095	1.13743	1.13743	0.159366	0.140111	0.283219	0.592599	0.708222	1.54933	1.54933	0.237191	0.153093	15	74032141	74045089	-
C15orf61	0.595086	0.565639	0.823405	0.930919	-1.07421	2.07138	2.22509	0.450903	0.455588	0.703413	0.903771	-1.10647	3.24239	3.58763	0.229359	0.445539	0.573539	1.11514	1.11514	4.36305	3.91255	15	67813406	67819629	+
C15orf62	0.719121	0.985903	0.99503	0.98626	-1.01393	0.192539	0.195221	0.247827	0.155817	0.386613	2.11525	2.11525	0.253287	0.119743	0.0361211	0.0426937	0.0903251	2.974	2.974	0.469811	0.157973	15	41062159	41064644	+
C15orf65	0.717577	0.974433	0.992894	1.01049	1.01049	0.308813	0.305609	0.432697	0.421377	0.675012	1.11477	1.11477	0.404972	0.363279	0.151123	0.255349	0.3779	1.40513	1.40513	0.49441	0.351862	15	55700746	55710963	+
C16orf13	0.381845	0.187594	0.52835	0.86419	-1.15715	16.4142	18.9938	0.589673	0.799432	0.919895	1.0184	1.0184	20.4316	20.0625	0.0469705	0.0588255	0.117455	0.816762	-1.22435	23.9303	29.2989	16	684429	686359	-
C16orf45	0.648788	0.703973	0.897712	1.02217	1.02217	6.98856	6.837	0.343807	0.273223	0.536342	1.08074	1.08074	8.63448	7.9894	0.000112076	4.95548e-05	0.000280258	1.45227	1.45227	14.6886	10.1142	16	15528152	15718886	+
C16orf46	0.440857	0.263647	0.610002	1.33675	1.33675	1.03538	0.774552	0.463601	0.481014	0.723222	0.839809	-1.19075	0.66577	0.792764	0.155837	0.266227	0.389689	1.30931	1.30931	0.841226	0.642496	16	81087102	81110873	-
C16orf52	0.566228	0.492973	0.783476	0.96036	-1.04128	18.8695	19.6483	0.0726977	0.0229074	0.113409	0.864293	-1.15702	17.0656	19.7452	0.00173419	0.00120568	0.00433654	0.79965	-1.25055	16.9462	21.192	16	22018959	22098856	+
C16orf58	0.411532	0.223845	0.569426	0.938916	-1.06506	42.9946	45.7918	0.552696	0.694711	0.862211	0.981477	-1.01887	47.0854	47.974	0.00430487	0.00342049	0.0107648	0.846108	-1.18188	51.1352	60.4357	16	31500792	31520631	-
C16orf59	0.51702	0.386969	0.715387	0.899837	-1.11131	8.83628	9.81987	0.251957	0.160558	0.393055	0.820005	-1.2195	6.08382	7.41925	4.12252e-05	1.56712e-05	0.000103088	0.442503	-2.25987	2.89901	6.55138	16	2510081	2514965	+
C16orf62	0.331876	0.13234	0.459209	0.930632	-1.07454	45.4512	48.839	0.160947	0.0775929	0.25108	1.09061	1.09061	48.9069	44.8435	0.393729	0.972402	0.984565	1.00196	1.00196	44.6845	44.5971	16	19566562	19718116	+
C16orf70	0.207631	0.0389175	0.287294	0.875139	-1.14268	15.2317	17.4049	0.534637	0.644848	0.834039	1.03284	1.03284	15.0952	14.6153	0.118162	0.185694	0.295478	0.922887	-1.08356	13.0572	14.1482	16	67143861	67182443	+
C16orf72	0.541055	0.439982	0.748644	1.02368	1.02368	53.1047	51.8765	0.0027862	0.000225259	0.0043465	1.15441	1.15441	75.3959	65.3115	5.77174e-05	2.28677e-05	0.000144329	1.1965	1.1965	81.5048	68.1193	16	9185505	9215498	+
C16orf74	0.144156	0.0136024	0.199465	0.860187	-1.16254	18.2495	21.2158	0.197897	0.108431	0.308722	0.913485	-1.09471	24.5386	26.8626	0.0109857	0.0103545	0.0274711	0.854937	-1.16968	30.9577	36.2105	16	85723690	85784736	-
C16orf80	0.583617	0.535033	0.807537	1.03951	1.03951	22.3702	21.52	0.0877089	0.0301139	0.136827	0.86576	-1.15505	20.9611	24.2112	0.000942871	0.000587947	0.00235776	0.776008	-1.28865	15.9253	20.5221	16	58147496	58163355	-
C16orf86	0.338179	0.139079	0.46793	0.683692	-1.46265	0.24689	0.361114	0.361101	0.300203	0.56332	1.24084	1.24084	0.33332	0.268625	0.199785	0.369637	0.499587	1.24253	1.24253	0.549727	0.442427	16	67700719	67702662	+
C16orf87	0.681969	0.806959	0.943623	0.984714	-1.01552	8.83493	8.97208	0.376403	0.324999	0.587192	0.943393	-1.06	9.23657	9.7908	0.111737	0.172956	0.279412	1.08503	1.08503	9.88353	9.10896	16	46830519	46865324	-
C16orf91	0.697448	0.858314	0.965041	1.02379	1.02379	6.09088	5.94934	0.28341	0.195631	0.442122	0.8674	-1.15287	6.12573	7.06217	0.0327045	0.0378926	0.0817815	0.785556	-1.27298	5.85245	7.45007	16	1469745	1479346	-
C16orf93	0.370059	0.170872	0.512042	1.18178	1.18178	2.62094	2.21779	0.305695	0.223023	0.476887	0.875473	-1.14224	1.75802	2.00808	0.0178145	0.0182272	0.0445472	0.73127	-1.36748	1.76208	2.40962	16	30768744	30774032	-
C16orf95	0.716801	0.970394	0.99182	0.994388	-1.00564	0.40742	0.40972	0.498461	0.556103	0.777603	1.25828	1.25828	0.517688	0.411426	0.344478	0.78234	0.861409	0.913936	-1.09417	0.734476	0.80364	16	87117168	87351023	-
C16orf98	0.596813	0.5696	0.825795	1.14996	1.14996	0.392084	0.340953	0.0431796	0.0104147	0.0673606	2.15429	2.15429	0.496757	0.23059	0.168131	0.293542	0.420432	1.29794	1.29794	0.743133	0.572548	16	31213206	31214774	+
C17orf100	0.333284	0.134396	0.461157	1.98574	1.98574	0.830224	0.418093	0.268788	0.177759	0.419312	0.744046	-1.344	0.932082	1.25272	0.327947	0.728144	0.82007	1.31515	1.31515	1.37559	1.04596	17	6554971	6556792	+
C17orf103	0.659227	0.733978	0.912157	1.0531	1.0531	4.20446	3.99244	0.635377	0.976194	0.991195	1.00488	1.00488	4.39862	4.37725	0.00300441	0.00225957	0.00751289	1.55348	1.55348	10.6789	6.87419	17	21142183	21156723	-
C17orf107	0.722452	0.99841	0.999639	0.962174	-1.03931	1.46254	1.52003	0.545159	0.672707	0.850453	0.93894	-1.06503	1.24339	1.32425	0.3734	0.88332	0.93373	0.959145	-1.04259	1.2467	1.2998	17	4802713	4806228	+
C17orf49	0.445369	0.270136	0.616246	0.925245	-1.0808	17.1859	18.5745	0.579634	0.770331	0.904235	0.976945	-1.0236	22.4888	23.0195	0.0132029	0.0128317	0.0330154	0.81972	-1.21993	20.0022	24.4012	17	6917814	6920845	+
C17orf51	0.702631	0.888605	0.972213	0.994812	-1.00522	37.7819	37.9789	0.00128826	7.9325e-05	0.00200969	0.819503	-1.22025	34.4259	42.0082	3.26795e-09	1.57996e-10	8.1719e-09	0.576237	-1.7354	20.2192	35.0883	HG987_PATCH	21428102	21477771	-
C17orf53	0.227051	0.0490841	0.314164	0.828779	-1.20659	9.11133	10.9937	0.101135	0.0371343	0.157772	0.827512	-1.20844	7.63556	9.22713	1.45832e-05	4.55473e-06	3.64671e-05	0.551167	-1.81433	4.04476	7.33854	17	42219274	42239845	+
C17orf58	0.579628	0.525926	0.802017	1.05485	1.05485	3.85467	3.65424	0.560171	0.716738	0.873872	0.961721	-1.0398	4.19214	4.359	0.294388	0.624836	0.736152	0.944365	-1.05891	4.20133	4.44884	17	65987217	65989766	-
C17orf59	0.461344	0.293562	0.63835	1.12	1.12	7.55414	6.74478	0.594307	0.814203	0.927125	0.964527	-1.03678	8.98772	9.31826	0.134037	0.218919	0.335176	1.14893	1.14893	10.3467	9.00552	17	8091652	8093565	-
C17orf61-PLSCR3	0.389894	0.198294	0.539487	3.33089	3.33089	0.186588	0.0560174	0.569603	0.739894	0.888585	0.636136	-1.57199	0.135884	0.213608	0.387491	0.942044	0.968967	0.887074	-1.1273	0.142408	0.160537	17	7293053	7307417	-
C17orf62	0.518604	0.389757	0.71758	0.94399	-1.05933	25.9289	27.4673	0.108405	0.0414305	0.169113	1.15512	1.15512	24.5875	21.2857	0.0243286	0.0264894	0.0608365	1.17652	1.17652	33.8499	28.7711	17	80400465	80408706	-
C17orf67	0.410669	0.222519	0.568233	0.801837	-1.24714	1.16383	1.45146	0.434311	0.424775	0.677529	0.867139	-1.15322	0.925306	1.06708	0.189889	0.345173	0.47484	1.17591	1.17591	1.33131	1.13215	17	54869274	54916135	-
C17orf70	0.437708	0.256557	0.605645	0.933064	-1.07174	30.5418	32.7328	0.226112	0.133774	0.352737	0.914405	-1.09361	26.3381	28.8035	0.00294864	0.00221034	0.00737343	0.806307	-1.24022	25.5066	31.6339	17	79506911	79520988	-
C17orf75	0.281572	0.0877029	0.389605	1.15216	1.15216	9.19262	7.97858	0.390253	0.349432	0.608799	0.92842	-1.0771	7.66848	8.25971	0.0083886	0.00753082	0.0209767	0.785336	-1.27334	8.05379	10.2552	17	30651584	30677043	-
C17orf80	0.252852	0.0666412	0.349865	1.09818	1.09818	19.8997	18.1206	0.0890677	0.030795	0.138947	0.894141	-1.11839	16.505	18.4591	0.00439486	0.0035051	0.0109899	0.850122	-1.1763	13.0269	15.3236	17	71228372	71245092	+
C17orf85	0.250846	0.0655432	0.34709	1.0698	1.0698	36.784	34.384	0.445819	0.447516	0.695483	1.02689	1.02689	29.6653	28.8886	0.0118179	0.0112812	0.029552	0.907377	-1.10208	26.5497	29.2599	17	3714460	3749546	-
C17orf89	0.354371	0.153712	0.490334	0.853361	-1.17184	4.16644	4.88239	0.217858	0.126317	0.339861	1.17557	1.17557	7.32116	6.22777	0.173178	0.305322	0.433053	1.1094	1.1094	8.21628	7.40602	17	79213039	79215082	+
C17orf96	0.269269	0.0783028	0.372581	0.858687	-1.16457	7.07644	8.241	0.0237309	0.00439287	0.0370204	0.766176	-1.30518	7.19876	9.39571	0.000277961	0.000141262	0.000695074	0.673444	-1.48491	7.69766	11.4303	17	36827961	36831188	-
C17orf97	0.707342	0.909648	0.978731	1.00086	1.00086	4.08818	4.08466	0.257624	0.16659	0.401896	1.2538	1.2538	4.3289	3.45262	0.12482	0.199492	0.312127	1.21698	1.21698	4.22165	3.46897	17	260118	273511	+
C17orf99	0.652675	0.712299	0.90309	1.14101	1.14101	0.375727	0.329295	0.313115	0.231604	0.488462	0.644716	-1.55107	0.242585	0.376267	0.274364	0.566145	0.686079	0.915116	-1.09276	0.436056	0.476503	17	76142434	76162259	+
C18orf21	0.24362	0.0597515	0.33709	1.12046	1.12046	12.7489	11.3782	0.329217	0.252302	0.513582	0.937546	-1.06661	11.4414	12.2036	0.217131	0.412964	0.542961	0.954858	-1.04728	9.56456	10.0167	18	33552046	33559242	+
C18orf25	0.513306	0.379846	0.710249	0.958281	-1.04353	39.4468	41.1641	0.012718	0.00184092	0.0198402	0.849463	-1.17721	31.0141	36.5102	0.000228748	0.000112219	0.000572011	0.799884	-1.25018	24.9473	31.1887	18	43753519	43846950	+
C18orf32	0.483198	0.32717	0.668589	1.0897	1.0897	12.2092	11.2042	0.499304	0.558145	0.778919	0.949996	-1.05264	12.0944	12.731	0.0894405	0.130845	0.223656	1.14977	1.14977	19.4818	16.9441	18	47008028	47013623	-
C18orf54	0.592984	0.559229	0.820497	1.03858	1.03858	17.6071	16.9531	0.328832	0.251753	0.512981	0.908254	-1.10101	17.1892	18.9256	2.55893e-05	8.84599e-06	6.39891e-05	0.573148	-1.74475	7.84065	13.68	18	51884287	51911589	+
C18orf56	0.462396	0.295359	0.639806	0.699592	-1.4294	0.296105	0.423254	0.170383	0.0855489	0.2658	1.66467	1.66467	0.562294	0.337781	0.0267897	0.0297153	0.0669908	2.03779	2.03779	0.58876	0.288921	18	641320	658341	-
C18orf8	0.564251	0.488203	0.78074	0.96496	-1.03631	18.1775	18.8376	0.615205	0.891313	0.959726	0.990418	-1.00967	18.2748	18.4516	0.0150592	0.0149917	0.0376572	0.862695	-1.15916	14.568	16.8866	18	21083473	21111747	+
C19orf10	0.365981	0.165807	0.506399	1.0697	1.0697	94.0246	87.8978	0.170755	0.0858094	0.266379	0.915936	-1.09178	101.901	111.253	0.0948439	0.14083	0.237168	0.929495	-1.07585	115.574	124.34	19	4641386	4670383	-
C19orf12	0.708102	0.913793	0.979783	0.994004	-1.00603	9.0934	9.14825	0.303413	0.220481	0.473328	1.07297	1.07297	9.74484	9.08208	0.386401	0.936823	0.966241	0.99918	-1.00082	11.5542	11.5637	19	30191721	30206365	-
C19orf24	0.0983333	0.00391545	0.136061	0.794479	-1.25869	12.1426	15.2837	0.497703	0.553791	0.776421	1.03992	1.03992	15.1023	14.5226	0.00592175	0.00501711	0.014808	0.808359	-1.23707	16.1678	20.0008	19	1275026	1279249	+
C19orf25	0.624483	0.63676	0.864082	0.962928	-1.0385	16.807	17.4541	0.468264	0.490409	0.730496	0.952618	-1.04974	14.8044	15.5407	0.206402	0.386501	0.516131	1.06886	1.06886	17.8437	16.6941	19	1461142	1479556	-
C19orf26	0.137652	0.0120202	0.190466	0.7214	-1.38619	2.48764	3.44835	0.576563	0.760448	0.899444	1.04019	1.04019	3.68186	3.53959	0.0553929	0.0720176	0.138516	1.243	1.243	7.7551	6.23901	19	1228286	1238027	-
C19orf33	0.625925	0.640905	0.866077	0.966812	-1.03433	55.9112	57.8304	0.519755	0.606077	0.810823	0.969101	-1.03188	73.9266	76.2837	0.00164769	0.00113626	0.00412023	0.789627	-1.26642	79.4798	100.655	19	38794801	38795650	+
C19orf40	0.251878	0.0659834	0.348517	0.788819	-1.26772	3.4776	4.40861	0.61332	0.885194	0.956785	1.02256	1.02256	3.40122	3.32618	0.142331	0.236515	0.355915	0.880929	-1.13517	2.49631	2.83373	19	33463115	33469129	+
C19orf43	0.352181	0.151814	0.487304	0.911667	-1.09689	68.1516	74.7549	0.298922	0.215222	0.466321	0.923317	-1.08305	74.4421	80.6246	0.234946	0.460094	0.587511	0.954841	-1.04729	78.4247	82.1338	19	12841454	12845590	-
C19orf44	0.370754	0.171896	0.513003	0.888374	-1.12565	5.53196	6.22707	0.595814	0.822226	0.929475	1.01888	1.01888	4.84276	4.753	0.16549	0.287333	0.413828	1.0878	1.0878	5.53323	5.08662	19	16607122	16632164	+
C19orf47	0.326458	0.126537	0.451712	0.894558	-1.11787	13.5167	15.1099	0.455719	0.464787	0.710926	0.952886	-1.04944	13.4957	14.163	0.112911	0.1754	0.282346	0.913741	-1.0944	11.4166	12.4944	19	40825443	40854435	-
C19orf48	0.173885	0.0234034	0.2406	0.886114	-1.12852	58.6693	66.2096	0.00212006	0.00015608	0.00330731	0.791804	-1.26294	54.8057	69.2162	4.47729e-09	2.42744e-10	1.1196e-08	0.508493	-1.9666	34.4199	67.69	19	51300961	51308187	-
C19orf52	0.443285	0.267209	0.613362	0.906802	-1.10278	6.00634	6.62365	0.437738	0.431854	0.682876	1.08383	1.08383	6.2658	5.78114	0.23779	0.467497	0.594622	0.935581	-1.06885	7.48352	7.9988	19	11039409	11044212	+
C19orf53	0.248828	0.0633506	0.344298	0.888095	-1.12601	28.6499	32.2599	0.540597	0.66027	0.843336	1.02529	1.02529	39.0568	38.0933	0.31004	0.670664	0.775292	0.97511	-1.02553	41.0038	42.0505	19	13884982	13889277	+
C19orf54	0.516311	0.385742	0.714406	0.912353	-1.09607	4.73532	5.19024	0.539479	0.656203	0.841593	1.06286	1.06286	4.32399	4.06827	0.184691	0.33278	0.461841	0.875371	-1.14237	4.13374	4.72227	19	41246761	41257459	-
C19orf55	0.18855	0.0299263	0.260892	0.868753	-1.15107	21.7781	25.0682	0.543944	0.669099	0.848559	1.02537	1.02537	21.6113	21.0766	0.000488492	0.000272843	0.00122153	0.75688	-1.32121	17.2144	22.7439	19	36249044	36261931	+
C19orf57	0.708836	0.918595	0.980799	0.947625	-1.05527	0.527982	0.557164	0.371791	0.31746	0.579997	0.807596	-1.23824	0.342456	0.424044	0.265224	0.541222	0.663223	1.1761	1.1761	0.48211	0.409923	19	13993161	14017266	-
C19orf60	0.688087	0.824684	0.952089	0.968798	-1.03221	14.5606	15.0296	0.478041	0.511635	0.745748	0.952474	-1.0499	14.3182	15.0326	0.356141	0.822028	0.890572	0.982275	-1.01804	19.8564	20.2148	19	18699495	18703147	+
C19orf66	0.0680942	0.000669302	0.0942202	0.748546	-1.33592	60.9205	81.3851	0.446662	0.448921	0.696797	1.06142	1.06142	37.4021	35.2379	0.29615	0.630372	0.740559	1.0374	1.0374	50.2563	48.4446	19	10196798	10203929	+
C19orf68	0.682091	0.807471	0.943792	1.02282	1.02282	2.98937	2.92267	0.617181	0.898875	0.962809	1.00431	1.00431	2.50147	2.49072	0.328151	0.728887	0.820581	1.04798	1.04798	3.85676	3.68019	19	48673949	48700878	+
C19orf70	0.612117	0.60474	0.846971	1.03468	1.03468	17.0731	16.5009	0.54106	0.661785	0.844058	1.03285	1.03285	20.8144	20.1524	0.192461	0.351418	0.481271	0.935577	-1.06886	27.6605	29.5651	19	5678432	5680908	-
C19orf73	0.623923	0.635207	0.863307	1.08783	1.08783	0.377216	0.346759	0.423649	0.40636	0.660896	1.21968	1.21968	0.514384	0.421738	0.396179	0.983837	0.990692	1.01721	1.01721	0.371356	0.365074	19	49621655	49622398	-
C19orf82	0.573413	0.507594	0.793417	1.07505	1.07505	2.80433	2.60855	0.546192	0.676545	0.852064	1.06248	1.06248	3.99712	3.76205	0.0429106	0.0526208	0.107303	1.30834	1.30834	5.91743	4.52286	19	9731967	9756573	+
C19orf83	0.665662	0.756905	0.921059	0.965725	-1.03549	2.21079	2.28926	0.568922	0.738045	0.887524	0.942958	-1.06049	1.88706	2.00122	0.0249993	0.0274204	0.0625138	0.650842	-1.53647	1.59994	2.45826	19	46144752	46146099	+
C1D	0.206984	0.0386463	0.286399	1.15497	1.15497	8.82123	7.63764	0.56315	0.724192	0.878519	1.02405	1.02405	9.74337	9.51451	0.125362	0.200591	0.313483	1.09676	1.09676	10.1289	9.23529	2	68268262	68338081	-
C1GALT1	0.144566	0.0137152	0.200032	1.15557	1.15557	33.5035	28.993	0.24725	0.155176	0.385713	1.08113	1.08113	39.2886	36.3404	0.00226326	0.00163085	0.00565954	1.22184	1.22184	42.1273	34.4786	7	7196565	7288283	+
C1GALT1C1	0.197728	0.03424	0.273591	1.1832	1.1832	12.0752	10.2056	0.243761	0.151178	0.380269	0.891207	-1.12207	9.32537	10.4638	0.178663	0.317753	0.446769	0.927457	-1.07822	9.35909	10.0911	X	119759648	119764006	-
C1orf106	0.657599	0.726338	0.909903	1.01168	1.01168	68.1455	67.3588	6.91638e-06	4.79864e-08	1.07896e-05	1.39084	1.39084	67.5388	48.5598	1.45089e-09	5.05215e-11	3.62812e-09	1.70905	1.70905	54.9358	32.144	1	200860176	200884864	+
C1orf109	0.552128	0.462797	0.763966	0.949768	-1.05289	16.5528	17.4283	0.0633712	0.0185715	0.0988597	0.836983	-1.19477	14.9351	17.844	0.00252195	0.0018453	0.00630643	0.771947	-1.29543	11.0523	14.3174	1	38147242	38157915	-
C1orf112	0.566228	0.492953	0.783476	1.0671	1.0671	18.2853	17.1354	0.596894	0.826305	0.93116	0.982618	-1.01769	15.2958	15.5663	0.000158278	7.35893e-05	0.000395793	0.621454	-1.60913	5.87207	9.44892	1	169631245	169823222	+
C1orf115	0.183605	0.02809	0.25405	1.68267	1.68267	1.26777	0.753424	0.500772	0.561136	0.78121	0.89601	-1.11606	1.19652	1.33538	0.247915	0.494489	0.61994	0.871395	-1.14759	1.71633	1.96964	1	220863187	220872500	+
C1orf116	0.175528	0.0241089	0.242874	0.951409	-1.05107	166.097	174.58	0.00997035	0.00131307	0.0155538	1.08176	1.08176	154.58	142.897	0.00684162	0.00594547	0.0171083	0.938022	-1.06607	144.06	153.578	1	207191866	207206102	-
C1orf122	0.229017	0.0501456	0.316885	0.82763	-1.20827	28.6475	34.6139	0.625456	0.9316	0.975718	0.990913	-1.00917	32.4636	32.7613	0.0145588	0.0144217	0.0364061	0.799796	-1.25032	26.2956	32.8779	1	38272651	38275127	+
C1orf123	0.449334	0.277781	0.621732	0.937148	-1.06707	16.4095	17.51	0.631509	0.957586	0.985161	1.00117	1.00117	16.8276	16.8079	0.0204932	0.021579	0.0512458	0.861737	-1.16045	17.5993	20.4231	1	53679771	53686290	-
C1orf131	0.657462	0.726098	0.909714	1.02498	1.02498	11.7375	11.4514	0.167717	0.0830011	0.26164	0.887745	-1.12645	9.25694	10.4275	0.376716	0.896518	0.942022	1.01045	1.01045	7.96865	7.88627	1	231359509	231376934	-
C1orf132	0.244185	0.0602949	0.337873	1.40692	1.40692	2.1427	1.52298	0.619469	0.906503	0.966378	0.981858	-1.01848	1.53252	1.56084	0.158692	0.272208	0.396829	0.827839	-1.20796	2.76439	3.33928	1	207974863	208042496	-
C1orf145	0.392344	0.200995	0.542877	1.32357	1.32357	0.674138	0.509332	0.0206565	0.00364848	0.0322243	2.27876	2.27876	0.875517	0.384208	0.00751802	0.00664243	0.0187997	2.0276	2.0276	1.44544	0.712882	1	228391207	228401366	-
C1orf159	0.282059	0.0881447	0.390278	0.918436	-1.08881	15.3455	16.7083	0.298118	0.213819	0.465068	0.941295	-1.06237	14.4187	15.318	0.0486098	0.0612916	0.121554	0.91421	-1.09384	15.3183	16.7557	1	1017198	1051742	-
C1orf172	0.332504	0.133209	0.460077	0.88656	-1.12795	15.8376	17.8641	0.58291	0.778692	0.909345	1.02055	1.02055	18.6319	18.2567	0.118906	0.187357	0.297339	0.90782	-1.10154	20.3703	22.4387	1	27276053	27286898	-
C1orf174	0.701078	0.880629	0.970065	0.991282	-1.00879	19.4463	19.6174	0.42384	0.406965	0.661194	0.957268	-1.04464	19.6127	20.4882	0.000885395	0.000542807	0.00221403	0.792006	-1.26262	14.9032	18.8171	1	3805689	3816858	-
C1orf198	0.541729	0.441842	0.749577	0.961099	-1.04048	11.058	11.5056	0.0267027	0.00516943	0.0416565	0.846563	-1.18125	10.9363	12.9185	0.00312089	0.00236405	0.00780416	0.832037	-1.20187	12.1791	14.6376	1	230972865	231005336	-
C1orf204	0.383242	0.189263	0.530282	1.43927	1.43927	0.896122	0.622623	0.585738	0.787946	0.913757	0.902633	-1.10787	0.629451	0.69735	0.173255	0.305556	0.433243	0.854891	-1.16974	0.870098	1.01779	1	159804264	159825138	-
C1orf21	0.46682	0.302129	0.645928	0.957254	-1.04465	29.8845	31.219	0.109057	0.0417626	0.17013	1.09995	1.09995	32.7793	29.8007	0.000576627	0.000329819	0.00144192	1.20892	1.20892	36.8787	30.5055	1	184356192	184598155	+
C1orf210	0.536048	0.430625	0.741716	0.876204	-1.14129	0.815683	0.930928	0.39879	0.363641	0.622116	0.848658	-1.17833	1.01982	1.20168	0.339629	0.765575	0.849283	0.905231	-1.10469	1.44194	1.5929	1	43747554	43751289	-
C1orf213	0.680552	0.803575	0.941663	0.918524	-1.0887	0.868837	0.945906	0.624076	0.925595	0.973564	0.921099	-1.08566	0.942528	1.02327	0.0490714	0.0620327	0.122709	1.57297	1.57297	1.30778	0.831405	1	23695490	23698333	+
C1orf216	0.345977	0.146611	0.47872	0.912044	-1.09644	14.5418	15.9442	0.131954	0.0559857	0.205849	0.87822	-1.13867	12.9346	14.7283	0.371894	0.877498	0.929965	0.992373	-1.00769	12.8137	12.9122	1	36179476	36185074	-
C1orf220	0.718297	0.981021	0.993889	0.915231	-1.09262	0.289555	0.316374	0.531498	0.635757	0.829142	0.828184	-1.20746	0.169188	0.204288	0.277945	0.576541	0.695035	0.693481	-1.442	0.109248	0.157536	1	178511887	178518025	+
C1orf226	0.485997	0.332669	0.672462	0.871234	-1.1478	3.15903	3.62593	0.540777	0.661039	0.843618	1.02507	1.02507	3.64235	3.55326	0.365271	0.854329	0.913402	1.02996	1.02996	5.56716	5.4052	1	162336698	162356601	+
C1orf233	0.469811	0.307196	0.650066	0.89659	-1.11534	10.1827	11.3571	0.499304	0.558172	0.778919	1.05492	1.05492	7.86993	7.4602	0.298062	0.635858	0.745339	0.956785	-1.04517	9.32895	9.75031	1	1533392	1535477	-
C1orf27	0.137246	0.0115685	0.189904	1.17948	1.17948	26.063	22.0969	0.1948	0.106096	0.30389	0.905777	-1.10402	20.8802	23.0522	0.00499637	0.00408878	0.012494	0.829269	-1.20588	15.5438	18.7439	1	186344890	186390511	+
C1orf35	0.365981	0.165865	0.506399	1.08679	1.08679	12.523	11.5229	0.556727	0.705915	0.868499	0.977976	-1.02252	10.6246	10.8638	0.105383	0.160777	0.263523	0.915174	-1.09269	10.3776	11.3395	1	228288427	228293113	-
C1orf43	0.652675	0.71244	0.90309	0.985573	-1.01464	79.6311	80.7968	0.000124272	3.3506e-06	0.000193865	0.757642	-1.31988	74.9057	98.8668	6.11407e-08	6.22362e-09	1.52889e-07	0.638651	-1.5658	59.0222	92.417	1	154179182	154193105	-
C1orf50	0.432034	0.248305	0.597795	0.893544	-1.11914	3.94888	4.41935	0.623752	0.923832	0.973059	1.01975	1.01975	4.39179	4.30673	0.25332	0.509341	0.633457	1.07543	1.07543	5.21333	4.84766	1	43232940	43263969	+
C1orf51	0.618229	0.618176	0.855428	1.08571	1.08571	1.12584	1.03696	0.058166	0.016361	0.0907395	1.53672	1.53672	1.47793	0.961744	3.76235e-05	1.40289e-05	9.40819e-05	2.85514	2.85514	3.58885	1.25698	HG1287_PATCH	150968958	150973509	+
C1orf52	0.250622	0.0651567	0.34678	1.15618	1.15618	11.4481	9.90164	0.475681	0.507057	0.742068	0.954429	-1.04775	10.7656	11.2796	0.39021	0.955032	0.975766	1.00466	1.00466	10.2047	10.1574	1	85715639	85725356	-
C1orf53	0.137359	0.0117401	0.19006	0.499934	-2.00026	0.472142	0.944408	0.50503	0.569975	0.787852	1.08789	1.08789	0.646673	0.59443	0.0156063	0.0156063	0.0390254	1.91358	1.91358	0.793758	0.414803	1	197871777	197876498	+
C1orf54	0.664806	0.751113	0.919875	1.04854	1.04854	1.01034	0.963576	0.592229	0.807748	0.923883	0.831227	-1.20304	0.717735	0.863465	0.229353	0.445456	0.573523	1.24955	1.24955	1.48995	1.19238	1	150240600	150253328	+
C1orf56	0.638742	0.672963	0.883811	0.880734	-1.13542	1.05135	1.19373	0.597654	0.828394	0.932346	0.964878	-1.0364	1.00637	1.043	0.204711	0.381881	0.511904	1.21592	1.21592	1.71531	1.41071	1	151020216	151024463	+
C1orf63	0.643687	0.689603	0.890653	1.02708	1.02708	40.3081	39.2453	0.475815	0.507658	0.742276	1.05024	1.05024	24.101	22.9481	0.00208834	0.00148674	0.00522214	1.28198	1.28198	32.5757	25.4105	1	25568728	25664705	-
C1orf74	0.575953	0.514638	0.796932	0.96468	-1.03661	14.5494	15.0821	0.00319624	0.000271037	0.00498616	1.35058	1.35058	15.7232	11.6418	1.19733e-07	1.44259e-08	2.99407e-07	1.97493	1.97493	24.7212	12.5175	1	209955661	209957905	-
C1orf85	0.117297	0.00714801	0.1623	0.882106	-1.13365	21.4103	24.2718	0.218828	0.127037	0.341374	1.06828	1.06828	22.9911	21.5216	5.6037e-06	1.45935e-06	1.40127e-05	1.36237	1.36237	28.2377	20.7269	1	156259880	156265464	-
C1orf86	0.377961	0.181292	0.522975	0.911659	-1.0969	16.7048	18.3235	0.589531	0.798786	0.919675	0.982003	-1.01833	18.42	18.7576	0.383217	0.923178	0.95828	0.996901	-1.00311	24.7585	24.8355	1	2115903	2144160	-
C1QBP	0.472944	0.311605	0.654401	0.958583	-1.04321	118.931	124.07	0.10373	0.0386732	0.16182	0.916808	-1.09074	139.111	151.734	2.59537e-05	9.00826e-06	6.49002e-05	0.779689	-1.28256	101.094	129.659	17	5336097	5352151	-
C1QL1	0.525698	0.405264	0.727396	0.660036	-1.51507	0.193882	0.293744	0.54832	0.682342	0.855384	0.968506	-1.03252	0.274119	0.283033	0.195642	0.35999	0.489227	0.701822	-1.42486	0.536059	0.763811	17	43037061	43045440	-
C1QTNF1	0.50162	0.359152	0.69408	0.954656	-1.0475	28.7392	30.1042	0.000554378	2.4598e-05	0.000864834	1.32243	1.32243	44.3085	33.5053	6.68707e-06	1.8014e-06	1.67218e-05	1.42196	1.42196	71.4957	50.2796	17	77018896	77045871	+
C1QTNF2	0.698093	0.865434	0.965933	1.02017	1.02017	1.04683	1.02613	0.50319	0.566982	0.784981	0.84636	-1.18153	0.373419	0.441206	0.394479	0.975909	0.986441	0.999353	-1.00065	0.229884	0.230032	5	159774758	159797649	-
C1QTNF3	0.438944	0.260059	0.607355	1.19896	1.19896	0.485779	0.405168	0.595068	0.816348	0.928312	1.16774	1.16774	0.288342	0.246923	0.0197936	0.020668	0.0494963	3.2427	3.2427	0.653249	0.201452	5	34019553	34043938	-
C1QTNF6	0.716182	0.96651	0.990964	1.00502	1.00502	25.3943	25.2675	0.298354	0.214217	0.465434	1.06424	1.06424	23.8741	22.433	1.66675e-05	5.32156e-06	4.16791e-05	1.37827	1.37827	36.0945	26.1883	22	37576207	37595426	-
C1QTNF9B-AS1	0.365618	0.165384	0.505897	0.519083	-1.92648	0.232453	0.447815	0.615456	0.892389	0.960117	1.02785	1.02785	0.276107	0.268625	0.325637	0.720371	0.814294	0.98111	-1.01925	0.153772	0.156732	13	24463028	24471403	+
C1R	0.372673	0.175061	0.515658	0.886988	-1.12741	80.1076	90.3142	0.185272	0.0980678	0.289026	1.18573	1.18573	27.6226	23.2959	0.000398168	0.000215112	0.000995666	1.51008	1.51008	46.1713	30.5754	12	7187513	7245204	-
C1RL	0.537938	0.433753	0.744332	0.960431	-1.0412	26.7426	27.8444	0.0157884	0.0025481	0.02463	1.19854	1.19854	25.0996	20.9418	0.000875799	0.0005353	0.00219004	1.24319	1.24319	41.7082	33.5495	12	7242183	7261870	-
C1RL-AS1	0.65019	0.707575	0.899652	0.947822	-1.05505	12.2464	12.9205	0.438401	0.433119	0.683909	1.10465	1.10465	8.66983	7.8485	0.193052	0.352914	0.482748	0.884485	-1.1306	7.00059	7.91487	12	7260648	7275098	+
C1S	0.336783	0.138013	0.465998	0.00316757	-315.7	0.0492147	15.5371	0.0682974	0.0208232	0.106545	0.00486735	-205.451	0.0437096	8.98016	0.390046	0.954111	0.975357	1.09452	1.09452	0.0504453	0.0460892	HG344_PATCH	7097422	7180196	+
C20orf112	0.328847	0.128897	0.455018	1.12359	1.12359	7.96643	7.09013	0.000231971	7.53304e-06	0.000361877	1.62173	1.62173	10.5355	6.49645	2.66125e-07	3.9298e-08	6.65476e-07	2.07394	2.07394	25.4113	12.2527	20	31030862	31172877	-
C20orf194	0.490271	0.338961	0.678375	1.03957	1.03957	37.1518	35.7377	0.000644512	3.16123e-05	0.00100545	1.25623	1.25623	39.8707	31.7385	1.34991e-06	2.68773e-07	3.37561e-06	1.4025	1.4025	58.063	41.3997	20	3229951	3388273	-
C20orf195	0.103177	0.00463857	0.142764	2.42035	2.42035	0.213361	0.0881528	0.574253	0.753264	0.89584	0.917152	-1.09033	0.291065	0.317358	0.214922	0.407318	0.537438	1.27261	1.27261	0.452941	0.355914	20	62184373	62188062	+
C20orf196	0.677573	0.794033	0.93754	0.971339	-1.02951	1.18796	1.22301	0.612335	0.880039	0.955249	0.966022	-1.03517	1.19711	1.23921	0.253111	0.508764	0.632935	1.15008	1.15008	1.54098	1.33989	20	5731039	5844559	+
C20orf197	0.593014	0.559955	0.820539	0.948867	-1.05389	17.8499	18.8118	0.295136	0.209971	0.460415	0.905254	-1.10466	17.8488	19.7169	0.34228	0.77576	0.855911	1.02424	1.02424	22.6432	22.1072	20	58630980	58648009	+
C20orf24	0.414904	0.227347	0.574093	0.953822	-1.04841	47.5833	49.887	0.53435	0.643865	0.83359	0.983027	-1.01727	56.0539	57.0217	0.0559013	0.0729118	0.139788	1.07469	1.07469	55.6103	51.7455	20	35234137	35240961	+
C20orf27	0.39436	0.203091	0.545666	0.902945	-1.10749	43.3357	47.9938	0.566629	0.732809	0.883947	1.02011	1.02011	46.8236	45.9006	0.000324965	0.000169975	0.000812614	0.69385	-1.44123	34.153	49.2225	20	3734155	3749035	-
C20orf96	0.609664	0.599152	0.843577	1.14388	1.14388	0.998055	0.87252	0.38577	0.341692	0.601806	0.825995	-1.21066	0.589812	0.714062	0.377578	0.899971	0.944179	0.952514	-1.04985	1.03427	1.08584	20	251504	271391	-
C21orf119	0.522951	0.398504	0.723594	1.15095	1.15095	0.835307	0.725753	0.132637	0.0564418	0.206915	1.44637	1.44637	1.24488	0.860695	0.322212	0.708419	0.805729	0.967734	-1.03334	0.97064	1.003	21	33765439	33766255	+
C21orf2	0.642848	0.687133	0.889493	0.959895	-1.04178	3.3521	3.49216	0.50254	0.565019	0.783967	0.945138	-1.05805	3.48509	3.68738	0.0704052	0.0968534	0.176057	0.829184	-1.206	4.28326	5.16563	21	45748827	45759286	-
C21orf33	0.477705	0.319532	0.660989	1.04722	1.04722	24.1015	23.0146	0.516506	0.59755	0.805754	1.02666	1.02666	24.0987	23.4729	0.303726	0.65249	0.759502	0.979757	-1.02066	32.6816	33.3569	21	45553487	45565606	+
C21orf58	0.629259	0.64975	0.87069	1.06448	1.06448	7.28939	6.84782	0.142892	0.0641242	0.222913	0.76836	-1.30147	3.94369	5.13261	0.000757176	0.000452972	0.00189341	0.564244	-1.77228	2.3305	4.13031	21	47720095	47743790	-
C21orf59	0.18064	0.0268234	0.249947	1.09751	1.09751	28.7714	26.215	0.114503	0.0452383	0.178625	0.92072	-1.08611	29.3368	31.8628	1.47335e-05	4.61303e-06	3.68428e-05	0.771028	-1.29697	22.1125	28.6792	21	33964389	33985177	-
C21orf67	0.482725	0.326479	0.667934	0.731204	-1.36761	0.786618	1.07579	0.321617	0.242325	0.501726	1.50775	1.50775	0.874448	0.579967	0.246389	0.489848	0.616126	1.17923	1.17923	1.082	0.917544	21	46352729	46359829	-
C21orf91	0.0908522	0.00272704	0.12571	1.18857	1.18857	25.0272	21.0567	0.212366	0.121065	0.331293	1.08411	1.08411	24.9125	22.9797	2.54876e-05	8.80293e-06	6.37347e-05	1.37211	1.37211	32.8396	23.9337	21	19161284	19191704	-
C22orf29	0.660624	0.738292	0.914089	0.987144	-1.01302	56.4294	57.1643	0.328521	0.251009	0.512496	0.956622	-1.04535	45.8418	47.9205	0.0590032	0.0780785	0.147544	0.929444	-1.07591	52.9785	57.0001	22	19833661	19842420	-
C22orf39	0.698815	0.868402	0.966933	0.98484	-1.01539	6.71256	6.81589	0.633185	0.965033	0.987775	0.991201	-1.00888	7.66679	7.73485	0.188528	0.341907	0.471437	0.931896	-1.07308	8.90042	9.55087	22	19338891	19435756	-
C22orf46	0.664861	0.752278	0.919951	0.98043	-1.01996	20.7446	21.1587	0.0655667	0.019582	0.102285	1.15557	1.15557	17.0776	14.7786	0.265841	0.542769	0.664767	1.03572	1.03572	16.5997	16.0272	22	42084943	42094141	+
C2CD2	0.704191	0.89336	0.974372	1.00351	1.00351	56.5354	56.3379	0.0645003	0.0190597	0.100621	0.924459	-1.08171	63.1437	68.3034	2.06989e-07	2.83914e-08	5.176e-07	0.734813	-1.36089	57.6919	78.5123	21	43305221	43374000	-
C2CD2L	0.586689	0.543143	0.811787	0.967149	-1.03397	16.4278	16.9858	0.170383	0.0855405	0.2658	0.908807	-1.10034	13.3058	14.641	3.56089e-05	1.31787e-05	8.90442e-05	0.725107	-1.37911	8.96099	12.3582	11	118972908	118989253	+
C2CD3	0.575391	0.512372	0.796154	0.967131	-1.03399	36.1678	37.397	0.559144	0.714295	0.872271	1.02184	1.02184	33.7015	32.9813	0.0377561	0.0450694	0.0944137	0.89425	-1.11826	23.9899	26.8269	11	73723763	73882256	-
C2CD4C	0.42793	0.24279	0.592116	0.861707	-1.16049	3.01644	3.50054	0.300632	0.216988	0.468989	0.872441	-1.14621	2.52585	2.89516	0.0133136	0.0129702	0.0332923	1.3839	1.3839	5.89949	4.26295	19	405438	409140	-
C2CD5	0.306444	0.107648	0.424019	1.10835	1.10835	38.0608	34.3399	0.00505752	0.000515621	0.00788977	0.773212	-1.29331	28.6309	37.0286	2.53969e-06	5.69607e-07	6.3508e-06	0.615913	-1.6236	18.1599	29.4845	12	22601517	22697481	-
C2orf15	0.106279	0.00509111	0.147056	1.11327	1.11327	42.2414	37.9434	0.35988	0.297765	0.561416	0.964961	-1.03631	44.473	46.0879	0.0401561	0.0484553	0.100415	0.932273	-1.07265	36.4364	39.0834	2	99757948	99939205	+
C2orf16	0.295535	0.0995475	0.408925	1.92733	1.92733	0.483233	0.250726	0.536545	0.649335	0.837016	1.16687	1.16687	0.375169	0.321518	0.00947411	0.00870875	0.0236911	2.64945	2.64945	0.489538	0.18477	2	27799389	27805589	+
C2orf27A	0.394734	0.203507	0.546183	0.766848	-1.30404	0.891802	1.16295	0.548712	0.684258	0.855997	0.94705	-1.05591	0.843688	0.890859	0.33586	0.7533	0.839859	0.929675	-1.07564	1.24151	1.33543	2	132479948	132524974	+
C2orf42	0.404573	0.215081	0.559798	1.13035	1.13035	7.22634	6.39302	0.209668	0.118706	0.327085	1.17024	1.17024	6.83811	5.84336	0.201186	0.373039	0.503088	1.08965	1.08965	7.23239	6.63733	2	70377012	70475748	-
C2orf43	0.494188	0.345678	0.683795	1.05104	1.05104	11.4544	10.8981	0.0198868	0.003459	0.0310236	1.18859	1.18859	14.5837	12.2697	0.292847	0.620479	0.732298	1.024	1.024	13.7274	13.4056	2	20883788	21022883	-
C2orf44	0.590013	0.553114	0.816387	1.05531	1.05531	13.9424	13.2117	0.539706	0.657124	0.841947	0.952334	-1.05005	11.8076	12.3986	0.120682	0.190961	0.301781	0.890307	-1.12321	9.69323	10.8875	2	24252210	24272446	-
C2orf47	0.308466	0.108939	0.426817	0.871391	-1.14759	8.52734	9.78589	0.401391	0.367334	0.626174	1.07516	1.07516	9.24822	8.60175	0.00431341	0.00343091	0.0107862	0.766614	-1.30444	7.67406	10.0103	2	200820040	200873264	+
C2orf49	0.588275	0.548029	0.813982	1.04314	1.04314	19.1536	18.3615	0.270772	0.180245	0.422406	0.910986	-1.09771	15.2497	16.7398	0.327658	0.727124	0.819346	0.984911	-1.01532	16.5555	16.8092	2	105953816	105965669	+
C2orf68	0.401078	0.211372	0.554962	0.926495	-1.07934	8.97411	9.68608	0.492695	0.543282	0.768608	0.963068	-1.03835	9.45591	9.81853	0.058151	0.0766765	0.145413	0.898103	-1.11346	11.5233	12.8307	2	85833777	85839190	-
C2orf69	0.236365	0.0545255	0.327052	1.13555	1.13555	16.7448	14.7459	0.585186	0.784891	0.912896	0.982186	-1.01814	15.8028	16.0894	0.00323181	0.00245805	0.00808152	1.24766	1.24766	19.2282	15.4115	2	200775979	200820659	+
C2orf74	0.224153	0.0474936	0.310155	1.21419	1.21419	8.86281	7.29933	0.449579	0.453456	0.701348	1.0688	1.0688	10.2058	9.54883	0.169037	0.295572	0.422698	0.917888	-1.08946	9.77442	10.6488	2	61372243	61391965	+
C2orf76	0.51939	0.391186	0.718667	0.846373	-1.18151	1.50104	1.7735	0.50581	0.571726	0.789069	1.05991	1.05991	1.76431	1.66459	0.373362	0.883117	0.933636	0.936342	-1.06799	2.08477	2.22651	2	120059801	120124405	-
C2orf81	0.563988	0.48777	0.780376	1.10132	1.10132	1.90846	1.73289	0.411261	0.384635	0.641571	0.88535	-1.1295	1.60613	1.81412	0.184399	0.332055	0.461111	1.17087	1.17087	2.44554	2.08865	2	74641304	74648719	-
C2orf82	0.503635	0.362832	0.696867	1.20311	1.20311	0.743648	0.618105	0.613564	0.886352	0.957165	1.02421	1.02421	0.464744	0.453758	0.29368	0.622812	0.734382	0.828846	-1.2065	0.514017	0.620159	2	233721980	233743419	+
[truncated: 14,046 more rows]
