# Supplementary material for: YAP1/TAZ-TEAD transcriptional networks maintain skin homeostasis by regulating cell proliferation and limiting KLF4 activity
Source: Nat Commun. 2020 Mar 19;11:1472. doi: 10.1038/s41467-020-15301-0 (PMC7081327; doi:10.1038/s41467-020-15301-0)
Supplement: Supplementary file 2 — Supplementary Data 2 [file 41467_2020_15301_MOESM2_ESM.xlsx]

## Sheet: siYAP1-TAZ
Supplementary Data 2: Differential expression analysis using PARTEK Flow GSA algorithm in N/TERT2G keratinocytes transduced with siCon or siYAP1/TAZ for 48hs. siCon n=3, siYAP1/TAZ n=4.
	siYAP1-TAZ
Gene.symbol	Q.value..siYT.vs..Con.	P.value..siYT.vs..Con.	FDR.step.up..siYT.vs..Con.	Ratio..siYT.vs..Con.	Fold.change..siYT.vs..Con.	LSMean.siYT...siYT.vs..Con.	LSMean.Con...siYT.vs..Con.	Chromosome	Start	Stop	Strand
7SK	0.108	0.419	0.497	0.562	-1.78	0.128	0.228	13	45697228	45697550	+
A1BG	0.00146	0.00316	0.00673	0.577	-1.73	0.753	1.31	19	58856544	58864866	-
A1BG-AS1	0.00198	0.0044	0.00908	0.712	-1.4	2.92	4.11	19	58859117	58866550	+
A2ML1	0.0949	0.358	0.436	1.04	1.04	487	469	12	8975068	9039598	+
A4GALT	1.43e-08	6.37e-09	6.59e-08	0.525	-1.9	18.5	35.2	22	43088127	43117305	-
AAAS	0.000461	0.000882	0.00212	0.824	-1.21	20.4	24.7	12	53701240	53718649	-
AACS	0.00488	0.012	0.0224	0.894	-1.12	55.1	61.6	12	125549925	125627874	+
AACSP1	0.000144	0.000241	0.000661	4.47	4.47	0.598	0.134	5	178191862	178245437	-
AADAC	0.0617	0.215	0.284	1.69	1.69	0.176	0.104	3	151531825	151546277	+
AADACL2	0.00095	0.00196	0.00437	3.85	3.85	0.346	0.0898	3	151451704	151479128	+
AADAT	3.69e-05	5.29e-05	0.00017	0.524	-1.91	1.5	2.85	4	170981373	171012851	-
AAED1	1.91e-08	8.93e-09	8.76e-08	0.452	-2.21	5.54	12.3	9	99401859	99417586	-
AAGAB	0.0115	0.0314	0.0528	1.09	1.09	70	64.2	15	67493371	67547534	-
AAK1	0.152	0.636	0.7	1.04	1.04	9.41	9.07	2	69688532	69901482	-
AAMDC	0.000485	0.00093	0.00223	0.678	-1.48	3.71	5.48	11	77532155	77629479	+
AAMP	0.000296	0.000537	0.00136	0.843	-1.19	84.6	100	2	219128850	219134981	-
AAR2	0.0717	0.257	0.33	0.946	-1.06	47.2	49.9	20	34824381	34858841	+
AARS	2.43e-11	2.34e-12	1.12e-10	0.469	-2.13	97.7	209	16	70286198	70323447	-
AARS2	0.167	0.712	0.766	1.02	1.02	18	17.6	6	44267391	44281064	-
AARSD1	5.72e-08	3.26e-08	2.63e-07	0.566	-1.77	10.6	18.8	17	41102543	41116516	-
AASDH	0.215	0.983	0.987	0.997	-1	16.8	16.8	4	57204456	57253667	-
AASDHPPT	0.000713	0.00142	0.00328	0.849	-1.18	53.4	62.9	11	105946228	105969438	+
AASS	1.43e-05	1.82e-05	6.55e-05	0.662	-1.51	10.1	15.2	7	121715701	121784335	-
AATF	0.00229	0.00518	0.0105	0.885	-1.13	42.6	48.2	17	35306175	35414172	+
AATK	0.00365	0.00868	0.0168	0.59	-1.7	0.971	1.65	17	79091095	79139878	-
AB019441.29	0.141	0.577	0.647	0.806	-1.24	0.331	0.411	14	106444607	106445234	-
ABAT	6.59e-11	8.38e-12	3.03e-10	0.422	-2.37	17.6	41.8	16	8768422	8878433	+
ABC7-42389800N19.1	0.0825	0.303	0.379	0.929	-1.08	14.9	16.1	12	73725	91219	+
ABCA1	1.63e-12	6.36e-14	7.48e-12	2.63	2.63	267	101	9	107543283	107690519	-
ABCA10	0.0502	0.169	0.231	0.822	-1.22	1.37	1.67	17	67143355	67240988	-
ABCA11P	0.0638	0.224	0.293	1.13	1.13	3.52	3.1	4	419224	467919	-
ABCA12	1.33e-06	1.24e-06	6.1e-06	1.36	1.36	167	123	2	215796266	216003152	-
ABCA13	5.44e-07	4.48e-07	2.5e-06	0.382	-2.62	2.48	6.5	7	48211055	48687093	+
ABCA2	0.0821	0.302	0.378	0.959	-1.04	34.8	36.3	9	139901686	139923368	-
ABCA3	0.0412	0.135	0.189	0.586	-1.71	0.167	0.284	16	2325882	2390748	-
ABCA4	0.000314	0.000576	0.00145	0.298	-3.35	0.165	0.555	1	94458393	94586689	-
ABCA5	0.0748	0.27	0.344	0.911	-1.1	16.8	18.5	17	67240452	67323386	-
ABCA6	0.216	0.991	0.993	1.08	1.08	0.278	0.256	17	67074843	67138030	-
ABCA7	0.0427	0.141	0.196	1.09	1.09	18.1	16.7	19	1040102	1065572	+
ABCA9	0.209	0.949	0.961	0.886	-1.13	0.145	0.164	17	66970629	67057206	-
ABCB10	0.000705	0.00141	0.00324	0.833	-1.2	22.2	26.7	1	229652329	229694443	-
ABCB10P1	0.0127	0.0349	0.0582	0.32	-3.13	0.0584	0.183	15	22691016	22693201	-
ABCB10P3	0.0112	0.0304	0.0513	0.184	-5.45	0.0508	0.277	15	28648014	28650180	+
ABCB10P4	3.97e-07	3.1e-07	1.82e-06	0.0462	-21.7	0.0469	1.02	15	28751771	28753955	-
ABCB6	2.19e-08	1.05e-08	1.01e-07	2.04	2.04	16	7.85	2	220074490	220083713	-
ABCB7	0.0337	0.107	0.155	1.08	1.08	27.8	25.7	X	74273115	74376568	-
ABCB8	0.0346	0.11	0.159	1.1	1.1	14.3	13	7	150725510	150744870	+
ABCB9	0.018	0.0521	0.0827	1.15	1.15	8.85	7.66	12	123405498	123466197	-
ABCC1	0.131	0.53	0.603	0.976	-1.02	56.4	57.8	16	16043434	16236932	+
ABCC10	0.00331	0.00776	0.0152	0.856	-1.17	18.4	21.5	6	43395104	43418169	+
ABCC11	0.215	0.987	0.99	0.916	-1.09	0.205	0.224	16	48200821	48281480	-
ABCC2	7.5e-08	4.46e-08	3.45e-07	1.93	1.93	13	6.69	10	101542489	101611950	+
ABCC3	1.08e-08	4.56e-09	4.98e-08	0.529	-1.89	16.4	31	17	48712138	48769614	+
ABCC4	0.00177	0.0039	0.00813	0.801	-1.25	9.61	12	13	95672083	95953688	-
ABCC5	2.61e-07	1.91e-07	1.2e-06	1.48	1.48	48.7	33	3	183637722	183735804	-
ABCD1	0.000913	0.00187	0.0042	1.35	1.35	9.03	6.68	HG1497_PATCH	152893340	152913234	+
ABCD3	0.00673	0.0173	0.031	1.12	1.12	58.9	52.6	1	94883933	94984223	+
ABCD4	0.000881	0.0018	0.00405	1.18	1.18	22	18.7	14	74752126	74769760	-
ABCE1	3.65e-09	1.26e-09	1.68e-08	0.609	-1.64	71.7	118	4	146019084	146050332	+
ABCF1	0.000746	0.0015	0.00343	1.15	1.15	83.7	72.8	6	30539153	30564957	+
ABCF2	1.17e-05	1.46e-05	5.4e-05	0.799	-1.25	50.3	63	7	150904923	150924317	-
ABCF3	0.000227	0.0004	0.00104	1.21	1.21	42.3	35	3	183903811	183911801	+
ABCG1	1.63e-12	6.33e-14	7.48e-12	2.26	2.26	154	68.3	21	43619799	43717355	+
ABCG2	1.75e-05	2.29e-05	8.03e-05	0.613	-1.63	3.55	5.78	4	89011416	89152475	-
ABCG4	0.0346	0.11	0.159	1.57	1.57	0.4	0.255	11	119019722	119033361	+
ABHD10	1.77e-05	2.31e-05	8.12e-05	0.686	-1.46	14.2	20.7	3	111697857	111712211	+
ABHD11	0.122	0.482	0.559	0.955	-1.05	7.62	7.99	7	73150424	73153198	-
ABHD12	0.039	0.127	0.179	1.09	1.09	34	31.1	20	25275379	25371620	-
ABHD13	0.000451	0.00086	0.00207	0.813	-1.23	17.7	21.8	13	108870727	108886604	+
ABHD14A	5.18e-05	7.73e-05	0.000238	0.592	-1.69	3.59	6.07	3	52005442	52015213	+
ABHD14A-ACY1	0.00228	0.00514	0.0105	0.326	-3.07	0.24	0.735	3	52009066	52023200	+
ABHD14B	1.24e-05	1.55e-05	5.69e-05	0.728	-1.37	18.1	24.8	3	52002526	52017426	-
ABHD15	2.06e-07	1.45e-07	9.47e-07	1.64	1.64	17.9	10.9	17	27887565	27894156	-
ABHD16A	7.9e-06	9.29e-06	3.63e-05	0.707	-1.41	14.3	20.2	6	31654726	31671222	-
ABHD17A	0.00139	0.00298	0.00637	0.864	-1.16	37.4	43.3	19	1876809	1885547	-
ABHD17B	0.148	0.613	0.68	1.03	1.03	14.2	13.8	9	74477368	74525848	-
ABHD17C	7.19e-08	4.25e-08	3.31e-07	1.69	1.69	27.4	16.2	15	80972025	81047963	+
ABHD2	1.49e-13	2.62e-15	6.83e-13	3.52	3.52	131	37.3	15	89630690	89745592	+
ABHD3	3.57e-06	3.79e-06	1.64e-05	1.58	1.58	9.75	6.16	18	19230858	19284767	-
ABHD4	0.114	0.445	0.523	1.03	1.03	73.7	71.7	14	23067146	23081266	+
ABHD5	0.0188	0.0549	0.0865	1.13	1.13	20	17.7	3	43731605	43775864	+
ABHD6	1.38e-10	2.13e-11	6.36e-10	2.68	2.68	19.7	7.35	3	58223233	58281421	+
ABHD8	3.2e-05	4.51e-05	0.000147	1.54	1.54	11.4	7.43	19	17402940	17421046	-
ABI1	0.0179	0.0518	0.0822	1.08	1.08	114	105	10	27035522	27150017	-
ABI2	0.112	0.436	0.514	0.968	-1.03	38.6	39.9	2	204192942	204312447	+
ABI3BP	1.03e-14	5.14e-17	4.75e-14	0.142	-7.02	14	98.5	3	100468000	100712360	-
ABL1	0.0808	0.296	0.371	1.04	1.04	80.2	77.1	9	133589333	133763063	+
ABL2	0.0231	0.0695	0.106	1.12	1.12	44.3	39.5	1	179068462	179198820	-
ABLIM1	2.16e-07	1.53e-07	9.91e-07	1.44	1.44	301	210	10	116190872	116444763	-
ABLIM2	0.000378	0.000706	0.00174	0.496	-2.02	0.655	1.32	4	7967039	8160560	-
ABLIM3	0.000101	0.000163	0.000466	0.807	-1.24	24.3	30.1	5	148521046	148640106	+
ABR	4.84e-09	1.76e-09	2.23e-08	1.5	1.5	99	65.8	17	906758	1132316	-
ABRACL	0.000187	0.000324	0.000861	0.829	-1.21	28.8	34.8	6	139349819	139364440	+
ABT1	0.127	0.505	0.581	0.965	-1.04	22.8	23.6	6	26597180	26600279	+
ABTB1	0.00866	0.0229	0.0398	1.25	1.25	14.7	11.7	3	127391778	127399769	+
ABTB2	6.24e-10	1.43e-10	2.87e-09	2.51	2.51	19	7.56	11	34172535	34379556	-
AC000068.5	0.0694	0.247	0.319	1.4	1.4	0.274	0.196	22	19435416	19437629	+
AC000078.5	4.84e-05	7.17e-05	0.000223	0.155	-6.44	0.107	0.691	22	19874812	19875494	+
AC000089.3	0.038	0.123	0.175	1.74	1.74	0.216	0.124	22	19779817	19780618	+
AC000120.7	0.00877	0.0233	0.0403	2.34	2.34	0.263	0.112	7	91829328	91836172	-
AC002056.3	0.00753	0.0196	0.0346	0.326	-3.07	0.0685	0.21	22	51193096	51193863	-
AC002066.1	0.0081	0.0213	0.0372	0.41	-2.44	0.186	0.453	7	115878314	116139520	-
AC002116.8	0.0793	0.29	0.364	0.781	-1.28	0.614	0.785	19	36499540	36505138	-
AC002310.12	0.0646	0.227	0.297	0.756	-1.32	0.75	0.992	16	30546073	30548466	+
AC002398.9	0.208	0.943	0.955	0.504	-1.98	0.53	1.05	19	36236579	36245421	+
AC002467.7	0.000643	0.00127	0.00295	0.405	-2.47	0.505	1.25	7	107383262	107385027	-
AC003002.6	0.126	0.501	0.578	0.852	-1.17	0.126	0.148	19	57901252	57931363	+
AC003088.1	0.165	0.702	0.757	0.89	-1.12	0.375	0.421	7	110072296	110174812	-
AC003102.3	0.000121	0.000198	0.000554	0.468	-2.14	0.799	1.71	17	42376942	42392684	-
AC003665.1	0.0202	0.0596	0.093	0.606	-1.65	0.42	0.694	17	45974696	46018777	-
AC004057.1	1.3e-05	1.64e-05	5.98e-05	0.625	-1.6	9.83	15.7	4	114135137	114138327	-
AC004069.2	0.0601	0.209	0.276	1.5	1.5	0.16	0.106	4	106058437	106061777	-
AC004257.3	0.0747	0.269	0.343	1.32	1.32	0.693	0.525	19	15346330	15346820	-
AC004381.6	0.0513	0.174	0.236	1.28	1.28	1.35	1.05	16	20817751	20860988	+
AC004453.8	0.0139	0.0388	0.0638	0.606	-1.65	0.979	1.62	7	44507441	44507940	+
AC004463.6	0.146	0.605	0.672	0.908	-1.1	0.49	0.54	22	19158908	19160353	+
AC004466.1	0.0107	0.029	0.0492	0.412	-2.43	0.105	0.256	12	48178706	48179788	+
AC004706.1	0.00038	0.00071	0.00175	0.107	-9.33	0.0506	0.472	17	6555059	6556618	+
AC004797.1	0.0567	0.196	0.261	0.896	-1.12	11.2	12.5	17	47500970	47502299	-
AC004840.9	0.00022	0.000387	0.00101	3.19	3.19	0.816	0.256	7	2477398	2487486	+
AC004889.1	0.137	0.559	0.63	0.811	-1.23	1.33	1.64	7	143880548	143883174	+
AC004893.11	0.0407	0.133	0.187	1.41	1.41	0.506	0.36	7	98610788	98645864	+
AC004951.5	0.14	0.575	0.645	0.951	-1.05	0.159	0.167	7	44024593	44029807	-
AC004951.6	0.00892	0.0237	0.041	0.585	-1.71	0.51	0.872	7	44043645	44047466	-
AC004980.7	0.00077	0.00155	0.00354	0.614	-1.63	1.32	2.15	7	76178677	76257300	+
AC004987.9	0.162	0.688	0.745	0.813	-1.23	0.358	0.44	7	39872813	39874545	+
AC005003.1	0.0154	0.0438	0.0709	1.79	1.79	0.541	0.303	22	31742875	31744671	+
AC005013.1	0.0301	0.0941	0.138	0.716	-1.4	0.628	0.877	7	28992974	28998030	-
AC005022.1	0.0349	0.111	0.16	1.89	1.89	0.285	0.15	7	41141202	41173106	+
AC005077.12	0.12	0.474	0.551	1.48	1.48	0.179	0.121	7	75719749	75738098	-
AC005077.14	0.0558	0.192	0.256	1.42	1.42	0.895	0.63	7	75700787	75704282	-
AC005154.6	0.0277	0.0856	0.127	1.15	1.15	11.1	9.65	7	30555925	30634426	-
AC005154.7	0.015	0.0423	0.0689	1.78	1.78	0.457	0.256	7	30562759	30564152	-
AC005224.2	0.205	0.929	0.944	0.979	-1.02	0.282	0.288	17	14113805	14121240	+
AC005255.3	0.171	0.735	0.786	1.27	1.27	0.275	0.216	19	14903121	14903590	+
AC005262.2	0.0139	0.0389	0.064	1.89	1.89	0.452	0.239	19	3121114	3122127	-
AC005262.3	0.0457	0.152	0.21	1.25	1.25	1.69	1.35	19	3118663	3119303	-
AC005280.1	0.178	0.774	0.819	0.871	-1.15	1.81	2.08	14	73957644	73960106	+
AC005306.3	0.0048	0.0118	0.0221	2.37	2.37	0.351	0.148	19	1989400	1990370	+
AC005329.7	0.00908	0.0242	0.0417	2.05	2.05	0.678	0.33	19	1392169	1396467	-
AC005336.4	0.174	0.752	0.8	0.981	-1.02	0.516	0.526	19	16021392	16022635	-
AC005519.4	0.084	0.31	0.386	0.871	-1.15	0.597	0.686	14	74755830	74761129	-
AC005523.2	0.212	0.964	0.972	1.17	1.17	0.194	0.166	19	4791757	4795572	-
AC005562.1	0.000105	0.00017	0.000483	0.601	-1.66	2.92	4.86	17	28903482	28999808	+
AC005618.1	0.0495	0.167	0.228	0.777	-1.29	0.86	1.11	5	140699661	140700340	-
AC005618.6	0.054	0.185	0.248	0.543	-1.84	0.115	0.211	5	140705777	140708925	+
AC005682.5	8.78e-06	1.05e-05	4.04e-05	0.46	-2.17	2.58	5.6	7	22893797	22901022	+
AC005789.11	0.000897	0.00184	0.00412	0.412	-2.43	0.291	0.705	19	38888821	38890522	+
AC005795.1	0.0708	0.253	0.326	0.645	-1.55	0.137	0.212	19	42012068	42012815	+
AC005863.1	1.53e-08	6.92e-09	7.05e-08	0.13	-7.72	0.543	4.19	17	14670900	14683521	-
AC005932.1	0.0357	0.114	0.164	0.575	-1.74	0.155	0.269	19	19051131	19057641	+
AC005943.5	0.00428	0.0104	0.0197	1.72	1.72	1.21	0.704	19	1573595	1575475	-
AC006014.7	0.11	0.426	0.504	0.703	-1.42	0.113	0.161	7	75103973	75115386	-
AC006116.20	0.000281	0.000509	0.00129	1.99	1.99	1.67	0.842	19	56784138	56821820	+
AC006262.5	7.9e-10	1.92e-10	3.63e-09	3.6	3.6	10.6	2.95	19	46692423	46706341	-
AC006262.6	0.00974	0.0261	0.0448	1.32	1.32	2.83	2.14	19	46706683	46718095	+
AC006273.5	0.0116	0.0317	0.0532	0.549	-1.82	0.321	0.585	19	782755	785081	+
AC006538.1	1.09e-05	1.34e-05	4.99e-05	3.09	3.09	1.39	0.449	19	2727741	2729326	-
AC006978.6	0.000222	0.000392	0.00102	1.44	1.44	7.52	5.22	7	30410987	30412358	+
AC007038.7	0.0105	0.0283	0.0481	0.408	-2.45	0.159	0.388	2	210895457	210929081	+
AC007163.3	0.0399	0.13	0.183	1.26	1.26	0.32	0.255	2	201577028	201599901	-
AC007228.11	0.105	0.403	0.481	1.35	1.35	0.362	0.269	19	57056935	57078781	-
AC007238.1	0.0433	0.143	0.199	0.66	-1.52	0.359	0.544	2	58687427	58689168	-
AC007246.3	0.00346	0.00818	0.0159	0.738	-1.36	2.44	3.31	2	39663778	39892484	+
AC007285.6	0.0484	0.162	0.222	1.78	1.78	0.24	0.135	7	30028216	30065277	+
AC007318.5	2.28e-05	3.09e-05	0.000105	0.525	-1.9	4.73	9.01	2	65432137	65433397	+
AC007347.1	0.159	0.672	0.732	1.23	1.23	1.4	1.14	16	54146970	54148379	+
AC007362.1	0.0167	0.0478	0.0766	1.34	1.34	3	2.25	2	206642540	206644434	+
AC007383.3	0.0112	0.0306	0.0517	1.52	1.52	0.935	0.616	2	206949329	206951289	+
AC007405.6	0.0384	0.124	0.176	0.649	-1.54	0.401	0.617	2	171627623	171634659	+
AC007551.3	0.137	0.558	0.63	0.905	-1.11	0.923	1.02	7	35791466	35840227	-
AC007566.10	0.156	0.656	0.718	0.988	-1.01	0.194	0.196	7	92086878	92120925	+
AC007690.1	0.0279	0.086	0.128	0.378	-2.64	0.0788	0.208	3	186650337	186652183	+
AC007750.5	0.00114	0.00239	0.00523	0.131	-7.62	0.039	0.297	2	163016272	163029427	+
AC007879.2	0.16	0.675	0.734	0.848	-1.18	0.154	0.181	2	208051441	208100791	-
AC007879.5	0.0273	0.084	0.125	0.563	-1.78	0.152	0.271	2	208104588	208394520	-
AC007879.7	7.8e-12	5.09e-13	3.59e-11	0.208	-4.8	3.63	17.4	2	208104374	208110612	+
AC007966.1	0.199	0.894	0.916	1.02	1.02	0.136	0.134	2	186584601	186605207	-
AC007969.5	0.00521	0.0129	0.024	0.721	-1.39	2.78	3.86	2	172373749	172374233	-
AC008063.3	0.217	0.996	0.997	1.06	1.06	0.411	0.388	2	162949939	162951365	+
AC008132.12	0.193	0.856	0.885	1.03	1.03	0.226	0.219	22	18821207	18821952	+
AC008443.1	0.196	0.875	0.901	1.04	1.04	0.78	0.749	5	180682720	180684579	+
AC008738.1	9.98e-11	1.43e-11	4.59e-10	3.03	3.03	28.9	9.52	19	33790853	33793431	-
AC008746.12	0.161	0.68	0.738	1.54	1.54	0.116	0.0755	19	54949847	54950363	-
AC009005.2	0.0716	0.256	0.329	0.708	-1.41	0.139	0.196	19	567212	572216	-
AC009061.1	0.216	0.992	0.993	0.987	-1.01	0.35	0.355	16	67466595	67468932	+
AC009120.3	0.0967	0.366	0.445	0.799	-1.25	0.155	0.194	16	74346507	74347289	-
AC009120.6	0.0741	0.267	0.341	1.5	1.5	0.293	0.196	16	74339100	74369245	-
AC009133.12	0.0968	0.366	0.445	1.59	1.59	0.237	0.149	16	29829301	29832574	-
AC009133.14	0.144	0.596	0.664	0.91	-1.1	0.932	1.02	16	29819966	29823307	-
AC009133.15	0.0854	0.316	0.392	1.46	1.46	0.198	0.136	16	29817817	29819054	-
AC009229.5	4.44e-05	6.48e-05	0.000204	0.274	-3.65	0.264	0.962	2	38430505	38466733	-
AC009237.8	0.198	0.887	0.91	0.976	-1.02	0.776	0.795	2	96191093	96198154	+
AC009245.3	0.0361	0.116	0.166	0.715	-1.4	0.525	0.735	7	137406731	137407593	+
AC009299.3	0.07	0.25	0.322	0.867	-1.15	1.9	2.2	2	162101250	162105562	+
AC009299.5	0.145	0.601	0.668	0.759	-1.32	0.153	0.202	2	162197325	162197838	-
AC009336.24	0.0108	0.0293	0.0497	0.553	-1.81	0.398	0.719	2	177042445	177043737	+
AC009403.2	0.176	0.763	0.809	1.04	1.04	0.909	0.873	7	155403925	155437900	-
AC009404.2	0.159	0.673	0.732	0.878	-1.14	0.736	0.838	2	118591513	118599235	+
AC009469.1	0.111	0.434	0.512	2.64	2.64	0.251	0.0952	2	218664514	218665980	-
AC009473.1	0.0143	0.0402	0.0658	2.52	2.52	0.188	0.0745	7	7989484	7990341	-
AC009495.2	0.13	0.521	0.596	0.817	-1.22	0.197	0.241	2	166651361	166666521	+
AC009501.4	0.0584	0.202	0.269	1.74	1.74	0.183	0.105	2	63271057	63275776	-
AC009506.1	0.0233	0.0701	0.107	0.688	-1.45	0.876	1.27	2	160471807	160473594	+
AC009948.5	0.0356	0.114	0.164	1.12	1.12	9.91	8.89	2	179278666	179304971	+
AC010127.3	0.0896	0.334	0.412	0.88	-1.14	1.78	2.03	2	166813909	167158295	+
AC010148.1	0.0817	0.3	0.375	0.415	-2.41	0.0695	0.167	2	235742959	235822029	-
AC010336.1	0.172	0.742	0.792	1.52	1.52	0.16	0.106	19	7963689	7968428	-
AC010441.1	0.00738	0.0191	0.0339	0.882	-1.13	22.6	25.6	5	150157867	150176298	+
AC010468.1	0.0072	0.0186	0.0331	0.464	-2.16	0.314	0.677	5	110527924	110528741	-
AC010536.1	0.146	0.603	0.67	0.809	-1.24	0.183	0.226	16	87727144	87729754	-
AC010547.9	0.212	0.966	0.974	0.856	-1.17	0.93	1.09	16	71481503	71523215	-
AC010642.1	0.153	0.638	0.702	1.17	1.17	0.99	0.843	19	58790332	58826564	+
AC010761.8	0.00873	0.0231	0.0401	0.409	-2.45	0.148	0.362	17	27048505	27049896	-
AC010894.3	0.00379	0.00906	0.0174	0.296	-3.37	0.0983	0.332	2	175352117	175353115	+
AC011242.6	0.0894	0.333	0.411	0.73	-1.37	0.285	0.39	2	43902292	43903462	-
AC011330.5	0.0275	0.0847	0.126	1.41	1.41	2.91	2.06	15	43955852	43976538	-
AC011737.2	1.75e-07	1.2e-07	8.03e-07	0.435	-2.3	3.07	7.07	2	204055503	204056001	+
AC011738.4	0.00457	0.0111	0.021	1.59	1.59	1.74	1.1	7	43548327	43562142	-
AC011747.7	0.141	0.578	0.648	1.48	1.48	0.134	0.0905	2	8806766	8821994	-
AC011897.1	0.000183	0.000315	0.00084	1.82	1.82	2.79	1.53	2	14775215	14790934	+
AC012146.7	0.0185	0.0539	0.0852	0.506	-1.97	0.145	0.286	17	5014763	5017675	+
AC012313.1	0.19	0.841	0.874	1.06	1.06	0.415	0.393	19	58907457	58908408	+
AC012314.8	0.181	0.789	0.832	1	1	0.313	0.313	19	54622891	54628723	-
AC012487.2	0.132	0.534	0.608	1.18	1.18	0.194	0.164	2	109123971	109150653	-
AC012531.23	2.82e-06	2.9e-06	1.29e-05	2.36	2.36	4.75	2.01	12	54350318	54352746	+
AC012531.25	0.0128	0.0353	0.0587	1.38	1.38	3.01	2.18	12	54413694	54416374	+
AC012615.1	0.0705	0.252	0.324	1.55	1.55	1.48	0.957	19	1925185	1926010	+
AC013268.3	0.111	0.434	0.512	0.707	-1.41	0.251	0.355	2	110765252	110768361	+
AC013394.2	8.58e-05	0.000136	0.000395	0.753	-1.33	26.5	35.2	15	93425937	93441976	+
AC015987.2	0.00179	0.00394	0.00821	0.35	-2.86	0.147	0.421	7	135611542	135613215	+
AC016292.3	0.0794	0.29	0.365	0.658	-1.52	0.108	0.164	17	1761333	1761741	-
AC016629.8	0.0108	0.0294	0.0498	2.06	2.06	0.526	0.255	19	59070496	59086165	+
AC016734.2	0.153	0.642	0.704	0.908	-1.1	0.51	0.562	2	63849309	63849966	-
AC016735.2	0.129	0.515	0.591	0.832	-1.2	0.461	0.554	2	43254992	43266687	-
AC016739.2	0.00441	0.0107	0.0203	0.64	-1.56	1.26	1.97	2	177065636	177065981	-
AC016745.3	0.0062	0.0157	0.0285	2.56	2.56	0.346	0.135	2	114182072	114182902	+
AC016747.3	8.02e-07	6.98e-07	3.69e-06	0.598	-1.67	8.14	13.6	2	61368732	61372105	-
AC016773.1	0.0313	0.0985	0.144	1.55	1.55	0.551	0.354	4	1741078	1743831	+
AC017074.2	0.00777	0.0203	0.0357	2.62	2.62	0.236	0.0902	2	114435279	114461656	-
AC017104.6	0.000878	0.00179	0.00404	3.54	3.54	0.587	0.166	2	232253687	232259703	+
AC017116.11	0.0207	0.0612	0.0952	0.525	-1.91	0.154	0.294	7	44104507	44105679	+
AC018462.3	0.209	0.947	0.959	0.898	-1.11	0.16	0.178	2	62373548	62374289	+
AC018755.1	0.19	0.843	0.875	1.09	1.09	0.244	0.224	19	52095036	52097631	-
AC018755.16	0.0692	0.246	0.318	0.699	-1.43	0.306	0.437	19	52097814	52109404	+
AC018766.4	0.0472	0.158	0.217	1.58	1.58	0.355	0.225	19	50363139	50363772	-
AC018766.5	0.0194	0.0567	0.089	1.54	1.54	0.92	0.599	19	50360227	50362547	-
AC018804.6	0.0114	0.0311	0.0523	1.86	1.86	0.663	0.356	2	130959885	130970202	+
AC020571.3	0.102	0.39	0.468	1.25	1.25	0.34	0.271	2	197124748	197128929	+
AC020910.2	0.0518	0.176	0.238	1.31	1.31	0.709	0.542	19	35166998	35168487	-
AC020922.1	0.2	0.896	0.917	0.928	-1.08	0.297	0.32	19	55851254	55856562	+
AC021224.1	0.00716	0.0185	0.0329	0.398	-2.51	0.131	0.33	18	29992145	29993200	+
AC021860.1	0.0975	0.37	0.448	1.1	1.1	0.143	0.13	4	38628029	38666431	-
AC022007.5	0.0262	0.0802	0.12	1.83	1.83	0.444	0.242	3	10048102	10052894	-
AC022431.1	2.78e-05	3.86e-05	0.000128	0.505	-1.98	1.89	3.73	5	55800462	55800900	-
AC022596.6	0.0149	0.0421	0.0685	0.801	-1.25	83.3	104	17	16721297	16725894	-
AC023115.2	1.15e-06	1.06e-06	5.3e-06	0.149	-6.72	0.224	1.51	2	67313578	67523208	+
AC023490.1	0.063	0.221	0.29	0.716	-1.4	0.324	0.452	22	20378814	20380441	+
AC024560.3	0.000512	0.000989	0.00235	1.31	1.31	9.13	6.99	3	197305084	197354778	-
AC024592.12	0.0152	0.0429	0.0697	0.649	-1.54	1.01	1.55	19	5866182	5903799	-
AC025171.1	0.000515	0.000995	0.00237	2.39	2.39	0.933	0.391	5	43041677	43045493	+
AC025335.1	0.152	0.635	0.699	0.965	-1.04	7.88	8.17	17	7816642	7819272	-
AC026150.8	0.0402	0.131	0.185	1.76	1.76	0.556	0.317	15	30832296	30838173	+
AC026271.5	0.0913	0.342	0.42	1.29	1.29	0.588	0.457	17	18553508	18554856	+
AC026703.1	3.01e-05	4.22e-05	0.000139	7.69	7.69	1.8	0.233	5	32788945	32791820	+
AC026806.2	4.04e-07	3.17e-07	1.86e-06	2.12	2.12	9.33	4.39	19	38822274	38822717	+
AC027307.3	0.00459	0.0112	0.0211	0.421	-2.37	0.184	0.437	19	1440838	1441938	+
AC027612.6	0.211	0.959	0.968	0.997	-1	50.6	50.8	2	91805186	91847999	-
AC027763.2	0.069	0.245	0.317	1.19	1.19	1.58	1.32	17	6779954	6915669	-
AC034102.1	0.139	0.569	0.639	0.809	-1.24	0.189	0.234	12	56385991	56388470	+
AC034220.3	0.00204	0.00456	0.00937	0.635	-1.57	1.72	2.71	5	131646978	131705609	-
AC046143.3	0.153	0.641	0.704	0.947	-1.06	1.82	1.92	3	194353652	194366131	+
AC053503.4	0.129	0.515	0.591	1.3	1.3	0.156	0.12	2	220253218	220268356	+
AC062029.1	0.152	0.634	0.698	0.929	-1.08	0.753	0.81	2	88927057	88931340	+
AC068039.4	0.00299	0.00694	0.0137	0.269	-3.72	0.0684	0.254	2	172629992	172632355	+
AC068057.1	0.0354	0.113	0.163	0.774	-1.29	1.07	1.38	2	105320216	105321968	+
AC068134.10	0.182	0.794	0.835	1.06	1.06	0.818	0.772	2	233207826	233208614	+
AC068282.3	0.0214	0.0636	0.0984	1.39	1.39	1.4	1.01	2	128146706	128158157	+
AC068533.7	0.189	0.835	0.869	0.924	-1.08	0.574	0.621	7	65552756	65617229	+
AC068831.10	0.0173	0.0499	0.0796	0.503	-1.99	0.143	0.285	15	91565849	91579842	+
AC069213.1	0.0266	0.0817	0.122	0.572	-1.75	0.317	0.554	3	195341818	195347105	+
AC069278.4	0.198	0.89	0.912	1.11	1.11	0.283	0.256	19	44978645	44979404	-
AC069368.3	0.119	0.47	0.547	1.14	1.14	0.219	0.192	15	65134082	65223119	+
AC072062.1	0.155	0.65	0.712	0.911	-1.1	0.234	0.256	2	215674953	215827999	+
AC073046.25	0.0168	0.0483	0.0774	1.55	1.55	0.984	0.634	2	74212259	74213471	+
AC074117.10	0.0352	0.112	0.162	0.83	-1.21	2.77	3.34	2	27579113	27590490	+
AC074138.3	0.00906	0.0241	0.0416	2.27	2.27	0.274	0.121	19	37176342	37178352	-
AC074183.4	0.18	0.782	0.826	1.01	1.01	0.138	0.137	7	84568665	84569562	-
AC074212.5	0.043	0.142	0.198	1.46	1.46	0.741	0.509	19	46268043	46273065	+
AC074286.1	0.0842	0.311	0.387	0.851	-1.18	2.58	3.04	2	178148236	178257420	-
AC074289.1	0.18	0.786	0.829	0.914	-1.09	0.594	0.65	2	64370373	64479994	+
AC078899.1	0.191	0.845	0.877	0.911	-1.1	0.205	0.225	19	20368529	20370228	+
AC079210.1	0.128	0.513	0.589	1.2	1.2	0.235	0.196	17	66539369	66542971	+
AC079250.1	0.0114	0.0311	0.0523	0.628	-1.59	0.845	1.34	2	47917855	47918386	-
AC079807.2	0.185	0.811	0.849	1.02	1.02	0.215	0.21	2	48132817	48134950	+
AC083799.1	0.0208	0.0617	0.0958	0.833	-1.2	3.42	4.1	3	129565893	129566801	-
AC083843.1	0.0923	0.346	0.424	0.896	-1.12	2.8	3.12	8	135804263	135810516	-
AC083873.4	0.00739	0.0192	0.034	1.99	1.99	0.579	0.291	7	132854174	132855273	-
AC083899.3	0.0471	0.157	0.217	1.25	1.25	1.85	1.47	2	87352513	87423771	+
AC084018.1	0.0312	0.0981	0.143	1.23	1.23	3.72	3.03	12	122233173	122241813	-
AC084219.4	0.0546	0.187	0.251	0.724	-1.38	0.886	1.22	19	44609616	44617299	-
AC084809.2	0.126	0.502	0.578	0.865	-1.16	0.182	0.21	17	31203777	31205656	+
AC087269.1	0.156	0.657	0.719	1.42	1.42	0.977	0.691	8	8559666	8561617	+
AC087380.14	0.149	0.618	0.684	0.719	-1.39	0.118	0.164	11	5539671	5546186	-
AC090587.2	0.00479	0.0118	0.022	0.519	-1.92	0.64	1.23	11	3837982	3843131	+
AC090587.4	0.157	0.662	0.723	0.926	-1.08	0.208	0.225	11	3875842	3876630	+
AC090945.1	0.0266	0.0816	0.122	0.398	-2.51	0.107	0.268	3	15919554	15921079	+
AC091171.1	0.206	0.934	0.948	1.16	1.16	0.162	0.14	8	21960468	21961891	+
AC091729.9	0.0138	0.0385	0.0634	0.724	-1.38	1.86	2.57	7	1200010	1204904	+
AC092295.7	0.155	0.652	0.714	1.08	1.08	0.91	0.841	19	37063972	37085611	+
AC092299.8	0.209	0.947	0.959	1.01	1.01	8.96	8.91	19	197075	199432	-
AC092594.1	1.05e-06	9.48e-07	4.83e-06	2.89	2.89	2.91	1.01	2	19167729	19546510	-
AC092614.2	0.0526	0.179	0.242	0.68	-1.47	0.338	0.497	2	192093891	192110899	-
AC092835.2	0.074	0.267	0.34	1.21	1.21	2.04	1.68	2	95873283	95881352	+
AC093106.7	0.0172	0.0495	0.079	0.582	-1.72	0.29	0.497	7	131346711	131347384	-
AC093323.3	0.00181	0.004	0.00832	0.809	-1.24	9.24	11.4	4	6675178	6677775	+
AC093375.1	0.138	0.566	0.636	1.1	1.1	0.748	0.678	2	156868129	156881126	-
AC093391.2	0.0516	0.175	0.237	1.47	1.47	0.331	0.226	2	136742746	136779889	+
AC093415.2	0.0257	0.0783	0.118	1.18	1.18	5.19	4.39	3	37786923	37903272	-
AC093616.4	0.181	0.792	0.833	1.03	1.03	1.55	1.49	2	88000503	88038767	+
AC093627.10	7.01e-06	8.12e-06	3.22e-05	0.309	-3.24	0.6	1.94	7	149597	155466	+
AC093627.9	0.0127	0.035	0.0582	0.483	-2.07	0.197	0.407	7	135853	149467	-
AC093642.5	0.0972	0.368	0.447	0.881	-1.14	1.1	1.25	2	243030784	243102305	+
AC093673.5	0.189	0.835	0.869	1.03	1.03	2.37	2.3	7	143076785	143077589	-
AC093734.1	0.201	0.904	0.923	0.932	-1.07	0.449	0.482	7	1580047	1581610	+
AC093818.1	0.17	0.728	0.78	0.885	-1.13	0.304	0.344	2	173345568	173421325	-
AC093838.4	0.14	0.572	0.642	1.04	1.04	11.4	11	2	132250386	132279147	+
AC096677.1	0.0358	0.115	0.165	1.94	1.94	0.26	0.135	1	201592013	201592739	+
AC096772.6	0.00964	0.0258	0.0443	1.29	1.29	3.6	2.79	2	208686014	208687494	-
AC097359.1	0.00398	0.00958	0.0183	0.387	-2.59	0.378	0.978	3	37283303	37285687	-
AC097500.2	0.182	0.794	0.835	1.15	1.15	0.258	0.226	2	186897618	186947961	-
AC097662.2	0.0265	0.0813	0.122	0.678	-1.48	0.508	0.749	2	228085768	228189918	-
AC097721.2	0.0678	0.24	0.312	1.43	1.43	0.235	0.164	2	139175854	139259269	-
AC098614.2	0.00736	0.0191	0.0338	0.652	-1.53	0.771	1.18	3	27674467	27675212	+
AC098820.3	0.0133	0.037	0.0612	2.58	2.58	0.233	0.0905	2	217343753	217363485	-
AC098820.4	0.0117	0.0321	0.0539	3.84	3.84	0.173	0.0451	2	217347755	217351920	-
AC098823.3	0.0151	0.0428	0.0696	0.556	-1.8	0.242	0.435	2	231555636	231565245	-
AC098973.2	0.0507	0.172	0.233	1.17	1.17	2.84	2.42	3	27844253	27932793	+
AC099522.1	0.0771	0.28	0.354	0.915	-1.09	4.66	5.1	5	72742083	72744353	-
AC099850.1	0.141	0.58	0.649	0.873	-1.15	0.276	0.317	17	57183959	57195629	+
AC104695.3	0.0832	0.307	0.382	1.34	1.34	0.363	0.27	2	28607276	28617540	-
AC105020.1	0.00244	0.00556	0.0112	1.82	1.82	1.04	0.572	15	75970672	75973094	+
AC105760.2	0.000109	0.000178	0.000503	2.68	2.68	0.965	0.361	2	237968077	237994461	-
AC107983.4	0.000408	0.00077	0.00188	0.538	-1.86	0.962	1.79	17	18476045	18476416	+
AC108142.1	0.105	0.403	0.481	0.867	-1.15	1.68	1.94	4	182795591	183066403	-
AC108488.4	0.186	0.819	0.856	1.01	1.01	0.559	0.552	2	3579403	3584464	-
AC112229.1	0.026	0.0796	0.12	0.744	-1.34	1.15	1.55	2	111118185	111121315	-
AC113189.5	0.147	0.61	0.677	0.932	-1.07	0.979	1.05	17	7485282	7487391	-
AC115115.2	0.178	0.773	0.819	1	1	0.147	0.146	2	113089719	113091837	+
AC115618.1	0.214	0.98	0.984	1.31	1.31	0.217	0.165	X	48431482	48433276	-
AC117395.1	0.062	0.217	0.285	1.29	1.29	0.564	0.437	3	149689066	149690536	+
AC120194.1	0.028	0.0865	0.129	0.401	-2.49	0.0781	0.195	8	71485681	71486672	+
AC123768.4	0.133	0.536	0.609	0.876	-1.14	0.373	0.426	15	32898619	32907362	-
AC124789.1	2.99e-09	9.9e-10	1.37e-08	0.38	-2.63	3.57	9.38	17	36606638	36608689	-
AC125232.1	0.078	0.284	0.358	0.935	-1.07	11	11.7	2	87257800	87303537	-
AC127496.1	0.0107	0.029	0.0493	1.88	1.88	0.617	0.329	17	78977135	78978933	+
AC131180.1	0.0258	0.0787	0.118	0.444	-2.25	0.0982	0.221	2	131975976	132022251	+
AC133528.2	0.000147	0.000247	0.000675	0.486	-2.06	0.789	1.62	2	242629829	242633705	+
AC133785.1	0.017	0.0488	0.078	1.65	1.65	0.669	0.405	2	131588551	131594568	-
AC135048.13	6.61e-08	3.85e-08	3.04e-07	2.51	2.51	6.77	2.7	16	30959707	30967833	+
AC135178.1	0.00107	0.00225	0.00494	2.56	2.56	0.615	0.24	17	8261731	8263539	-
AC137934.1	0.204	0.923	0.939	0.849	-1.18	0.481	0.566	16	90252405	90289087	+
AC138035.2	0.0704	0.251	0.324	1.11	1.11	5.76	5.2	5	180733503	180755069	+
AC138783.12	0.000231	0.00041	0.00106	3.38	3.38	0.495	0.147	7	74702428	74714648	-
AC139100.2	0.0366	0.118	0.168	0.644	-1.55	0.348	0.54	18	77905807	77936316	+
AC141586.5	0.0049	0.0121	0.0225	0.757	-1.32	4.07	5.38	16	2653351	2680496	+
AC144652.1	0.0714	0.255	0.328	1.26	1.26	0.871	0.694	7	155087628	155089252	-
AC147651.3	0.0059	0.0149	0.0271	1.58	1.58	1.21	0.765	7	560028	564870	+
AC159540.1	0.185	0.81	0.848	0.985	-1.02	4.42	4.49	2	98081083	98099108	-
AC174470.1	0.0843	0.311	0.387	0.636	-1.57	0.291	0.458	17	79780293	79784534	-
ACAA1	8.57e-06	1.02e-05	3.94e-05	0.737	-1.36	39	52.9	3	38144620	38178734	-
ACAA2	1.93e-09	5.76e-10	8.85e-09	0.577	-1.73	35.7	61.9	18	47309869	47340331	-
ACACA	0.0865	0.321	0.398	1.04	1.04	216	208	17	35441923	35766910	-
ACACB	0.00428	0.0104	0.0197	1.16	1.16	19.8	17	12	109554400	109706032	+
ACAD10	1.49e-05	1.91e-05	6.84e-05	1.34	1.34	20.2	15.1	12	112123857	112194904	+
ACAD11	0.188	0.831	0.866	0.986	-1.01	23.8	24.1	3	132276982	132379568	-
ACAD8	0.119	0.469	0.545	0.962	-1.04	17	17.6	11	134123389	134135750	+
ACAD9	4.89e-05	7.24e-05	0.000225	0.813	-1.23	37.7	46.4	3	128598439	128634911	+
ACADM	0.00742	0.0193	0.0341	0.902	-1.11	41.7	46.3	1	76190036	76253261	+
ACADS	0.0402	0.131	0.185	1.15	1.15	7.5	6.53	12	121163538	121177812	+
ACADSB	0.00114	0.00241	0.00525	0.84	-1.19	25.4	30.3	10	124768495	124817828	+
ACADVL	1.62e-08	7.37e-09	7.45e-08	1.58	1.58	213	135	17	7120444	7128593	+
ACAP1	1.13e-06	1.03e-06	5.19e-06	0.244	-4.09	0.409	1.67	17	7239848	7254798	+
ACAP2	0.000759	0.00153	0.00349	0.853	-1.17	46.3	54.3	3	194995465	195163808	-
ACAP3	2e-08	9.5e-09	9.2e-08	1.66	1.66	91.8	55.2	1	1227756	1244990	-
ACAT1	3.41e-09	1.16e-09	1.57e-08	0.587	-1.7	33.9	57.7	11	107992243	108018504	+
ACAT2	3.5e-11	3.78e-12	1.61e-10	0.387	-2.59	42.4	110	6	160181360	160200145	+
ACBD3	1.79e-06	1.73e-06	8.23e-06	0.756	-1.32	51.1	67.6	1	226332380	226374432	-
ACBD4	0.00916	0.0244	0.0421	1.28	1.28	5.81	4.55	17	43209967	43221549	+
ACBD5	0.000431	0.000817	0.00198	1.18	1.18	43.1	36.4	10	27484146	27531060	-
ACBD6	5.59e-06	6.31e-06	2.57e-05	0.752	-1.33	52.7	70.1	1	180244515	180472090	-
ACBD7	0.00966	0.0259	0.0444	2.31	2.31	0.314	0.136	10	15119522	15130776	-
ACCS	1.05e-05	1.29e-05	4.83e-05	1.68	1.68	8.28	4.93	11	44087475	44105773	+
ACD	0.000133	0.00022	0.00061	0.757	-1.32	11	14.5	16	67691415	67694714	-
ACE2	0.104	0.402	0.48	0.896	-1.12	2.41	2.69	X	15579156	15620272	-
ACER2	0.0018	0.00397	0.00828	1.34	1.34	6.43	4.81	9	19408925	19452019	+
ACER3	0.000317	0.000582	0.00146	0.801	-1.25	17.3	21.5	11	76571911	76737842	+
ACHE	0.000182	0.000314	0.000838	7.01	7.01	0.316	0.0451	7	100487615	100494595	-
ACIN1	0.000169	0.000289	0.000778	1.22	1.22	167	137	14	23527773	23564824	-
ACKR2	0.0167	0.0479	0.0768	1.48	1.48	1.18	0.794	3	42846244	42929467	+
ACKR3	3.21e-05	4.52e-05	0.000147	1.39	1.39	19	13.6	2	237476430	237491002	+
ACKR4	0.0272	0.0837	0.125	0.73	-1.37	0.734	1.01	3	132316081	132337812	+
ACLY	2.99e-09	9.87e-10	1.37e-08	0.642	-1.56	297	464	17	40023161	40086796	-
ACN9	4.12e-07	3.25e-07	1.9e-06	0.465	-2.15	6.02	12.9	7	96745902	96811076	+
ACO1	0.0088	0.0234	0.0405	0.879	-1.14	43.8	49.9	9	32384618	32454768	+
ACO2	0.0081	0.0213	0.0372	0.919	-1.09	115	125	22	41865129	41924994	+
ACOT1	0.0114	0.031	0.0522	1.71	1.71	1.53	0.893	14	74003818	74010499	+
ACOT11	4.35e-05	6.33e-05	0.0002	0.785	-1.27	23.3	29.6	1	55007930	55104866	+
ACOT13	0.000998	0.00208	0.00459	0.808	-1.24	20.8	25.7	6	24667263	24705294	+
ACOT2	0.00158	0.00344	0.00726	1.41	1.41	3.48	2.46	14	74034324	74042358	+
ACOT4	0.186	0.82	0.857	1.1	1.1	0.398	0.361	14	74058410	74063201	+
ACOT7	0.000953	0.00197	0.00438	0.852	-1.17	56.9	66.8	1	6324329	6454452	-
ACOT8	4.95e-07	4.01e-07	2.28e-06	0.655	-1.53	15.6	23.8	20	44470360	44486046	-
ACOT9	8.61e-07	7.57e-07	3.96e-06	0.714	-1.4	36.7	51.4	X	23720370	23784593	-
ACOX1	1.09e-07	6.99e-08	5.01e-07	0.676	-1.48	34.5	51	17	73937588	73975516	-
ACOX3	3.2e-07	2.43e-07	1.47e-06	0.628	-1.59	19.5	31.1	4	8368009	8442451	-
ACOXL	0.000102	0.000165	0.00047	0.165	-6.04	0.0793	0.479	2	111490150	111875800	+
ACP1	7.24e-06	8.41e-06	3.33e-05	0.768	-1.3	52.7	68.6	2	264140	278284	+
ACP2	8.35e-08	5.05e-08	3.84e-07	1.61	1.61	23.4	14.6	11	47260853	47270458	-
ACP5	1.42e-05	1.82e-05	6.55e-05	2.03	2.03	8.39	4.14	19	11685475	11689824	-
ACP6	0.126	0.501	0.577	0.944	-1.06	9.33	9.89	1	147101453	147142619	-
ACPL2	1.33e-05	1.68e-05	6.11e-05	1.8	1.8	4.92	2.73	3	140947568	141013749	+
ACPP	1.19e-05	1.49e-05	5.48e-05	1.84	1.84	4.65	2.53	3	132036211	132087143	+
ACRBP	0.0646	0.227	0.297	2.52	2.52	0.152	0.0601	12	6747241	6756627	-
ACRC	0.00748	0.0195	0.0344	0.526	-1.9	0.301	0.572	X	70798261	70833434	+
ACSBG1	0.00153	0.00332	0.00704	2.9	2.9	0.39	0.134	15	78459810	78538031	-
ACSF2	1.13e-05	1.41e-05	5.21e-05	0.811	-1.23	64.4	79.4	17	48503519	48552207	+
ACSF3	0.000123	0.000202	0.000564	0.75	-1.33	14.5	19.3	16	89154783	89222255	+
ACSL1	3.55e-15	1.06e-17	1.63e-14	4.04	4.04	181	44.9	4	185676749	185747973	-
ACSL3	8.92e-05	0.000141	0.00041	0.828	-1.21	355	428	2	223725652	223809358	+
ACSL4	2.43e-05	3.31e-05	0.000112	1.23	1.23	164	134	X	108867473	108976633	-
ACSL5	3e-06	3.11e-06	1.38e-05	1.63	1.63	8.4	5.15	10	114133776	114188139	+
ACSL6	5.57e-08	3.14e-08	2.56e-07	3.94	3.94	2.91	0.737	5	131142683	131347937	-
ACSM1	0.0204	0.0603	0.094	2	2	0.327	0.164	16	20634559	20710213	-
ACSM3	0.00179	0.00396	0.00824	0.463	-2.16	0.496	1.07	16	20621565	20808904	+
ACSS1	2.07e-13	3.85e-15	9.5e-13	3.93	3.93	62.3	15.9	20	24986868	25039617	-
ACSS2	3.36e-10	6.61e-11	1.54e-09	0.472	-2.12	65.2	138	20	33459949	33515770	+
ACTA1	2.89e-05	4.03e-05	0.000133	0.101	-9.87	0.0488	0.482	1	229566992	229569846	-
ACTA2	3.88e-07	3.02e-07	1.78e-06	1.59	1.59	14.9	9.34	10	90694831	90751148	-
ACTB	1.76e-10	2.91e-11	8.1e-10	0.464	-2.15	1760	3790	7	5566782	5603416	-
ACTBL2	2.17e-05	2.92e-05	9.98e-05	0.137	-7.31	0.154	1.13	5	56775846	56778637	-
ACTG1	1.91e-08	8.97e-09	8.78e-08	0.615	-1.62	1640	2670	17	79476997	79490874	-
ACTG1P3	0.0424	0.139	0.195	0.483	-2.07	0.116	0.24	20	1141228	1142342	+
ACTG2	1.27e-07	8.41e-08	5.86e-07	0.321	-3.12	1.35	4.21	2	74119441	74146993	+
ACTL10	0.0172	0.0496	0.0791	0.577	-1.73	0.534	0.926	20	32254304	32256332	+
ACTL6A	0.000277	0.0005	0.00127	0.81	-1.23	39.6	48.8	3	179280668	179306197	+
ACTN1	1.43e-13	2.41e-15	6.56e-13	0.298	-3.35	295	989	14	69340860	69446158	-
ACTN4	0.00652	0.0167	0.03	0.896	-1.12	811	905	19	39138289	39222224	+
ACTR10	0.0022	0.00496	0.0101	0.876	-1.14	41.9	47.8	14	58666798	58701751	+
ACTR1A	0.173	0.744	0.793	1.01	1.01	138	136	10	104238986	104262483	-
ACTR1B	0.0395	0.128	0.182	1.07	1.07	35.5	33.1	2	98272431	98280571	-
ACTR2	3.5e-08	1.81e-08	1.61e-07	0.672	-1.49	330	491	2	65454887	65498388	+
ACTR3	1.87e-08	8.75e-09	8.6e-08	0.673	-1.49	212	315	2	114647537	114720174	+
ACTR3B	2.15e-06	2.13e-06	9.89e-06	0.555	-1.8	4.09	7.37	7	152456834	152552464	+
ACTR3C	0.0432	0.142	0.199	0.746	-1.34	1.14	1.53	7	149941005	150020815	-
ACTR5	0.201	0.906	0.925	0.993	-1.01	9.3	9.37	20	37377085	37400835	+
ACTR6	0.0342	0.109	0.157	0.917	-1.09	19.3	21	12	100592900	100635644	+
ACTR8	0.00138	0.00296	0.00635	0.856	-1.17	24.8	29	3	53901093	53916230	-
ACTRT3	1.12e-05	1.39e-05	5.17e-05	0.299	-3.35	0.711	2.38	3	169484709	169487684	-
ACVR1	1.1e-06	9.95e-07	5.04e-06	1.37	1.37	39.2	28.7	2	158592958	158732375	-
ACVR1B	0.00215	0.00483	0.0099	1.14	1.14	56.6	49.5	12	52345451	52390863	+
ACVR1C	0.00146	0.00316	0.00673	1.96	1.96	0.968	0.495	2	158383279	158485518	-
ACVR2A	1.31e-06	1.22e-06	6.03e-06	1.62	1.62	12.9	7.93	2	148602086	148688394	+
ACVR2B	0.159	0.669	0.729	0.976	-1.02	12.3	12.6	3	38495342	38534634	+
ACVR2B-AS1	0.0892	0.332	0.41	1.35	1.35	0.264	0.196	3	38492518	38496312	-
ACY1	3.16e-10	6.05e-11	1.45e-09	0.377	-2.66	13.2	35.2	3	52009066	52023214	+
ACYP1	0.0199	0.0584	0.0913	1.22	1.22	4.68	3.84	14	75519924	75536187	-
ACYP2	0.00377	0.00902	0.0173	0.784	-1.28	4.98	6.36	2	54197975	54532438	+
AD000090.2	0.0229	0.0688	0.105	1.21	1.21	4.93	4.08	19	36031640	36036932	-
AD000091.3	0.0314	0.0989	0.144	0.507	-1.97	0.144	0.284	19	15722434	15722721	-
AD000671.6	0.213	0.971	0.977	0.617	-1.62	0.307	0.497	19	36230153	36236334	-
AD000684.2	0.15	0.622	0.688	1.29	1.29	0.154	0.12	19	35753749	35755708	+
ADA	0.144	0.592	0.66	0.962	-1.04	25.5	26.5	20	43248163	43280875	-
ADAL	0.114	0.446	0.523	0.925	-1.08	8.34	9.02	15	43622872	43646097	+
ADAM10	0.000505	0.000973	0.00232	1.16	1.16	129	111	15	58887403	59042178	-
ADAM11	0.0154	0.0437	0.0708	0.51	-1.96	0.145	0.285	17	42836399	42859215	+
ADAM15	0.000321	0.000588	0.00147	1.18	1.18	307	259	1	155023042	155035253	+
ADAM17	2.36e-07	1.7e-07	1.09e-06	1.45	1.45	64.7	44.6	2	9628615	9695922	-
ADAM19	1.24e-07	8.17e-08	5.71e-07	2.72	2.72	3.88	1.43	5	156822542	157002784	-
ADAM1A	0.00255	0.00583	0.0117	0.567	-1.76	1.25	2.21	12	112337067	112340043	+
ADAM22	0.0989	0.376	0.455	1.21	1.21	0.36	0.299	7	87563458	87832205	+
ADAM32	0.0331	0.105	0.152	0.524	-1.91	0.127	0.242	8	38964509	39142431	+
ADAM8	0.0278	0.0859	0.128	1.15	1.15	11.4	9.92	10	135075907	135090373	-
ADAM9	0.0883	0.328	0.406	0.96	-1.04	286	297	8	38854388	38962664	+
ADAMTS1	0.00695	0.0179	0.0319	0.702	-1.42	2.65	3.78	21	28208066	28217729	-
ADAMTS12	0.00175	0.00385	0.00803	1.6	1.6	2.88	1.8	5	33523640	33892298	-
ADAMTS13	0.000148	0.000249	0.000679	0.571	-1.75	2.59	4.54	9	136279478	136324509	+
ADAMTS14	7.21e-06	8.38e-06	3.32e-05	5.1	5.1	0.913	0.179	10	72432559	72522198	+
ADAMTS15	0.0148	0.0419	0.0682	0.452	-2.21	0.229	0.507	11	130318869	130346533	+
ADAMTS17	0.0348	0.111	0.16	0.444	-2.25	0.0799	0.18	15	100511794	100882211	-
ADAMTS3	0.00222	0.00499	0.0102	2.89	2.89	0.303	0.105	4	73146686	73434517	-
ADAMTS6	6.09e-08	3.5e-08	2.8e-07	0.318	-3.15	2.28	7.17	5	64444563	64777748	-
ADAMTS7	5.75e-09	2.16e-09	2.64e-08	2.07	2.07	19.6	9.43	15	79051545	79103774	-
ADAMTS7P1	0.033	0.105	0.152	1.86	1.86	0.194	0.104	15	82590891	82626964	+
ADAMTS9	0.0412	0.135	0.189	0.814	-1.23	1.6	1.97	3	64501333	64673677	-
ADAMTSL1	0.109	0.425	0.503	1.18	1.18	0.657	0.557	9	18473892	18910949	+
ADAMTSL4	6.72e-11	8.58e-12	3.09e-10	0.164	-6.1	1.81	11	1	150521884	150533414	+
ADAMTSL5	0.000218	0.000383	0.001	0.692	-1.44	5.8	8.37	19	1505017	1513604	-
ADAP1	0.00627	0.0159	0.0288	0.794	-1.26	11.9	15	7	937540	995044	-
ADAP2	0.00409	0.00987	0.0188	2.1	2.1	0.504	0.24	17	29233362	29286341	+
ADAR	5.41e-07	4.46e-07	2.49e-06	1.4	1.4	454	323	1	154554538	154600476	-
ADARB1	2.33e-05	3.17e-05	0.000107	0.793	-1.26	34.3	43.2	21	46493768	46646479	+
ADAT1	0.156	0.654	0.716	1.03	1.03	11.8	11.4	16	75630879	75657199	-
ADAT2	5.74e-05	8.66e-05	0.000264	0.681	-1.47	10.8	15.8	6	143743969	143771811	-
ADAT3	0.101	0.384	0.463	1.12	1.12	1.61	1.43	19	1905377	1913445	+
ADC	0.162	0.689	0.746	1.04	1.04	2.93	2.83	1	33546705	33586132	+
ADCK1	0.145	0.598	0.665	0.954	-1.05	4.32	4.53	14	78266426	78401356	+
ADCK2	0.0532	0.182	0.245	0.932	-1.07	21.3	22.8	7	140372953	140396062	+
ADCK3	1.27e-06	1.18e-06	5.84e-06	1.49	1.49	24.1	16.2	1	227085237	227175247	+
ADCK4	1.27e-06	1.18e-06	5.85e-06	0.701	-1.43	18.9	27	19	41197434	41224113	-
ADCK5	0.193	0.856	0.886	0.988	-1.01	5.93	6	8	145596790	145618458	+
ADCY1	1.66e-09	4.69e-10	7.61e-09	8.5	8.5	9.14	1.08	7	45613739	45762716	+
ADCY10P1	0.172	0.739	0.789	0.9	-1.11	1.52	1.69	6	41068761	41108572	+
ADCY3	0.00155	0.00336	0.00711	1.15	1.15	41.5	36.2	2	25042038	25142709	-
ADCY4	0.052	0.177	0.239	0.703	-1.42	0.629	0.895	14	24787555	24804300	-
ADCY6	0.000691	0.00137	0.00318	1.2	1.2	53.1	44.4	12	49159975	49182821	-
ADCY7	4.93e-06	5.47e-06	2.27e-05	0.709	-1.41	23.7	33.4	16	50280048	50352047	+
ADCY9	1.48e-08	6.63e-09	6.8e-08	1.69	1.69	40.7	24.1	16	4003388	4166187	-
ADD1	4.55e-07	3.64e-07	2.09e-06	1.31	1.31	232	178	4	2845584	2931804	+
ADD3	8.8e-07	7.77e-07	4.04e-06	1.35	1.35	62.9	46.7	10	111756126	111895324	+
ADH5	5.06e-06	5.62e-06	2.32e-05	0.776	-1.29	147	189	4	99992132	100009953	-
ADH5P4	0.139	0.568	0.638	0.764	-1.31	0.138	0.18	6	66546823	66547948	-
ADHFE1	0.21	0.955	0.965	0.997	-1	4	4.02	8	67342420	67383837	+
ADI1	7.19e-10	1.69e-10	3.3e-09	0.591	-1.69	39.4	66.7	2	3501132	3523508	-
ADIPOR1	9.41e-10	2.41e-10	4.33e-09	0.602	-1.66	135	225	1	202909951	202927701	-
ADIPOR2	1.15e-05	1.43e-05	5.3e-05	1.24	1.24	86.4	69.8	12	1797740	1897845	+
ADIRF	8.8e-10	2.2e-10	4.04e-09	0.378	-2.65	13.8	36.6	10	88727949	88743692	+
ADIRF-AS1	0.00623	0.0158	0.0286	1.24	1.24	6.99	5.66	10	88725102	88731069	-
ADK	1.01e-06	9.04e-07	4.63e-06	0.672	-1.49	39.5	58.8	10	75910960	76469062	+
ADM	0.000286	0.000518	0.00132	1.36	1.36	59.5	43.8	11	10326227	10328945	+
ADM2	1.78e-09	5.13e-10	8.16e-09	0.217	-4.61	2.23	10.3	22	50919985	50924870	+
ADM5	0.108	0.42	0.498	0.693	-1.44	0.253	0.365	19	50191921	50193833	+
ADNP	2.36e-05	3.21e-05	0.000108	1.23	1.23	218	177	20	49505585	49547959	-
ADNP2	0.00036	0.00067	0.00165	1.22	1.22	42.5	34.9	18	77866915	77905407	+
ADO	0.0163	0.0465	0.0747	1.1	1.1	32	29.1	10	64564516	64568239	+
ADORA2B	0.00469	0.0115	0.0216	0.83	-1.2	16.2	19.5	17	15848231	15879061	+
ADPGK	0.127	0.506	0.582	1.03	1.03	43.3	42.2	15	73043710	73078188	-
ADPRH	0.00834	0.022	0.0383	0.58	-1.72	0.603	1.04	3	119298115	119308793	+
ADPRHL1	0.0192	0.0562	0.0884	0.593	-1.69	0.39	0.658	13	114076260	114107840	-
ADPRHL2	0.000937	0.00193	0.00431	0.807	-1.24	20.1	24.9	1	36554476	36559534	+
ADPRM	0.00135	0.0029	0.00622	0.784	-1.28	7.23	9.22	17	10600911	10614551	+
ADRA1B	0.00949	0.0254	0.0436	0.373	-2.68	0.119	0.318	5	159343790	159399552	+
ADRB2	0.00256	0.00585	0.0117	0.884	-1.13	50.7	57.3	5	148206156	148208197	+
ADRBK1	3.26e-09	1.1e-09	1.5e-08	1.63	1.63	90.2	55.5	11	67033881	67054028	+
ADRBK2	7.83e-09	3.1e-09	3.6e-08	1.58	1.58	51.9	32.9	22	25960816	26125262	+
ADRM1	0.0269	0.0828	0.124	0.905	-1.11	93	103	20	60877149	60883919	+
ADSL	9.58e-09	3.95e-09	4.4e-08	0.539	-1.85	31.2	57.9	22	40742507	40786468	+
ADSS	1.13e-06	1.03e-06	5.2e-06	0.745	-1.34	67.1	90.2	1	244571796	244615437	-
ADSSL1	0.213	0.973	0.978	1	1	4.05	4.03	14	105190523	105213663	+
ADTRP	1.26e-06	1.16e-06	5.77e-06	0.418	-2.39	1.75	4.18	6	11712287	11807280	-
AEBP1	0.169	0.725	0.777	0.972	-1.03	0.686	0.706	7	44143960	44154162	+
AEBP2	0.0163	0.0465	0.0748	1.12	1.12	37.9	33.8	12	19556979	19873736	+
AEN	0.000292	0.00053	0.00134	1.23	1.23	28.9	23.5	15	89164527	89175514	+
AES	0.0136	0.0377	0.0623	0.92	-1.09	248	270	19	3052908	3063106	-
AF001548.5	0.00521	0.0129	0.024	1.79	1.79	0.99	0.553	16	15820531	15826851	+
AF064858.10	0.00307	0.00714	0.0141	0.276	-3.62	0.115	0.418	21	40400461	40401054	-
AF064858.8	0.00072	0.00144	0.00331	0.414	-2.42	0.329	0.795	21	40360633	40378080	-
AF127936.7	0.000619	0.00122	0.00285	1.49	1.49	4.41	2.95	21	16191164	16254297	-
AF131215.2	0.094	0.354	0.432	1.14	1.14	2.41	2.11	8	10965298	10967237	-
AF131215.9	0.0314	0.0989	0.144	0.761	-1.31	1.4	1.84	8	10962201	10964215	-
AF131217.1	4.52e-06	4.96e-06	2.08e-05	4.85	4.85	0.8	0.165	21	29811667	30047171	-
AFAP1	0.134	0.546	0.618	1.02	1.02	74.4	72.7	4	7760441	7941654	-
AFAP1-AS1	0.167	0.714	0.768	0.908	-1.1	0.315	0.347	4	7755817	7780656	+
AFAP1L1	1.86e-07	1.29e-07	8.54e-07	0.63	-1.59	33.7	53.5	5	148651434	148721366	+
AFAP1L2	0.0206	0.0607	0.0945	1.07	1.07	81.6	76	10	116054583	116164516	-
AFF1	1.95e-09	5.85e-10	8.98e-09	1.66	1.66	99.9	60.3	4	87856154	88062207	+
AFF4	0.00135	0.00289	0.0062	1.15	1.15	155	135	5	132211071	132299327	-
AFG3L1P	0.000862	0.00176	0.00396	1.28	1.28	17.1	13.4	16	90038994	90068570	+
AFG3L2	0.0537	0.184	0.247	0.948	-1.06	69.5	73.3	18	12328943	12377314	-
AFMID	2.28e-07	1.63e-07	1.05e-06	0.599	-1.67	10.1	16.8	17	76183398	76203783	+
AFTPH	0.000174	0.000297	0.000798	1.22	1.22	61.2	50.2	2	64751465	64820140	+
AGA	0.189	0.835	0.869	0.992	-1.01	9.92	10	4	178351924	178363658	-
AGAP1	0.0736	0.265	0.338	0.953	-1.05	37.5	39.4	2	236402733	237040445	+
AGAP10	0.0761	0.276	0.35	1.09	1.09	6.99	6.38	10	47191844	47239739	-
AGAP2	0.0432	0.143	0.199	0.643	-1.56	0.223	0.346	12	58118980	58135941	-
AGAP2-AS1	1.09e-06	9.87e-07	5e-06	0.606	-1.65	7.2	11.9	12	58120054	58122140	+
AGAP3	0.000734	0.00147	0.00337	1.19	1.19	117	97.9	7	150782918	150841524	+
AGAP4	0.037	0.119	0.17	1.24	1.24	3.61	2.9	10	46321042	46349324	-
AGAP5	0.00669	0.0172	0.0308	0.755	-1.32	2.27	3.01	10	75434033	75457640	-
AGAP6	0.132	0.536	0.609	0.949	-1.05	5.94	6.26	10	51748078	51770260	+
AGAP8	0.186	0.82	0.856	0.969	-1.03	3.49	3.6	10	51224681	51371322	-
AGAP9	0.175	0.756	0.803	1.05	1.05	2.48	2.36	10	48189612	48237509	+
AGBL2	0.186	0.816	0.853	0.982	-1.02	1.11	1.13	11	47681143	47736942	-
AGBL3	0.0641	0.225	0.295	0.742	-1.35	0.334	0.45	7	134671259	134832716	+
AGBL5	0.153	0.641	0.704	0.98	-1.02	35.1	35.8	2	27265232	27293491	+
AGER	0.103	0.396	0.475	1.17	1.17	2.11	1.8	6	32148745	32152102	-
AGFG1	6.55e-05	0.000101	0.000301	1.2	1.2	98.1	81.7	2	228336868	228425931	+
AGFG2	1.94e-05	2.57e-05	8.94e-05	1.53	1.53	7.83	5.11	7	100136834	100165843	+
AGGF1	0.000678	0.00135	0.00312	1.19	1.19	39	32.9	5	76325076	76361060	+
AGK	3.23e-09	1.09e-09	1.48e-08	0.523	-1.91	18	34.4	7	141250989	141355045	+
AGL	0.00383	0.00917	0.0176	0.879	-1.14	33.2	37.8	1	100315640	100389580	+
AGMAT	0.00366	0.00871	0.0168	0.448	-2.23	0.195	0.436	1	15898848	15911606	-
AGO1	0.000196	0.000341	0.000901	1.26	1.26	38.1	30.2	1	36335409	36395212	+
AGO2	0.0672	0.238	0.309	1.11	1.11	22	19.8	8	141541264	141645719	-
AGO3	0.00104	0.00217	0.00477	1.21	1.21	23.3	19.2	1	36396319	36538102	+
AGO4	1.19e-11	8.71e-13	5.45e-11	2.61	2.61	56.4	21.6	1	36273773	36323492	+
AGPAT1	0.172	0.739	0.789	1.01	1.01	49.1	48.5	6	32135989	32145874	-
AGPAT2	9.26e-05	0.000147	0.000426	0.731	-1.37	18.3	25.1	9	139567595	139581876	-
AGPAT3	0.0393	0.128	0.181	0.947	-1.06	80.2	84.7	21	45285067	45406418	+
AGPAT4	3.42e-05	4.85e-05	0.000157	1.3	1.3	31.7	24.4	6	161551011	161695094	-
AGPAT5	4.84e-06	5.36e-06	2.23e-05	1.42	1.42	28.1	19.8	8	6565878	6617185	+
AGPAT6	9.05e-11	1.24e-11	4.16e-10	1.85	1.85	77.5	42	8	41434706	41482521	+
AGPAT9	0.0154	0.0437	0.0708	1.81	1.81	0.435	0.24	4	84457067	84527029	+
AGPS	0.000312	0.000571	0.00143	0.838	-1.19	47.5	56.7	2	178257372	178408565	+
AGR2	8.99e-08	5.52e-08	4.13e-07	1.93	1.93	36.5	18.9	7	16831435	16873058	-
AGRN	2.05e-09	6.25e-10	9.44e-09	1.71	1.71	790	461	1	955503	991497	+
AGTPBP1	0.12	0.474	0.551	0.954	-1.05	17.4	18.3	9	88161455	88356945	-
AGTRAP	3.66e-05	5.24e-05	0.000168	0.759	-1.32	36.1	47.6	1	11796141	11814860	+
AHCTF1	0.0111	0.0302	0.0511	0.913	-1.1	74.7	81.9	1	247002400	247095281	-
AHCTF1P1	0.0867	0.322	0.399	0.744	-1.34	0.759	1.02	2	162357396	162364217	-
AHCY	4e-14	3.29e-16	1.84e-13	0.264	-3.79	97.5	370	20	32868074	32899609	-
AHCYL1	0.000147	0.000247	0.000677	0.851	-1.18	95.8	113	1	110527308	110566358	+
AHCYL2	0.000252	0.000452	0.00116	1.21	1.21	45.8	38	7	128864864	129070053	+
AHDC1	0.00499	0.0123	0.023	1.15	1.15	50.7	44.2	1	27860546	27930943	-
AHI1	0.00391	0.00939	0.018	1.22	1.22	10.6	8.73	6	135604670	135818915	-
AHNAK	4.97e-06	5.52e-06	2.28e-05	1.48	1.48	3790	2560	11	62201016	62323708	-
AHNAK2	1.6e-06	1.52e-06	7.34e-06	1.38	1.38	1740	1270	14	105403581	105444695	-
AHR	1.11e-07	7.18e-08	5.12e-07	0.677	-1.48	53.8	79.5	7	17338246	17385777	+
AHRR	5.89e-06	6.69e-06	2.71e-05	2.4	2.4	2.87	1.2	5	304291	438407	+
AHSA1	4.52e-08	2.44e-08	2.08e-07	0.677	-1.48	52.5	77.5	14	77924213	77935818	+
AHSA2	1.17e-05	1.46e-05	5.4e-05	1.83	1.83	43.2	23.6	2	61404553	61418339	+
AIDA	0.189	0.835	0.869	1.01	1.01	81.6	80.9	1	222841355	222886553	-
AIF1L	0.0927	0.348	0.426	1.26	1.26	1.04	0.824	9	133971863	133998540	+
AIFM1	0.0017	0.00374	0.00784	0.863	-1.16	34.8	40.4	X	129263337	129299862	-
AIFM2	0.123	0.49	0.566	0.951	-1.05	6.16	6.48	10	71857979	71892691	-
AIFM3	0.0988	0.375	0.454	0.844	-1.19	0.846	1	22	21319396	21335650	+
AIG1	2.77e-05	3.84e-05	0.000127	0.777	-1.29	62.4	80.4	6	143381633	143661442	+
AIM1	7.36e-09	2.9e-09	3.38e-08	1.54	1.54	331	215	6	106959730	107018327	+
AIM1L	0.00829	0.0218	0.0381	0.88	-1.14	33	37.6	1	26648350	26680622	-
AIMP1	2.13e-05	2.85e-05	9.77e-05	0.784	-1.27	46.6	59.4	4	107236701	107270384	+
AIMP2	5.39e-06	6.06e-06	2.48e-05	0.65	-1.54	12.6	19.4	7	6048876	6063466	+
AIP	0.00653	0.0167	0.03	0.892	-1.12	41	46	11	67250512	67258575	+
AJ271736.10	0.153	0.64	0.704	1.08	1.08	7.38	6.83	X	155233883	155255300	+
AJAP1	6.34e-09	2.44e-09	2.91e-08	1.97	1.97	36.6	18.6	1	4714792	4852595	+
AJUBA	7.29e-10	1.73e-10	3.35e-09	0.627	-1.6	185	294	14	23440383	23451852	-
AK1	0.0109	0.0295	0.0499	1.22	1.22	20.8	17.1	9	130628759	130640023	-
AK2	9.31e-08	5.78e-08	4.28e-07	0.685	-1.46	85.4	125	1	33473585	33546598	-
AK3	2.28e-05	3.09e-05	0.000105	1.26	1.26	77.6	61.5	9	4711155	4742044	-
AK4	0.00124	0.00262	0.00568	0.881	-1.14	103	117	1	65613232	65697829	+
AK4P1	0.213	0.971	0.977	0.982	-1.02	0.307	0.312	17	29672539	29673206	+
AK7	0.0348	0.111	0.16	1.2	1.2	3.97	3.3	14	96858448	96955765	+
AK8	0.193	0.859	0.888	0.914	-1.09	0.399	0.436	9	135600965	135754165	-
AK9	0.00599	0.0151	0.0275	1.4	1.4	2.35	1.68	6	109814059	110012421	-
AKAP1	0.00239	0.00542	0.011	1.13	1.13	49.1	43.6	17	55162453	55198711	+
AKAP10	0.207	0.935	0.949	1	1	34.7	34.5	17	19807615	19881657	-
AKAP11	0.0171	0.0492	0.0786	1.08	1.08	86.5	79.9	13	42846289	42897397	+
AKAP12	8.29e-12	5.47e-13	3.81e-11	0.0496	-20.1	0.389	7.84	6	151561134	151679693	+
AKAP13	0.00321	0.00751	0.0148	1.15	1.15	178	155	15	85923802	86292587	+
AKAP17A	0.102	0.391	0.47	1.06	1.06	34.1	32.1	X	1710486	1721408	+
AKAP2	1.36e-12	4.91e-14	6.26e-12	0.432	-2.32	91.4	212	9	112542769	112934793	+
AKAP3	0.0062	0.0157	0.0285	1.62	1.62	0.877	0.541	12	4724674	4758214	-
AKAP6	0.0992	0.377	0.456	1.1	1.1	2.47	2.24	14	32798479	33300568	+
AKAP7	0.00404	0.00974	0.0186	0.685	-1.46	2.02	2.94	6	131456806	131604676	+
AKAP8	0.00157	0.00342	0.00723	1.17	1.17	33.2	28.5	19	15464196	15490610	-
AKAP8L	4.89e-05	7.24e-05	0.000225	1.23	1.23	62.8	51	19	15490859	15529953	-
AKAP9	0.0882	0.328	0.405	0.832	-1.2	34.5	41.5	7	91570181	91739988	+
AKIP1	2.06e-06	2.03e-06	9.47e-06	0.697	-1.43	15.2	21.8	11	8932686	8941632	+
AKIRIN1	1.14e-06	1.04e-06	5.26e-06	1.31	1.31	92.6	70.5	1	39456895	39471732	+
AKIRIN2	0.135	0.547	0.619	1.04	1.04	16.4	15.8	6	88384790	88411928	-
AKNA	3.82e-06	4.09e-06	1.75e-05	1.51	1.51	17.8	11.8	9	117096436	117156686	-
AKNAD1	0.000499	0.000961	0.00229	0.718	-1.39	4.37	6.09	1	109358520	109506107	-
AKR1A1	4.82e-06	5.33e-06	2.22e-05	0.735	-1.36	27.1	36.9	1	46016215	46035722	+
AKR1B1	0.000629	0.00124	0.00289	0.866	-1.16	80.8	93.3	7	134127102	134144037	-
AKR1B10	7.33e-10	1.74e-10	3.37e-09	2.09	2.09	76.2	36.4	7	134212344	134226161	+
AKR1B15	1.02e-07	6.49e-08	4.7e-07	1.64	1.64	39.4	24.1	7	134233888	134264628	+
AKR1C1	7.11e-12	4.39e-13	3.27e-11	2.51	2.51	143	56.7	10	4934796	5025476	+
AKR1C2	1.09e-10	1.6e-11	5.03e-10	3.09	3.09	45.8	14.8	10	5029967	5060224	-
AKR1C3	8.48e-08	5.15e-08	3.9e-07	1.47	1.47	77.7	53	10	5077546	5149879	+
AKR1E2	0.075	0.271	0.345	0.824	-1.21	1.06	1.29	10	4828821	4890255	+
AKR7A2	1.29e-07	8.51e-08	5.92e-07	0.656	-1.52	23.9	36.4	1	19630459	19638641	-
AKR7A3	0.199	0.892	0.914	0.955	-1.05	0.272	0.285	1	19609052	19615745	-
AKT1	0.11	0.429	0.507	0.97	-1.03	138	143	14	105235686	105262089	-
AKT1S1	0.213	0.974	0.979	1	1	34.4	34.3	19	50372295	50381717	-
AKT2	5.64e-07	4.67e-07	2.59e-06	1.38	1.38	101	73.6	19	40736224	40791444	-
AKT3	3.45e-05	4.89e-05	0.000158	1.24	1.24	46.7	37.8	1	243651535	244014382	-
AKTIP	7.43e-07	6.38e-07	3.42e-06	0.688	-1.45	18.8	27.4	16	53524952	53538324	-
AL020996.1	0.0864	0.32	0.397	1.36	1.36	0.384	0.283	1	26145212	26147289	-
AL021068.1	0.0155	0.0439	0.0711	0.633	-1.58	0.56	0.884	1	169455380	169456847	+
AL034548.1	1.48e-06	1.4e-06	6.81e-06	1.59	1.59	25.1	15.7	20	278214	280962	+
AL049829.1	0.0145	0.0407	0.0665	2.46	2.46	0.187	0.0758	14	23790839	23791485	-
AL049840.1	2.64e-05	3.63e-05	0.000121	3.85	3.85	0.985	0.256	14	104177607	104179150	+
AL133458.1	0.0897	0.335	0.412	0.782	-1.28	0.293	0.375	6	167357853	167360152	-
AL136419.6	0.117	0.458	0.536	0.841	-1.19	0.915	1.09	14	24678852	24685194	-
AL139819.1	0.0911	0.341	0.419	1.02	1.02	0.528	0.518	10	102121397	102123377	+
AL161915.1	0.00623	0.0158	0.0286	1.64	1.64	1.21	0.737	1	54569968	54571751	+
AL162407.1	0.15	0.624	0.689	0.994	-1.01	0.365	0.367	10	115674530	115676950	+
AL163636.6	0.00171	0.00376	0.00786	2.31	2.31	2.35	1.02	14	21152746	21168736	+
AL353791.1	0.0217	0.0645	0.0995	1.39	1.39	1.5	1.08	9	40028620	40032418	+
AL354993.1	0.0198	0.0582	0.091	1.54	1.54	0.954	0.619	20	52105495	52106165	+
AL357673.1	6.25e-05	9.55e-05	0.000287	2.1	2.1	1.83	0.87	1	54635333	54637998	-
AL441883.1	0.0692	0.246	0.318	0.386	-2.59	0.0982	0.254	6	13615728	13621127	-
AL583828.1	0.00179	0.00395	0.00823	0.277	-3.61	0.133	0.481	6	13469513	13486416	-
AL589743.1	0.0306	0.096	0.141	1.5	1.5	0.524	0.349	14	19650018	19718564	+
AL590369.1	0.00704	0.0182	0.0323	1.25	1.25	8.99	7.22	9	132500629	132501903	-
AL590452.1	0.00934	0.025	0.0429	2.33	2.33	0.313	0.134	1	144989309	144991366	+
AL590822.2	0.0781	0.285	0.359	1.26	1.26	0.495	0.392	1	2121237	2123180	+
AL591479.1	0.00855	0.0226	0.0393	1.97	1.97	0.972	0.493	9	70646589	70648957	+
AL591684.1	0.12	0.473	0.55	0.821	-1.22	0.178	0.217	10	48255279	48279200	+
AL592284.1	0.00362	0.0086	0.0166	0.635	-1.57	1.03	1.63	1	144339738	144521059	+
AL603965.1	9.48e-08	5.92e-08	4.36e-07	0.663	-1.51	64.1	96.7	10	47746962	47770872	+
AL627309.1	0.2	0.901	0.921	0.994	-1.01	21.5	21.7	1	134901	139380	-
AL645728.2	0.212	0.97	0.977	0.694	-1.44	0.174	0.251	1	1497726	1499905	-
AL672183.2	0.0698	0.249	0.321	0.589	-1.7	0.128	0.217	1	249230780	249231243	+
AL953854.2	0.181	0.791	0.833	0.895	-1.12	0.624	0.697	9	47295855	47314323	-
ALAD	3.91e-09	1.37e-09	1.8e-08	1.78	1.78	32.4	18.2	9	116148597	116163614	-
ALAS1	2.02e-07	1.41e-07	9.26e-07	0.664	-1.51	27.3	41	3	52232102	52248344	+
ALCAM	0.000136	0.000227	0.000627	1.2	1.2	173	145	3	105085753	105295745	+
ALDH16A1	0.0163	0.0466	0.0749	0.872	-1.15	9.89	11.3	19	49956426	49974306	+
ALDH18A1	2.11e-06	2.09e-06	9.72e-06	0.67	-1.49	35.7	53.3	10	97365696	97416464	-
ALDH1A2	0.214	0.977	0.982	1.13	1.13	0.204	0.181	15	58245622	58790066	-
ALDH1A3	1.1e-13	1.48e-15	5.06e-13	0.314	-3.19	47.9	153	15	101417919	101456832	+
ALDH1B1	9.03e-13	2.77e-14	4.15e-12	0.323	-3.1	20.5	63.6	9	38392661	38398659	+
ALDH1L1	0.00865	0.0229	0.0398	1.52	1.52	1.16	0.765	3	125822412	125916838	-
ALDH1L2	9.72e-11	1.39e-11	4.47e-10	0.208	-4.82	9.3	44.8	12	105413568	105478356	-
ALDH2	0.000165	0.00028	0.000758	0.801	-1.25	60	74.9	12	112204691	112247783	+
ALDH3A1	0.0536	0.183	0.246	1.12	1.12	6.31	5.61	17	19641297	19652257	-
ALDH3A2	2.15e-09	6.57e-10	9.87e-09	1.61	1.61	174	108	17	19551449	19580912	+
ALDH3B1	7.85e-07	6.81e-07	3.61e-06	0.389	-2.57	1.83	4.71	11	67776048	67796745	+
ALDH3B2	0.217	0.995	0.996	1	1	52.3	52.3	11	67429633	67448672	-
ALDH4A1	4.13e-07	3.26e-07	1.9e-06	0.69	-1.45	45.1	65.3	1	19197926	19229276	-
ALDH5A1	0.0495	0.167	0.228	0.787	-1.27	1.32	1.67	6	24495080	24537436	+
ALDH6A1	3.62e-08	1.89e-08	1.66e-07	0.553	-1.81	11	19.9	14	74523553	74551197	-
ALDH7A1	1.7e-08	7.84e-09	7.83e-08	0.638	-1.57	143	224	5	125877533	125931111	-
ALDH7A1P1	0.0157	0.0447	0.0723	0.595	-1.68	0.425	0.714	5	76586093	76587626	+
ALDH8A1	0.00923	0.0246	0.0424	2.56	2.56	0.194	0.0758	6	135238528	135271261	-
ALDH9A1	0.044	0.146	0.202	0.942	-1.06	76.8	81.5	1	165631453	165668101	-
ALDOA	2.61e-07	1.91e-07	1.2e-06	0.698	-1.43	670	960	16	30064411	30081779	+
ALDOC	9.75e-08	6.12e-08	4.48e-07	0.504	-1.99	27.5	54.5	17	26900133	26904283	-
ALG1	0.131	0.529	0.603	1.04	1.04	14.7	14.2	16	5083703	5137381	+
ALG10	0.116	0.458	0.535	0.907	-1.1	2.02	2.22	12	34175216	34182630	+
ALG10B	0.0725	0.26	0.333	0.859	-1.16	2.01	2.33	12	38710380	38717785	+
ALG11	0.0535	0.183	0.246	0.919	-1.09	12	13	13	52586534	52603801	+
ALG12	0.0247	0.0751	0.114	1.1	1.1	20.9	19	22	50293877	50312107	-
ALG13	0.0424	0.139	0.195	0.887	-1.13	14.7	16.6	X	110909043	111003878	+
ALG14	0.0332	0.105	0.153	0.83	-1.21	3.28	3.96	1	95439963	95538502	-
ALG1L	6.5e-05	9.99e-05	0.000299	3.37	3.37	1.06	0.314	3	125648118	125655883	-
ALG2	1.27e-05	1.6e-05	5.83e-05	0.754	-1.33	25.7	34	9	101978708	101984239	-
ALG3	3.44e-06	3.64e-06	1.58e-05	0.718	-1.39	18.3	25.5	3	183960089	183967337	-
ALG5	9.53e-06	1.16e-05	4.38e-05	0.737	-1.36	19.3	26.2	13	37523912	37574399	-
ALG6	0.00538	0.0134	0.0247	1.19	1.19	11.5	9.66	1	63833261	63904234	+
ALG8	0.0229	0.0689	0.105	0.89	-1.12	19	21.4	11	77811982	77850707	-
ALG9	0.00676	0.0174	0.0311	1.13	1.13	26.1	23	11	111652919	111750150	-
ALKBH1	0.147	0.609	0.675	1.03	1.03	9.32	9.03	14	78138747	78174364	-
ALKBH2	8.95e-07	7.93e-07	4.12e-06	0.586	-1.71	8.37	14.3	12	109525996	109531437	-
ALKBH3	6.89e-09	2.7e-09	3.17e-08	0.52	-1.92	11.3	21.8	11	43902361	43941817	+
ALKBH4	0.0968	0.366	0.445	0.943	-1.06	10.3	10.9	7	102096685	102105324	-
ALKBH5	0.000392	0.000735	0.0018	1.18	1.18	50.3	42.6	17	18086392	18113269	+
ALKBH6	0.00283	0.00654	0.013	0.731	-1.37	6.5	8.88	19	36500022	36505142	-
ALKBH7	2.21e-05	2.98e-05	0.000102	0.668	-1.5	7.33	11	19	6372444	6375043	+
ALKBH8	0.0154	0.0435	0.0706	1.16	1.16	12.1	10.5	11	107373452	107436473	-
ALMS1	0.017	0.049	0.0783	0.889	-1.12	15.9	17.9	2	73612886	73837921	+
ALMS1-IT1	0.121	0.479	0.555	0.773	-1.29	0.244	0.316	2	73683891	73686612	+
ALOX12B	1.7e-05	2.22e-05	7.83e-05	3.13	3.13	1.87	0.599	17	7975954	7991022	-
ALOX12P2	0.000957	0.00198	0.0044	1.76	1.76	1.67	0.95	17	6757180	6857427	+
ALOX15	0.000765	0.00154	0.00352	0.192	-5.22	0.0488	0.255	17	4534197	4545590	-
ALOX15B	1.36e-11	1.03e-12	6.24e-11	0.391	-2.56	40.3	103	17	7942335	7952453	+
ALOX5AP	1.61e-09	4.54e-10	7.41e-09	0.0344	-29.1	0.0781	2.27	13	31309645	31338557	+
ALOXE3	2.58e-06	2.63e-06	1.19e-05	1.7	1.7	9.88	5.81	17	7999218	8022366	-
ALPK1	0.121	0.482	0.558	0.968	-1.03	24.1	25	4	113206665	113363777	+
ALPK2	1.65e-10	2.7e-11	7.59e-10	8.16	8.16	11.9	1.45	18	56148479	56296190	-
ALPK3	0.165	0.705	0.76	1.13	1.13	0.61	0.54	15	85359911	85416714	+
ALS2	4.06e-07	3.2e-07	1.87e-06	1.37	1.37	53.9	39.3	2	202565277	202645913	-
ALS2CL	0.013	0.0359	0.0596	1.17	1.17	165	141	3	46710487	46735195	-
ALS2CR12	0.169	0.723	0.775	0.866	-1.15	0.221	0.255	2	202152994	202222122	-
ALYREF	1.72e-10	2.83e-11	7.92e-10	0.436	-2.29	14.5	33.2	17	79845713	79849463	-
AMACR	8.39e-08	5.08e-08	3.86e-07	0.524	-1.91	11.3	21.6	5	33986283	34008221	-
AMBRA1	1.79e-06	1.73e-06	8.23e-06	1.39	1.39	30.3	21.8	11	46417964	46615676	-
AMD1	0.000618	0.00122	0.00284	0.844	-1.18	72.7	86.1	6	111195973	111216917	+
AMDHD2	5.26e-07	4.31e-07	2.42e-06	1.66	1.66	18.7	11.3	16	2570358	2581424	+
AMER1	0.0148	0.0417	0.0679	1.13	1.13	17.5	15.5	X	63404997	63425625	-
AMFR	2.36e-10	4.21e-11	1.09e-09	1.79	1.79	96.5	53.9	16	56395364	56459451	-
AMIGO1	0.000166	0.000283	0.000764	2.57	2.57	0.924	0.359	1	110046797	110052361	-
AMIGO2	7.08e-12	4.33e-13	3.25e-11	0.255	-3.92	12.6	49.4	12	47469490	47473735	-
AMIGO3	0.0599	0.208	0.275	1.35	1.35	1.4	1.04	3	49754267	49761350	-
AMMECR1	6e-10	1.35e-10	2.76e-09	1.98	1.98	64.5	32.5	X	109437414	109683462	-
AMMECR1L	0.0888	0.331	0.408	0.961	-1.04	41.5	43.1	2	128619204	128643497	-
AMN	9.87e-05	0.000159	0.000454	0.333	-3.01	0.295	0.886	14	103388993	103399934	+
AMN1	0.133	0.54	0.612	0.956	-1.05	7.24	7.58	12	31824071	31882109	-
AMOT	0.00565	0.0142	0.026	0.454	-2.2	0.254	0.559	X	112017731	112084044	-
AMOTL1	1.79e-05	2.35e-05	8.23e-05	1.22	1.22	302	247	11	94439597	94609919	+
AMOTL2	1.18e-13	1.71e-15	5.41e-13	0.165	-6.05	20.2	122	3	134074716	134094322	-
AMPD2	0.0081	0.0213	0.0372	1.12	1.12	25.8	23.1	1	110158726	110174674	+
AMPD3	2.22e-07	1.58e-07	1.02e-06	1.45	1.45	32.1	22.2	11	10329860	10529127	+
AMT	1.63e-05	2.12e-05	7.5e-05	2.14	2.14	5.54	2.58	3	49454211	49460187	-
AMTN	0.0218	0.0648	0.1	1.54	1.54	0.609	0.395	4	71384257	71398460	+
AMY2B	0.000251	0.00045	0.00116	0.486	-2.06	1.98	4.08	1	104096437	104122157	+
AMZ1	0.019	0.0556	0.0875	0.48	-2.08	0.165	0.343	7	2719156	2815135	+
AMZ2	2.95e-07	2.2e-07	1.35e-06	0.673	-1.49	71.3	106	17	66243715	66253298	+
AMZ2P1	3e-05	4.19e-05	0.000138	0.533	-1.88	1.89	3.55	17	62962668	62971695	-
ANAPC1	8e-05	0.000125	0.000368	1.21	1.21	58.6	48.4	2	112523848	112642268	-
ANAPC10	0.000561	0.00109	0.00258	0.698	-1.43	5.7	8.17	4	145888264	146019694	-
ANAPC11	5.99e-10	1.35e-10	2.76e-09	0.49	-2.04	17.9	36.4	17	79848666	79858868	+
ANAPC13	0.106	0.409	0.487	1.04	1.04	33.6	32.4	3	134196548	134205559	-
ANAPC15	0.000119	0.000195	0.000548	0.713	-1.4	12.5	17.6	11	71817424	71823827	-
ANAPC16	0.0131	0.0362	0.06	0.914	-1.09	71.6	78.3	10	73975787	73995619	+
ANAPC2	0.156	0.653	0.716	0.976	-1.02	20.2	20.6	9	140069236	140082990	-
ANAPC4	0.108	0.416	0.494	0.954	-1.05	19.2	20.1	4	25378835	25420121	+
ANAPC5	2.24e-07	1.6e-07	1.03e-06	0.729	-1.37	73.7	101	12	121746048	121837700	-
ANAPC7	0.00155	0.00338	0.00715	0.854	-1.17	24.9	29.1	12	110810705	110841536	-
ANG	0.0368	0.119	0.169	1.23	1.23	2.35	1.91	14	21152336	21167131	+
ANGEL1	0.0608	0.212	0.279	1.08	1.08	16.9	15.7	14	77253588	77292590	-
ANGEL2	1.1e-06	1e-06	5.06e-06	0.723	-1.38	26.2	36.2	1	213165524	213189169	-
ANGPT1	0.0228	0.0683	0.105	2.15	2.15	0.194	0.0902	8	108261721	108510284	-
ANGPTL4	0.00182	0.00401	0.00835	0.713	-1.4	2.9	4.06	19	8428173	8439258	+
ANK1	2.09e-10	3.61e-11	9.62e-10	2.93	2.93	13.2	4.49	8	41510739	41754281	-
ANK2	0.0459	0.153	0.211	0.585	-1.71	0.335	0.573	4	113739265	114304897	+
ANK3	3.48e-11	3.75e-12	1.6e-10	1.95	1.95	79.5	40.9	10	61786056	62493249	-
ANKAR	0.00748	0.0195	0.0344	1.5	1.5	1.68	1.12	2	190539016	190625920	+
ANKDD1A	0.000605	0.00118	0.00278	1.32	1.32	10.4	7.88	15	65204101	65251043	+
ANKDD1B	0.0836	0.308	0.384	1.39	1.39	0.294	0.211	5	74907284	74967672	+
ANKEF1	0.00807	0.0212	0.0371	0.893	-1.12	21.6	24.2	20	9966774	10037411	+
ANKFY1	5.41e-06	6.08e-06	2.48e-05	1.29	1.29	145	113	17	4067201	4167275	-
ANKH	0.00413	0.00996	0.019	1.12	1.12	44.3	39.6	5	14704910	14871888	-
ANKHD1	7.91e-08	4.74e-08	3.64e-07	1.41	1.41	126	89.5	5	139781399	139929164	+
ANKHD1-EIF4EBP3	0.000911	0.00187	0.00419	1.29	1.29	31.3	24.2	5	139781493	139929155	+
ANKIB1	3.29e-05	4.65e-05	0.000151	1.2	1.2	115	95.6	7	91875548	92030699	+
ANKK1	0.0206	0.0608	0.0945	0.876	-1.14	9.66	11	11	113258513	113271141	+
ANKLE1	0.0764	0.277	0.351	1.31	1.31	1	0.766	19	17392454	17398456	+
ANKLE2	0.15	0.626	0.691	0.979	-1.02	109	112	12	133302254	133338475	-
ANKMY1	0.14	0.574	0.644	1.04	1.04	7.1	6.81	2	241418839	241508627	-
ANKMY2	3.4e-06	3.58e-06	1.56e-05	1.5	1.5	16.2	10.8	7	16639401	16685443	-
ANKRA2	0.143	0.588	0.656	1.03	1.03	18.7	18.2	5	72848160	72861512	-
ANKRD1	3.5e-05	4.97e-05	0.000161	0.112	-8.95	0.0794	0.711	10	92671853	92681034	-
ANKRD10	3.08e-08	1.57e-08	1.41e-07	1.75	1.75	33.1	19	13	111530887	111567417	-
ANKRD10-IT1	0.118	0.467	0.544	0.839	-1.19	0.227	0.27	13	111547406	111551520	-
ANKRD11	8.02e-05	0.000126	0.000368	1.22	1.22	184	151	16	89334038	89556970	-
ANKRD12	0.132	0.533	0.606	0.937	-1.07	26.5	28.3	18	9136226	9285984	+
ANKRD13A	0.000212	0.000371	0.000972	1.19	1.19	49.7	41.9	12	110436991	110477569	+
ANKRD13B	0.139	0.569	0.64	0.968	-1.03	14.1	14.5	17	27916787	27941780	+
ANKRD13C	1.62e-07	1.11e-07	7.44e-07	1.44	1.44	33.4	23.2	1	70726271	70820418	-
ANKRD13D	0.000948	0.00196	0.00436	1.24	1.24	33.1	26.8	11	67056018	67069957	+
ANKRD16	0.0591	0.205	0.272	0.884	-1.13	3.67	4.15	10	5903580	5931870	-
ANKRD17	0.0238	0.0719	0.109	1.07	1.07	136	128	4	73939093	74124516	-
ANKRD18A	0.0122	0.0337	0.0563	0.78	-1.28	2.45	3.14	9	38540566	38620658	-
ANKRD18B	0.0356	0.114	0.163	1.19	1.19	5.35	4.5	9	33524392	33573008	+
ANKRD18CP	0.0334	0.106	0.153	2.17	2.17	0.165	0.0762	9	99918852	99983518	-
ANKRD2	0.0162	0.0463	0.0745	0.458	-2.18	0.187	0.409	10	99332198	99343642	+
ANKRD20A12P	0.00631	0.0161	0.029	2.18	2.18	0.929	0.427	1	142697653	142729972	-
ANKRD22	0.00741	0.0193	0.0341	1.42	1.42	2.37	1.67	10	90581889	90611576	-
ANKRD23	0.0204	0.0602	0.0938	1.35	1.35	1.52	1.12	2	97490263	97523672	-
ANKRD24	0.00111	0.00232	0.00508	0.212	-4.71	0.0769	0.362	19	4183351	4224812	+
ANKRD26	0.175	0.755	0.802	0.983	-1.02	10.7	10.8	10	27280843	27389422	-
ANKRD27	0.0139	0.0387	0.0637	1.09	1.09	50.5	46.4	19	33087913	33167504	-
ANKRD28	0.0742	0.268	0.341	1.05	1.05	39.5	37.6	3	15708743	15901279	-
ANKRD29	1.2e-06	1.11e-06	5.53e-06	1.8	1.8	12.3	6.85	18	21178890	21242850	-
ANKRD31	0.0232	0.0698	0.107	1.77	1.77	0.293	0.166	5	74364100	74532704	-
ANKRD32	0.00051	0.000984	0.00234	1.39	1.39	6.76	4.85	5	93954052	94075142	+
ANKRD33B	0.000137	0.000229	0.000631	2.03	2.03	2.22	1.09	5	10564442	10650309	+
ANKRD34A	0.00315	0.00736	0.0145	0.596	-1.68	0.752	1.26	1	145470508	145475647	+
ANKRD34B	0.0713	0.255	0.328	0.613	-1.63	0.156	0.254	5	79852574	79866308	-
ANKRD35	1.8e-05	2.36e-05	8.27e-05	1.64	1.64	10.2	6.25	1	145549230	145568527	+
ANKRD36	0.174	0.75	0.798	0.949	-1.05	6.5	6.85	2	97779233	97930259	+
ANKRD36B	0.19	0.842	0.875	1.04	1.04	4.09	3.92	2	98108978	98206429	-
ANKRD36C	0.0363	0.116	0.167	0.796	-1.26	2.92	3.67	2	96514587	96657542	-
ANKRD37	0.0746	0.269	0.343	0.846	-1.18	1.14	1.35	4	186317175	186321783	+
ANKRD39	1.17e-05	1.46e-05	5.38e-05	1.52	1.52	8.88	5.83	2	97502348	97523833	-
ANKRD40	0.0875	0.325	0.402	1.04	1.04	43.2	41.3	17	48770551	48785286	-
ANKRD42	9.18e-06	1.11e-05	4.22e-05	1.46	1.46	13	8.95	11	82904781	82971737	+
ANKRD44	0.0859	0.318	0.395	2.04	2.04	0.153	0.0751	2	197831741	198175898	-
ANKRD45	0.148	0.616	0.682	0.98	-1.02	0.207	0.212	1	173578700	173639002	-
ANKRD46	1.2e-10	1.78e-11	5.52e-10	2.4	2.4	24.5	10.2	8	101521980	101572013	-
ANKRD49	0.12	0.476	0.553	0.961	-1.04	16.4	17	11	94226795	94232750	+
ANKRD50	2.73e-07	2.01e-07	1.25e-06	1.45	1.45	125	85.6	4	125585207	125633888	-
ANKRD52	1.3e-10	1.96e-11	5.96e-10	1.85	1.85	130	70.3	12	56631591	56652176	-
ANKRD54	0.0132	0.0367	0.0609	1.15	1.15	13	11.3	22	38226862	38245335	-
ANKRD6	0.0503	0.17	0.231	1.24	1.24	1.75	1.41	6	90142889	90343554	+
ANKRD65	0.052	0.177	0.239	1.08	1.08	16.2	15.1	1	1353800	1357150	-
ANKRD7	0.0733	0.263	0.337	0.737	-1.36	0.276	0.375	7	117854727	117882786	+
ANKRD9	9.25e-05	0.000147	0.000425	1.76	1.76	3.72	2.11	14	102973179	102976137	-
ANKS1A	9.1e-08	5.6e-08	4.18e-07	1.41	1.41	67.7	48.1	6	34857042	35059180	+
ANKS3	7.62e-05	0.000119	0.00035	0.646	-1.55	6.53	10.1	16	4746513	4784380	-
ANKS6	0.0376	0.121	0.173	1.08	1.08	27.8	25.8	9	101493611	101559248	-
ANKUB1	0.0144	0.0406	0.0663	0.566	-1.77	0.431	0.762	3	149478892	149686173	-
ANKZF1	0.171	0.738	0.788	1.02	1.02	47.8	46.9	2	220094479	220101392	+
ANLN	1.16e-05	1.44e-05	5.33e-05	1.31	1.31	48.3	37	7	36429415	36493401	+
ANO1	1.24e-07	8.1e-08	5.68e-07	3.49	3.49	3.04	0.871	11	69924408	70035635	+
ANO10	0.0958	0.361	0.44	0.958	-1.04	27.4	28.6	3	43396351	43733087	-
ANO4	0.184	0.808	0.846	0.979	-1.02	4.93	5.04	12	101111304	101522420	+
ANO6	9.03e-13	2.79e-14	4.15e-12	0.307	-3.25	56.8	185	12	45609770	45834188	+
ANO7	0.046	0.153	0.211	1.62	1.62	0.387	0.239	2	242127924	242164793	+
ANO7P1	0.00326	0.00763	0.015	2.18	2.18	0.528	0.242	1	16542404	16554523	-
ANO8	0.000294	0.000534	0.00135	1.27	1.27	16.3	12.8	19	17434032	17445639	-
ANO9	0.0905	0.338	0.416	1.11	1.11	33.8	30.4	11	417933	442012	-
ANP32A	0.174	0.752	0.8	0.989	-1.01	100	102	15	69070874	69113237	-
ANP32B	0.00174	0.00383	0.008	0.884	-1.13	134	151	9	100745643	100778226	+
ANP32BP1	0.0559	0.192	0.257	0.652	-1.53	0.138	0.211	15	75613738	75615035	-
ANP32E	1.41e-06	1.32e-06	6.47e-06	1.41	1.41	44.8	31.8	1	150190717	150208505	-
ANPEP	2.13e-10	3.69e-11	9.8e-10	2.81	2.81	23.2	8.25	15	90328120	90358634	-
ANTXR1	0.000181	0.000311	0.00083	1.2	1.2	71.5	59.8	2	69240310	69476460	+
ANTXR2	5.33e-09	1.97e-09	2.45e-08	1.77	1.77	47.8	27	4	80822303	81046609	-
ANXA1	9.74e-11	1.39e-11	4.48e-10	0.556	-1.8	225	405	9	75766673	75785310	+
ANXA11	3.22e-10	6.22e-11	1.48e-09	0.585	-1.71	70.7	121	10	81910645	81965329	-
ANXA2	4.97e-10	1.08e-10	2.29e-09	0.524	-1.91	1240	2370	15	60639333	60695083	-
ANXA2P2	4.84e-05	7.16e-05	0.000222	0.598	-1.67	7.93	13.3	9	33624223	33625533	+
ANXA2R	0.00437	0.0106	0.0201	0.6	-1.67	0.8	1.33	5	43039335	43043273	-
ANXA3	1.18e-13	1.77e-15	5.41e-13	0.274	-3.65	63	230	4	79472673	79531598	+
ANXA4	1.8e-07	1.25e-07	8.29e-07	0.743	-1.34	158	213	2	69871557	70053597	+
ANXA5	2.1e-07	1.49e-07	9.64e-07	0.705	-1.42	159	226	4	122589110	122618269	-
ANXA6	7.61e-09	3.01e-09	3.5e-08	0.522	-1.91	44.3	84.8	5	150480273	150537444	-
ANXA7	0.00475	0.0116	0.0218	1.15	1.15	116	101	10	75134859	75173835	-
ANXA8	9.49e-11	1.34e-11	4.36e-10	0.536	-1.86	440	820	10	48255253	48279201	+
ANXA8L1	3.55e-09	1.22e-09	1.63e-08	0.605	-1.65	62.2	103	10	47157983	47174094	-
ANXA8L2	1.75e-08	8.1e-09	8.05e-08	0.666	-1.5	259	388	10	47746936	47763042	+
ANXA9	0.0205	0.0605	0.0942	0.719	-1.39	0.929	1.29	1	150954493	150968111	+
AOC2	0.0675	0.239	0.31	0.766	-1.3	0.505	0.659	17	40996617	41002725	+
AOX1	1.07e-10	1.55e-11	4.9e-10	0.262	-3.81	3.59	13.7	2	201450591	201541788	+
AP000230.1	0.00135	0.00289	0.00619	3.62	3.62	0.325	0.0898	21	27543189	27589701	+
AP000254.8	0.0763	0.277	0.351	1.65	1.65	0.173	0.105	21	33039041	33039561	-
AP000275.65	0.157	0.658	0.72	0.882	-1.13	0.941	1.07	21	33951132	33984592	-
AP000295.10	0.00623	0.0158	0.0286	2.71	2.71	0.243	0.0898	21	34681796	34682487	+
AP000295.9	0.179	0.779	0.823	1.24	1.24	0.179	0.144	21	34619079	34655518	+
AP000330.8	0.214	0.981	0.985	1.07	1.07	0.224	0.21	21	36118054	36157184	+
AP000347.2	0.017	0.0489	0.0782	1.3	1.3	3.26	2.51	22	24000281	24059544	-
AP000347.4	0.197	0.883	0.907	0.715	-1.4	0.141	0.197	22	23980679	23982950	-
AP000350.10	0.0156	0.0443	0.0716	5.44	5.44	0.296	0.0544	22	24204375	24237411	+
AP000350.4	0.0582	0.201	0.267	0.756	-1.32	0.488	0.645	22	24236613	24241118	-
AP000350.5	0.00177	0.0039	0.00813	2.26	2.26	0.847	0.374	22	24243619	24249256	-
AP000351.10	0.151	0.629	0.694	0.923	-1.08	0.125	0.136	22	24373117	24374044	+
AP000356.1	0.0893	0.333	0.41	1.16	1.16	1.35	1.17	22	25047814	25048365	+
AP000525.9	0.149	0.621	0.687	1.13	1.13	0.531	0.472	22	16147979	16193005	-
AP000580.1	0.104	0.401	0.479	0.663	-1.51	0.241	0.363	11	77524365	77524723	-
AP000692.10	0.186	0.821	0.857	1.08	1.08	0.194	0.179	21	37692090	37692969	-
AP000695.1	0.0638	0.224	0.293	1.3	1.3	0.642	0.494	21	37858165	37860059	+
AP000695.4	0.142	0.582	0.652	1.11	1.11	1.66	1.5	21	37818029	37904707	+
AP000695.6	0.0231	0.0695	0.106	1.5	1.5	0.985	0.657	21	37802658	37853369	+
AP000769.1	0.0489	0.164	0.225	1.61	1.61	0.265	0.165	11	65222728	65234029	+
AP001007.1	2.88e-09	9.47e-10	1.32e-08	1.75	1.75	44.5	25.5	11	124958377	124960412	+
AP001046.5	0.000821	0.00166	0.00377	1.43	1.43	6.28	4.39	21	44778027	44782230	-
AP001053.11	2.66e-10	4.87e-11	1.22e-09	3.83	3.83	7.48	1.95	21	45225639	45232449	-
AP001062.1	0.15	0.623	0.688	1.01	1.01	0.12	0.119	21	45751119	45751544	+
AP001062.7	5.88e-07	4.88e-07	2.7e-06	3.57	3.57	2.41	0.675	21	45751117	45755735	+
AP001258.4	0.0103	0.0279	0.0475	1.22	1.22	4.42	3.61	11	58897606	58910489	-
AP001372.2	0.03	0.0938	0.138	0.864	-1.16	4.04	4.67	11	74204411	74209579	+
AP001468.1	0.105	0.404	0.482	1.26	1.26	0.33	0.261	21	47612391	47613674	-
AP001596.6	0.0318	0.1	0.146	0.724	-1.38	0.673	0.93	21	27750871	27844018	+
AP001597.1	0.137	0.557	0.629	1.14	1.14	0.449	0.393	21	27765954	27941572	+
AP001626.1	0.0199	0.0586	0.0917	0.514	-1.95	0.139	0.271	21	44019390	44035169	-
AP001816.1	2.25e-06	2.24e-06	1.03e-05	0.466	-2.14	2.5	5.35	4	102268937	102270041	+
AP003068.18	0.15	0.625	0.69	0.918	-1.09	0.688	0.749	11	64941588	64943942	-
AP003068.23	4.78e-05	7.06e-05	0.00022	0.42	-2.38	1.17	2.78	11	64945077	64949306	-
AP003419.11	0.0882	0.328	0.406	1.32	1.32	2.18	1.66	11	67119043	67141056	-
AP005482.1	0.0114	0.0311	0.0524	0.374	-2.67	0.107	0.286	18	12658042	12663471	+
AP006222.1	0.05	0.169	0.23	0.686	-1.46	0.286	0.417	1	228292	228776	-
AP006222.2	0.0202	0.0597	0.093	0.737	-1.36	1.44	1.96	1	227615	267254	-
AP006621.1	0.0558	0.192	0.256	1.58	1.58	0.402	0.254	11	780117	780756	+
AP006621.5	0.0617	0.216	0.284	1.26	1.26	0.968	0.766	11	777578	784298	+
AP1AR	0.000721	0.00144	0.00332	1.22	1.22	24.1	19.7	4	113152893	113191204	+
AP1B1	0.166	0.706	0.761	1.01	1.01	93.3	92	22	29723669	29819169	-
AP1G1	7.72e-07	6.65e-07	3.55e-06	1.39	1.39	97.9	70.4	16	71762913	71843105	-
AP1G2	0.0157	0.0447	0.0722	0.904	-1.11	54	59.8	14	24028774	24037280	-
AP1M1	0.0798	0.292	0.367	0.951	-1.05	40.8	42.9	19	16308389	16346161	+
AP1M2	3.45e-06	3.64e-06	1.59e-05	0.768	-1.3	58.4	76	19	10683347	10697992	-
AP1S1	3.29e-07	2.51e-07	1.51e-06	0.714	-1.4	94.3	132	7	100797678	100804878	+
AP1S2	0.00266	0.00611	0.0122	1.31	1.31	6.87	5.25	X	15843929	15873055	-
AP1S3	6.11e-10	1.4e-10	2.81e-09	0.43	-2.32	7.75	18	2	224616403	224702745	-
AP2A1	0.00483	0.0119	0.0222	0.907	-1.1	119	132	19	50270225	50310371	+
AP2A2	0.0603	0.21	0.277	0.955	-1.05	77.6	81.3	11	924894	1012240	+
AP2B1	0.000857	0.00175	0.00394	0.858	-1.17	378	441	17	33905065	34053437	+
AP2M1	0.00089	0.00182	0.00409	1.14	1.14	243	213	3	183892477	183901880	+
AP2S1	1.01e-06	9.09e-07	4.66e-06	0.714	-1.4	59.2	82.9	19	47341393	47354250	-
AP3B1	0.0064	0.0163	0.0294	0.888	-1.13	72.8	82	5	77296349	77590580	-
AP3D1	0.0184	0.0536	0.0847	1.1	1.1	134	122	19	2100988	2164465	-
AP3M1	3.43e-08	1.78e-08	1.58e-07	0.65	-1.54	48.2	74.2	10	75881524	75910822	-
AP3M2	0.192	0.852	0.881	1.01	1.01	16.8	16.6	8	42010464	42029192	+
AP3S1	0.00896	0.0238	0.0412	0.909	-1.1	109	120	5	115177178	115249779	+
AP3S2	1.56e-05	2e-05	7.16e-05	1.28	1.28	46.7	36.6	15	90373831	90437575	-
AP4B1	2.39e-05	3.25e-05	0.00011	0.687	-1.46	7.64	11.1	1	114437370	114447824	-
AP4E1	0.159	0.672	0.732	1.02	1.02	24.4	23.9	15	51200869	51298098	+
AP4M1	0.215	0.984	0.988	1	1	18.6	18.5	7	99699172	99707969	+
AP4S1	0.101	0.384	0.462	1.09	1.09	3.99	3.65	14	31494312	31562819	+
AP5B1	1.8e-06	1.74e-06	8.28e-06	1.47	1.47	27.3	18.6	11	65543364	65548274	-
AP5M1	0.0989	0.376	0.455	1.04	1.04	35.4	34	14	57735627	57756798	+
AP5S1	7.83e-05	0.000123	0.00036	0.744	-1.34	9.81	13.2	20	3801178	3805950	+
AP5Z1	0.000678	0.00135	0.00312	0.846	-1.18	26.2	30.9	7	4815253	4833944	+
APAF1	5.8e-07	4.81e-07	2.67e-06	1.51	1.51	22.9	15.2	12	99038919	99129205	+
APBA1	0.15	0.625	0.69	0.958	-1.04	3.88	4.05	9	72042446	72287223	-
APBA2	0.0817	0.3	0.375	0.704	-1.42	0.359	0.51	15	29129629	29410519	+
APBA3	0.000326	0.0006	0.0015	1.31	1.31	14.6	11.1	19	3750817	3761698	-
APBB1	0.00505	0.0125	0.0232	1.45	1.45	3.69	2.54	11	6416355	6440645	-
APBB2	0.0568	0.196	0.261	1.05	1.05	106	100	4	40812044	41218732	-
APBB3	0.00108	0.00227	0.00497	0.722	-1.39	4.7	6.52	5	139937853	139973338	-
APC	0.0118	0.0322	0.054	1.11	1.11	38	34.3	5	112043195	112181937	+
APCDD1	4.75e-06	5.24e-06	2.18e-05	8.55	8.55	0.768	0.0898	18	10454625	10489946	+
APCDD1L	0.0492	0.165	0.226	0.804	-1.24	1.69	2.1	20	57034157	57090188	-
APCDD1L-AS1	0.14	0.572	0.643	1.26	1.26	0.282	0.224	20	57090435	57194945	+
APEH	4.19e-08	2.25e-08	1.92e-07	0.662	-1.51	59.5	89.9	3	49711435	49721397	+
APEX1	1.16e-11	8.32e-13	5.32e-11	0.471	-2.13	79.2	168	14	20923350	20925928	+
APEX2	2.14e-06	2.12e-06	9.84e-06	0.678	-1.48	25.1	37	X	55026790	55035491	+
APH1A	0.000328	0.000603	0.00151	0.839	-1.19	130	155	1	150237804	150241981	-
APH1B	2.41e-11	2.32e-12	1.11e-10	2.68	2.68	27.1	10.1	15	63568217	63601326	+
API5	0.000196	0.000341	0.000901	0.84	-1.19	123	146	11	43333513	43366080	+
API5P1	0.14	0.574	0.644	1.23	1.23	0.167	0.136	HG1463_PATCH	115223254	115224764	-
APIP	0.191	0.846	0.877	1.01	1.01	5.12	5.06	11	34874641	34938047	-
APITD1	0.00886	0.0235	0.0407	1.22	1.22	6.87	5.62	1	10490159	10512211	+
APITD1-CORT	0.149	0.622	0.687	1.53	1.53	0.286	0.187	1	10490159	10512211	+
APLF	1.61e-05	2.08e-05	7.4e-05	1.77	1.77	6.76	3.83	2	68694693	68858005	+
APLN	0.000918	0.00188	0.00422	0.253	-3.96	0.0988	0.391	X	128779240	128788934	-
APLP1	0.0877	0.326	0.403	0.813	-1.23	0.515	0.633	19	36358801	36370694	+
APLP2	6.01e-13	1.72e-14	2.76e-12	2.73	2.73	867	318	11	129939732	130014700	+
APMAP	5.99e-06	6.82e-06	2.76e-05	1.28	1.28	175	136	20	24943561	24973616	-
APOA1BP	7.17e-07	6.12e-07	3.29e-06	0.653	-1.53	28.9	44.3	1	156561554	156564092	+
APOB	0.00124	0.00264	0.00572	0.266	-3.76	0.115	0.433	2	21224301	21266946	-
APOBEC3B	1.34e-08	5.92e-09	6.17e-08	3.72	3.72	4.11	1.1	22	39378352	39388810	+
APOBEC3C	0.0734	0.264	0.338	1.05	1.05	88.6	84.6	22	39410088	39416358	+
APOBEC3D	0.122	0.482	0.559	0.858	-1.17	0.333	0.389	22	39410368	39429282	+
APOBEC3F	0.000343	0.000634	0.00158	1.49	1.49	5.07	3.41	22	39436609	39449916	+
APOBEC3G	1.59e-06	1.51e-06	7.29e-06	2	2	8.38	4.19	22	39436924	39483749	+
APOBEC3H	0.0792	0.289	0.364	0.759	-1.32	0.251	0.33	22	39493229	39500073	+
APOBR	0.0753	0.272	0.346	0.621	-1.61	0.167	0.268	16	28505970	28510292	+
APOC1	0.0965	0.365	0.444	1.16	1.16	1.04	0.897	19	45417504	45422607	+
APOD	6.95e-08	4.07e-08	3.2e-07	2.08	2.08	16.2	7.79	3	195295573	195311077	-
APOE	3.18e-10	6.1e-11	1.46e-09	2.55	2.55	23.3	9.13	19	45409011	45412651	+
APOL1	0.000663	0.00131	0.00305	1.35	1.35	42.2	31.4	22	36649056	36663577	+
APOL2	0.0829	0.305	0.381	0.948	-1.05	20.9	22	22	36622256	36636001	-
APOL3	8.55e-07	7.5e-07	3.93e-06	1.93	1.93	11.9	6.18	22	36536372	36562226	-
APOL4	0.0626	0.219	0.288	0.825	-1.21	1.09	1.32	22	36585172	36600887	-
APOL6	2.68e-05	3.69e-05	0.000123	0.748	-1.34	52.1	69.6	22	36044442	36064457	+
APOLD1	0.00807	0.0212	0.0371	0.726	-1.38	1.48	2.04	12	12878851	12982910	+
APOM	0.155	0.649	0.711	1.14	1.14	0.447	0.391	6	31620193	31625988	+
APOO	0.000952	0.00197	0.00437	0.706	-1.42	4.22	5.97	X	23851470	23926058	-
APOOL	0.0116	0.0316	0.0532	0.791	-1.26	5.13	6.49	X	84258832	84343070	+
APOPT1	8.61e-09	3.46e-09	3.96e-08	0.579	-1.73	15.6	26.9	14	104029299	104073861	+
APP	9.25e-08	5.72e-08	4.25e-07	1.47	1.47	1580	1070	21	27252861	27543447	-
APPBP2	5.19e-05	7.75e-05	0.000239	1.26	1.26	52.6	41.7	17	58520520	58603581	-
APPL1	0.00612	0.0155	0.0282	1.1	1.1	63.7	57.8	3	57261765	57307497	+
APPL2	0.000111	0.00018	0.00051	1.19	1.19	51.7	43.3	12	105567074	105630017	-
APRT	3.69e-08	1.93e-08	1.7e-07	0.622	-1.61	62.2	99.9	16	88875747	88878353	-
APTX	0.000241	0.000429	0.00111	0.808	-1.24	31.7	39.3	9	32972604	33025167	-
AQP10	0.00105	0.00219	0.00481	1.61	1.61	2.62	1.63	1	154293566	154297802	+
AQP11	0.0216	0.0644	0.0994	0.453	-2.21	0.109	0.24	11	77300436	77321401	+
AQP3	1.18e-13	1.68e-15	5.41e-13	3.69	3.69	161	43.8	9	33441152	33447610	-
AQPEP	4.63e-05	6.78e-05	0.000213	3.77	3.77	0.792	0.21	5	115298151	115363317	+
AQR	0.0884	0.329	0.407	0.959	-1.04	60.4	63	15	35147732	35262041	-
ARAF	0.00387	0.0093	0.0178	1.15	1.15	44.4	38.7	X	47420516	47431308	+
ARAP1	5.84e-09	2.2e-09	2.68e-08	1.54	1.54	188	122	11	72396114	72504645	-
ARAP2	1.02e-08	4.27e-09	4.71e-08	1.86	1.86	81.1	43.5	4	35949843	36246132	-
ARAP3	3.6e-06	3.82e-06	1.65e-05	1.47	1.47	35.6	24.1	5	141032968	141061789	-
ARCN1	3.18e-05	4.48e-05	0.000146	0.827	-1.21	143	173	11	118443105	118473749	+
AREG	4.19e-11	4.85e-12	1.93e-10	0.448	-2.23	145	323	4	75310851	75320727	+
AREGB	7.1e-05	0.00011	0.000326	0.231	-4.33	0.295	1.28	4	75480629	75490487	+
AREL1	0.00454	0.0111	0.0209	1.12	1.12	82.1	73.1	14	75120140	75179819	-
ARF1	8.84e-07	7.82e-07	4.06e-06	0.748	-1.34	236	315	1	228270361	228286913	+
ARF3	0.000446	0.000849	0.00205	1.18	1.18	227	193	12	49329506	49351335	-
ARF4	1.73e-07	1.19e-07	7.97e-07	0.735	-1.36	131	178	3	57557090	57583948	-
ARF5	3.07e-05	4.3e-05	0.000141	0.795	-1.26	90.2	114	7	127228399	127231760	+
ARF6	0.00946	0.0253	0.0435	1.09	1.09	62.4	57.1	14	50359810	50361491	+
ARFGAP1	0.0231	0.0696	0.106	0.923	-1.08	75.7	81.9	20	61904137	61921143	+
ARFGAP2	6.36e-05	9.73e-05	0.000292	0.806	-1.24	44.5	55.3	11	47185848	47198677	-
ARFGAP3	4.42e-06	4.84e-06	2.03e-05	0.752	-1.33	45.4	60.4	22	43192508	43254113	-
ARFGEF1	0.00269	0.0062	0.0124	1.12	1.12	125	112	8	68085747	68255913	-
ARFGEF2	2.85e-09	9.38e-10	1.31e-08	1.56	1.56	139	89.2	20	47538427	47653231	+
ARFIP1	1.09e-07	7e-08	5.01e-07	1.56	1.56	32.8	21.1	4	153701089	153839616	+
ARFIP2	1.55e-05	1.99e-05	7.11e-05	0.803	-1.24	45	56	11	6496910	6502667	-
ARFRP1	0.0272	0.0838	0.125	1.08	1.08	41.8	38.6	20	62329996	62339378	-
ARG1	0.0804	0.294	0.369	2.15	2.15	0.129	0.0598	6	131894284	131905473	+
ARG2	1.21e-07	7.88e-08	5.55e-07	0.441	-2.27	4.88	11.1	14	68086515	68118438	+
ARGLU1	0.167	0.712	0.766	1.02	1.02	54.8	53.9	13	107194021	107220513	-
ARHGAP1	0.183	0.801	0.841	1.01	1.01	61.5	61	11	46698630	46722166	-
ARHGAP10	0.0652	0.23	0.3	1.06	1.06	37.5	35.5	4	148653214	148993932	+
ARHGAP11A	6.48e-09	2.5e-09	2.98e-08	2.04	2.04	22.1	10.8	15	32907345	32932151	+
ARHGAP11B	1.29e-08	5.65e-09	5.95e-08	2.63	2.63	8.95	3.4	15	30916697	31065197	+
ARHGAP12	3.34e-05	4.73e-05	0.000153	1.27	1.27	64	50.3	10	32094365	32217743	-
ARHGAP17	0.0375	0.121	0.173	1.07	1.07	32.6	30.4	16	24930706	25026988	-
ARHGAP18	4.1e-08	2.2e-08	1.89e-07	1.91	1.91	16.8	8.8	6	129897277	130031371	-
ARHGAP19	6.61e-11	8.42e-12	3.04e-10	2.39	2.39	26.9	11.2	10	98978996	99052414	-
ARHGAP19-SLIT1	8.37e-05	0.000132	0.000385	4.71	4.71	1.52	0.321	10	98757795	99052414	-
ARHGAP21	0.169	0.725	0.777	1.02	1.02	170	167	10	24872538	25012598	-
ARHGAP22	4.75e-06	5.24e-06	2.18e-05	1.67	1.67	7.34	4.4	10	49654077	49864311	-
ARHGAP23	9.95e-06	1.21e-05	4.57e-05	0.771	-1.3	96.7	126	17	36584662	36668629	+
ARHGAP23P1	0.00113	0.00236	0.00517	0.587	-1.7	0.963	1.64	16	33709886	33739635	-
ARHGAP24	0.000747	0.0015	0.00343	1.71	1.71	2.48	1.45	4	86396267	86923824	+
ARHGAP25	0.084	0.31	0.386	0.89	-1.12	2.57	2.89	2	68906733	69053966	+
ARHGAP26	2.79e-11	2.82e-12	1.28e-10	0.339	-2.95	8.94	26.3	5	142149949	142608577	+
ARHGAP27	0.0284	0.088	0.131	0.908	-1.1	26.2	28.9	17	43471275	43511788	-
ARHGAP29	4.98e-13	1.35e-14	2.29e-12	0.352	-2.84	52.6	149	1	94614544	94740625	-
ARHGAP30	0.104	0.399	0.477	1.32	1.32	0.555	0.421	1	161016736	161039761	-
ARHGAP31	0.00778	0.0203	0.0358	1.38	1.38	2.07	1.5	3	119013220	119139562	+
ARHGAP32	9.85e-06	1.2e-05	4.53e-05	1.26	1.26	66.9	53.2	11	128834955	129149220	-
ARHGAP33	0.0534	0.182	0.245	1.34	1.34	1.71	1.28	19	36265434	36279725	+
ARHGAP35	0.00173	0.00379	0.00793	1.12	1.12	139	124	19	47421933	47508335	+
ARHGAP39	0.0287	0.0891	0.132	0.875	-1.14	7.24	8.28	8	145754563	145911195	-
ARHGAP4	0.028	0.0865	0.129	1.64	1.64	0.37	0.225	HG1497_PATCH	153075838	153103470	-
ARHGAP40	6e-06	6.84e-06	2.76e-05	0.351	-2.85	0.71	2.03	20	37230577	37279679	+
ARHGAP42	0.000876	0.00179	0.00403	1.3	1.3	9.05	6.94	11	100558384	100862669	+
ARHGAP44	0.0764	0.277	0.351	0.719	-1.39	0.205	0.284	17	12692856	12894961	+
ARHGAP5	2.68e-05	3.69e-05	0.000123	1.25	1.25	206	164	14	32545320	32628935	+
ARHGAP5-AS1	7.01e-08	4.12e-08	3.22e-07	0.41	-2.44	3.22	7.87	14	32544625	32546000	-
ARHGAP6	0.00377	0.00901	0.0173	1.98	1.98	0.657	0.332	X	11136239	11683822	-
ARHGAP8	0.000198	0.000344	0.00091	0.782	-1.28	15.9	20.3	22	45098355	45258666	+
ARHGDIA	5.92e-06	6.73e-06	2.72e-05	0.739	-1.35	206	279	17	79825597	79829283	-
ARHGDIB	3.16e-13	6.9e-15	1.45e-12	0.183	-5.46	5.2	28.4	12	15094951	15114663	-
ARHGEF1	0.00201	0.00449	0.00924	0.861	-1.16	58.9	68.5	19	42387228	42434303	+
ARHGEF10	0.0574	0.198	0.264	0.943	-1.06	57.8	61.3	8	1772142	1906808	+
ARHGEF10L	0.0452	0.15	0.208	1.08	1.08	20.5	19	1	17866330	18024370	+
ARHGEF11	8.37e-06	9.94e-06	3.85e-05	1.32	1.32	44.6	33.7	1	156904632	157015163	-
ARHGEF12	2.46e-09	7.76e-10	1.13e-08	1.62	1.62	335	207	11	120207787	120360646	+
ARHGEF16	0.00101	0.0021	0.00463	1.16	1.16	70.3	60.4	1	3370990	3397678	+
ARHGEF17	0.00485	0.0119	0.0223	0.878	-1.14	28	31.8	11	73019334	73080137	+
ARHGEF18	7.09e-06	8.21e-06	3.26e-05	1.26	1.26	105	83.5	19	7459999	7537364	+
ARHGEF19	3.3e-10	6.43e-11	1.52e-09	2.18	2.18	40.9	18.7	1	16524349	16539105	-
ARHGEF2	4.35e-09	1.55e-09	2e-08	0.564	-1.77	34.6	61.3	1	155916630	155976862	-
ARHGEF25	0.0261	0.0799	0.12	0.706	-1.42	1.33	1.88	12	58003963	58013163	+
ARHGEF26	9.24e-13	2.92e-14	4.25e-12	9.13	9.13	13	1.43	3	153838792	153975617	+
ARHGEF28	2.55e-06	2.59e-06	1.17e-05	1.35	1.35	126	93.2	5	72921983	73237819	+
ARHGEF3	0.000623	0.00123	0.00286	1.17	1.17	43.6	37.4	3	56761446	57113358	-
ARHGEF33	0.0154	0.0435	0.0706	2.05	2.05	0.403	0.197	2	39117021	39202591	+
ARHGEF34P	1.3e-05	1.64e-05	5.98e-05	1.56	1.56	41.2	26.4	7	143969538	143991257	-
ARHGEF35	0.149	0.621	0.686	0.977	-1.02	24.1	24.6	7	143883176	143991231	-
ARHGEF37	2.3e-12	9.85e-14	1.06e-11	2.23	2.23	97.2	43.5	5	148931510	149014532	+
ARHGEF39	4.84e-05	7.17e-05	0.000223	1.93	1.93	2.82	1.46	9	35658872	35675864	-
ARHGEF4	8.81e-10	2.21e-10	4.05e-09	1.96	1.96	170	86.5	2	131594489	131804837	+
ARHGEF40	1.3e-10	1.98e-11	5.98e-10	2.08	2.08	36.3	17.5	14	21538429	21558400	+
ARHGEF5	4.58e-08	2.48e-08	2.1e-07	1.53	1.53	87.9	57.6	7	144052381	144077726	+
ARHGEF7	0.094	0.354	0.432	1.04	1.04	40.6	39.1	13	111766906	111958085	+
ARHGEF9	0.00421	0.0102	0.0193	0.848	-1.18	13.3	15.7	HG1437_PATCH	62854437	63005017	-
ARID1A	8.32e-08	5.03e-08	3.82e-07	1.4	1.4	114	81.4	1	27022524	27108596	+
ARID1B	2.96e-08	1.5e-08	1.36e-07	1.53	1.53	81.2	52.9	6	157099063	157531914	+
ARID2	0.000519	0.001	0.00239	1.19	1.19	36.7	30.8	12	46123448	46301824	+
ARID3A	1.73e-05	2.26e-05	7.95e-05	0.738	-1.35	24.6	33.3	19	925781	975940	+
ARID3B	0.0198	0.0583	0.0912	1.12	1.12	14.1	12.6	15	74833518	74890473	+
ARID4A	3.93e-05	5.67e-05	0.000181	1.38	1.38	32	23.2	14	58765103	58840606	+
ARID4B	0.000157	0.000266	0.000723	1.31	1.31	54.4	41.4	1	235294949	235491535	-
ARID5A	0.0155	0.0441	0.0713	1.17	1.17	13.4	11.4	2	97202480	97218376	+
ARID5B	0.000488	0.000937	0.00224	0.822	-1.22	44.6	54.2	10	63661059	63856704	+
ARIH1	0.00143	0.00309	0.00659	1.14	1.14	93.1	81.6	15	72766667	72879693	+
ARIH2	0.0446	0.148	0.205	1.06	1.06	65.3	61.8	3	48956254	49023816	+
ARIH2OS	0.0902	0.337	0.415	0.815	-1.23	0.489	0.601	3	48955221	48956819	-
ARL1	1.47e-07	9.93e-08	6.77e-07	0.696	-1.44	53.2	76.5	12	101786898	101801599	-
ARL10	0.0573	0.198	0.264	1.07	1.07	18.8	17.6	5	175792471	175828867	+
ARL11	0.00418	0.0101	0.0192	0.68	-1.47	1.87	2.74	13	50202435	50208009	+
ARL13B	0.00571	0.0143	0.0263	1.2	1.2	8.6	7.17	3	93698983	93774513	+
ARL14	0.0253	0.0771	0.116	0.74	-1.35	0.855	1.16	3	160394948	160396234	+
ARL14EP	0.0424	0.139	0.195	0.923	-1.08	17.5	19	11	30344598	30359775	+
ARL15	0.203	0.917	0.934	0.996	-1	38.2	38.3	5	53179775	53606413	-
ARL16	5.11e-05	7.61e-05	0.000235	0.735	-1.36	11.8	16.1	17	79648204	79650955	-
ARL17A	0.151	0.632	0.696	0.967	-1.03	9.78	10.1	17	44594068	44657089	-
ARL17B	0.183	0.799	0.839	1.03	1.03	3.69	3.6	17	44352150	44439131	-
ARL2	0.0783	0.286	0.36	0.943	-1.06	35.9	38	11	64781585	64789657	+
ARL2BP	1.79e-05	2.34e-05	8.22e-05	1.3	1.3	56	43.2	16	57279010	57287517	+
ARL3	0.192	0.85	0.88	0.991	-1.01	29.1	29.3	10	104433488	104474165	-
ARL4A	1.25e-10	1.87e-11	5.73e-10	2.1	2.1	71.4	34	7	12726481	12730560	+
ARL4C	1.43e-09	3.93e-10	6.55e-09	1.73	1.73	92.1	53.2	2	235401685	235405698	-
ARL4D	0.000255	0.000457	0.00117	0.812	-1.23	33.5	41.3	17	41476327	41478506	+
ARL5A	6.08e-05	9.25e-05	0.000279	1.21	1.21	59.1	48.9	2	152645498	152685007	-
ARL5B	0.106	0.409	0.487	0.961	-1.04	51.9	54.1	10	18948334	18970569	+
ARL6	0.11	0.428	0.505	1.09	1.09	2.83	2.59	3	97483365	97519954	+
ARL6IP1	0.00338	0.00797	0.0156	1.12	1.12	96.8	86.3	16	18802991	18813001	-
ARL6IP4	0.00482	0.0118	0.0222	0.882	-1.13	77.3	87.7	12	123464607	123467457	+
ARL6IP5	0.00676	0.0174	0.0311	1.11	1.11	197	177	3	69134095	69155218	+
ARL6IP6	4.89e-10	1.06e-10	2.25e-09	0.524	-1.91	17.4	33.2	2	153574407	153617768	+
ARL8A	0.00034	0.000629	0.00156	0.841	-1.19	28.8	34.2	1	202102532	202113870	-
ARL8B	1.03e-06	9.23e-07	4.72e-06	1.32	1.32	171	129	3	5163905	5222597	+
ARL9	0.0221	0.0661	0.102	1.63	1.63	0.516	0.316	4	57371509	57390615	+
ARMC1	0.0585	0.203	0.269	1.06	1.06	40.3	38	8	66514694	66546443	-
ARMC10	0.000448	0.000852	0.00206	0.828	-1.21	38.3	46.3	7	102715328	102740206	+
ARMC10P1	0.0385	0.125	0.177	0.623	-1.6	0.208	0.333	3	94225610	94226465	-
ARMC12	0.0883	0.328	0.406	0.778	-1.28	0.349	0.449	6	35704809	35716857	+
ARMC2	0.0406	0.133	0.187	1.33	1.33	1.96	1.48	6	109169619	109295187	+
ARMC5	0.00386	0.00926	0.0177	1.25	1.25	11.4	9.11	16	31469401	31478488	+
ARMC6	2.65e-08	1.31e-08	1.22e-07	0.522	-1.91	14.4	27.6	19	19144384	19170564	+
ARMC7	0.211	0.959	0.968	0.983	-1.02	4.59	4.67	17	73106047	73126361	+
ARMC8	9.95e-06	1.21e-05	4.57e-05	1.29	1.29	39.4	30.5	3	137906109	138017232	+
ARMC9	0.00538	0.0134	0.0247	1.19	1.19	13.1	11	2	232063260	232239549	+
ARMCX1	0.0133	0.0368	0.0609	0.895	-1.12	20.6	23	HG1439_PATCH	100805518	100809688	+
ARMCX2	0.022	0.0655	0.101	0.463	-2.16	0.207	0.448	HG1439_PATCH	100910268	100914879	-
ARMCX3	0.00236	0.00536	0.0109	1.15	1.15	41	35.7	HG1439_PATCH	100877784	100882831	+
ARMCX4	0.0963	0.364	0.443	1.09	1.09	3.52	3.24	HG1439_PATCH	100673275	100788447	+
ARMCX5	9.1e-07	8.07e-07	4.18e-06	1.75	1.75	10.5	5.99	X	101854096	101859088	+
ARMCX6	0.00083	0.00169	0.00382	1.22	1.22	16.6	13.6	HG1439_PATCH	100870107	100872989	-
ARNT	0.0287	0.0888	0.132	0.929	-1.08	50.7	54.6	1	150782181	150849245	-
ARNT2	0.14	0.573	0.643	1.12	1.12	0.98	0.872	15	80696692	80890279	+
ARNTL	0.151	0.627	0.692	0.981	-1.02	36.4	37.2	11	13298199	13408814	+
ARNTL2	3.55e-14	2.65e-16	1.63e-13	0.28	-3.57	43.4	155	12	27485787	27576242	+
ARPC1A	1.23e-07	8.02e-08	5.64e-07	0.714	-1.4	95.7	134	7	98923521	98985788	+
ARPC1B	0.0161	0.046	0.074	0.907	-1.1	129	142	7	98971872	98992425	+
ARPC2	0.000715	0.00143	0.00329	1.15	1.15	553	481	2	219081817	219119080	+
ARPC3	1.11e-09	2.95e-10	5.11e-09	0.617	-1.62	166	269	12	110872630	110888228	-
ARPC4	6.34e-06	7.27e-06	2.91e-05	0.755	-1.32	86	114	3	9834179	9849411	+
ARPC4-TTLL3	0.0131	0.0364	0.0604	0.747	-1.34	5.48	7.34	3	9834766	9877086	+
ARPC5	4.14e-07	3.26e-07	1.9e-06	0.729	-1.37	134	183	1	183592401	183604893	-
ARPC5L	0.162	0.689	0.747	1.01	1.01	48.5	47.8	9	127624409	127640004	+
ARPP19	0.0175	0.0506	0.0805	1.08	1.08	228	212	15	52839242	52862081	-
ARRB1	0.00615	0.0156	0.0283	1.54	1.54	1.55	1.01	11	74975226	75062874	-
ARRB2	3.07e-06	3.19e-06	1.41e-05	0.701	-1.43	13.4	19	17	4613784	4624795	+
ARRDC1	9.18e-06	1.11e-05	4.22e-05	0.77	-1.3	105	136	9	140500106	140509813	+
ARRDC2	2.31e-05	3.13e-05	0.000106	1.54	1.54	12	7.8	19	18111941	18124912	+
ARRDC3	7.11e-07	6.07e-07	3.27e-06	1.47	1.47	35.7	24.3	5	90664541	90679177	-
ARRDC4	4.42e-18	3.3e-21	2.03e-17	17.7	17.7	292	16.5	15	98462784	98517069	+
ARSA	9.06e-09	3.71e-09	4.17e-08	1.67	1.67	46.3	27.7	22	51061182	51066608	-
ARSB	3.83e-06	4.11e-06	1.76e-05	1.9	1.9	7.05	3.71	5	78073032	78281911	-
ARSD	0.0911	0.341	0.419	1.06	1.06	19.1	18	X	2822011	2847393	-
ARSG	0.0592	0.206	0.272	1.31	1.31	0.594	0.452	17	66255323	66418873	+
ARSI	6.46e-07	5.43e-07	2.97e-06	1.7	1.7	11.8	6.95	5	149675906	149718871	-
ARSJ	3.08e-05	4.33e-05	0.000142	1.41	1.41	18.2	12.9	4	114821440	114900884	-
ARSK	0.00489	0.0121	0.0225	1.24	1.24	9.15	7.4	5	94890778	94940769	+
ARTN	0.000696	0.00139	0.0032	0.819	-1.22	16.5	20.2	1	44398992	44402914	+
ARV1	0.0307	0.0965	0.141	1.11	1.11	21.9	19.8	1	231114727	231136342	+
ARVCF	2.37e-06	2.38e-06	1.09e-05	1.56	1.56	10.5	6.74	22	19957419	20004332	-
AS3MT	0.138	0.562	0.633	0.863	-1.16	0.204	0.236	10	104629273	104661657	+
ASAH1	0.00522	0.013	0.024	0.897	-1.11	116	130	8	17913934	17942495	-
ASAH2	3.02e-05	4.23e-05	0.000139	0.519	-1.93	2.13	4.1	10	51942538	52008371	-
ASAH2B	5.28e-06	5.91e-06	2.43e-05	0.531	-1.88	4.88	9.2	10	52499078	52576256	+
ASAP1	0.00044	0.000835	0.00202	1.16	1.16	87.5	75.4	8	131064353	131455907	-
ASAP2	8.44e-09	3.39e-09	3.88e-08	0.644	-1.55	70.7	110	2	9346894	9545813	+
ASAP3	0.106	0.408	0.486	1.03	1.03	81.8	79.1	1	23755056	23811062	-
ASB1	1.72e-07	1.18e-07	7.89e-07	0.659	-1.52	20.9	31.7	2	239335383	239360892	+
ASB13	7.65e-10	1.84e-10	3.52e-09	0.448	-2.23	12.7	28.4	10	5680830	5708559	-
ASB16-AS1	6.36e-05	9.74e-05	0.000292	1.73	1.73	4.02	2.32	17	42253341	42264086	-
ASB2	8.5e-05	0.000134	0.000391	5.67	5.67	1.02	0.179	14	94400499	94443138	-
ASB4	0.00587	0.0148	0.027	3.67	3.67	0.165	0.0451	7	95107756	95169545	+
ASB6	0.0356	0.114	0.164	1.09	1.09	16.3	15	9	132399171	132404445	-
ASB7	0.077	0.279	0.354	0.944	-1.06	19.1	20.2	15	101142739	101191911	+
ASB8	4.63e-07	3.71e-07	2.13e-06	1.6	1.6	16.2	10.1	12	48541571	48574997	-
ASB9	4.78e-05	7.05e-05	0.00022	0.583	-1.72	2.95	5.06	X	15253410	15288590	-
ASCC1	3.63e-06	3.87e-06	1.67e-05	0.706	-1.42	18.8	26.6	10	73856278	73976893	-
ASCC2	2.09e-08	9.99e-09	9.62e-08	0.617	-1.62	46	74.5	22	30184597	30234272	-
ASCC3	0.000154	0.00026	0.000709	0.838	-1.19	114	136	6	100956070	101329249	-
ASCL2	5.88e-06	6.67e-06	2.7e-05	2.07	2.07	4.04	1.96	11	2289725	2292183	-
ASF1A	0.00017	0.00029	0.00078	1.29	1.29	20.1	15.5	6	119215384	119230333	+
ASF1B	3.67e-09	1.27e-09	1.69e-08	3.93	3.93	6.36	1.62	19	14230321	14247769	-
ASH1L	1.15e-06	1.05e-06	5.28e-06	1.38	1.38	107	77.6	1	155305059	155532599	-
ASH1L-AS1	0.0684	0.243	0.314	1.31	1.31	0.467	0.357	1	155531821	155533776	+
ASH2L	0.16	0.675	0.733	0.983	-1.02	35.4	36	8	37962760	38001595	+
ASIC1	0.00525	0.013	0.0241	1.5	1.5	2.54	1.7	12	50451331	50477395	+
ASIC3	0.0387	0.125	0.178	1.73	1.73	0.573	0.332	7	150745379	150749844	+
ASL	5.83e-09	2.2e-09	2.68e-08	0.527	-1.9	10.9	20.7	7	65540785	65558546	+
ASMTL	2.91e-08	1.47e-08	1.34e-07	0.536	-1.86	13.9	25.9	X	1522032	1572656	-
ASMTL-AS1	0.00246	0.0056	0.0113	2.1	2.1	0.72	0.343	X	1520662	1532922	+
ASNA1	0.0177	0.0511	0.0812	0.908	-1.1	43.2	47.6	19	12847953	12859138	+
ASNS	1.6e-10	2.55e-11	7.36e-10	0.155	-6.44	9.63	62	7	97481430	97501855	-
ASNSD1	0.202	0.911	0.93	1	1	32.8	32.6	2	190526111	190535558	+
ASPA	0.00756	0.0197	0.0348	0.402	-2.49	0.146	0.362	17	3375668	3406714	+
ASPH	0.0035	0.0083	0.0161	0.895	-1.12	142	159	8	62413116	62627156	-
ASPHD1	6.31e-06	7.23e-06	2.9e-05	0.218	-4.58	0.454	2.08	16	29911696	29931186	+
ASPHD2	0.0212	0.063	0.0976	1.13	1.13	8.41	7.42	22	26825239	26840982	+
ASPM	9.13e-09	3.74e-09	4.2e-08	2.98	2.98	18.4	6.17	1	197053258	197115825	-
ASPRV1	1.43e-05	1.82e-05	6.57e-05	4.21	4.21	1.21	0.288	2	70187226	70189398	-
ASPSCR1	0.011	0.03	0.0508	0.855	-1.17	10.8	12.7	17	79934683	79975283	+
ASS1	1.74e-10	2.87e-11	8.01e-10	0.504	-1.98	133	265	9	133320316	133376662	+
ASTE1	0.14	0.573	0.643	0.926	-1.08	4.85	5.23	3	130732719	130746494	-
ASTN2	0.0135	0.0377	0.0622	1.99	1.99	0.63	0.316	9	119187504	120177349	-
ASUN	2e-09	6.03e-10	9.18e-09	0.546	-1.83	19.9	36.4	12	27058114	27091260	-
ASXL1	0.000358	0.000665	0.00165	0.858	-1.17	82	95.6	20	30946155	31027123	+
ASXL2	0.00302	0.00702	0.0139	1.13	1.13	64.8	57.3	2	25956622	26101386	-
ATAD1	5.15e-07	4.2e-07	2.37e-06	1.38	1.38	63.7	46.1	10	89511269	89601101	-
ATAD2	1.35e-05	1.71e-05	6.22e-05	1.39	1.39	17.9	12.9	8	124332090	124428591	-
ATAD2B	5.69e-07	4.71e-07	2.61e-06	1.51	1.51	29.5	19.5	2	23971534	24149985	-
ATAD3A	1.47e-07	9.95e-08	6.77e-07	0.596	-1.68	14.1	23.7	1	1447531	1470068	+
ATAD3B	1.56e-05	2e-05	7.16e-05	0.68	-1.47	13.8	20.3	1	1407143	1433229	+
ATAD3C	0.0117	0.032	0.0538	0.656	-1.52	1.09	1.66	1	1385069	1405539	+
ATAD5	1.64e-05	2.13e-05	7.55e-05	1.95	1.95	4.2	2.15	17	29158988	29222888	+
ATAT1	0.0176	0.0508	0.0808	0.838	-1.19	4.64	5.54	6	30594619	30614601	+
ATE1	0.206	0.93	0.945	0.995	-1.01	20.8	20.9	10	123499939	123688317	-
ATE1-AS1	0.0067	0.0172	0.0308	2.93	2.93	0.309	0.106	10	123687827	123711481	+
ATF1	2.36e-06	2.37e-06	1.09e-05	0.685	-1.46	21.8	31.9	12	51157493	51214906	+
ATF2	0.0657	0.232	0.302	1.05	1.05	54.6	52.2	2	175936978	176033111	-
ATF3	1.39e-11	1.08e-12	6.41e-11	0.251	-3.99	9.73	38.8	1	212738676	212794120	+
ATF4	9.1e-08	5.6e-08	4.18e-07	0.676	-1.48	333	492	22	39915700	39918692	+
ATF4P3	0.148	0.612	0.678	0.902	-1.11	0.26	0.288	17	74221832	74222888	-
ATF4P4	0.195	0.872	0.899	1.06	1.06	0.175	0.165	11	113659953	113662089	+
ATF5	0.000393	0.000736	0.0018	1.24	1.24	24.8	20	19	50431959	50437193	+
ATF6	0.0872	0.324	0.401	1.04	1.04	70.1	67.6	1	161736084	161933861	+
ATF6B	1.53e-11	1.22e-12	7.03e-11	2.02	2.02	109	54.2	6	32065953	32096031	-
ATF7	0.0946	0.356	0.435	1.05	1.05	43.5	41.6	12	53901640	54020200	-
ATF7IP	1.75e-11	1.44e-12	8.03e-11	2.1	2.1	101	47.8	12	14518610	14651698	+
ATF7IP2	0.177	0.766	0.812	0.921	-1.09	0.455	0.494	16	10420291	10577496	+
ATG10	0.0312	0.0983	0.143	1.15	1.15	5.01	4.36	5	81267844	81572677	+
ATG12	8.45e-08	5.12e-08	3.88e-07	1.47	1.47	52.3	35.5	5	115163893	115177556	-
ATG13	0.12	0.473	0.55	1.03	1.03	62.6	60.8	11	46638826	46696369	+
ATG14	0.000531	0.00103	0.00244	1.27	1.27	35.3	27.7	14	55833110	55878577	-
ATG16L1	9.49e-06	1.15e-05	4.36e-05	0.754	-1.33	20	26.5	2	234118697	234204321	+
ATG16L2	0.000363	0.000677	0.00167	1.49	1.49	13.2	8.84	11	72525353	72554720	+
ATG2A	1.22e-06	1.13e-06	5.63e-06	1.52	1.52	25.9	17	11	64662007	64684723	-
ATG2B	2.77e-08	1.38e-08	1.27e-07	1.57	1.57	50.7	32.2	14	96747595	96830208	-
ATG3	0.015	0.0424	0.069	0.904	-1.11	28.1	31	3	112251356	112280894	-
ATG4A	0.0192	0.0561	0.0882	1.14	1.14	9.95	8.73	X	107334898	107397902	+
ATG4B	0.0809	0.297	0.372	0.958	-1.04	38.6	40.2	2	242576628	242613273	+
ATG4C	0.074	0.266	0.34	0.922	-1.08	6.94	7.53	1	63249806	63331185	+
ATG4D	0.00119	0.00251	0.00547	1.18	1.18	22.6	19.1	19	10654571	10664095	+
ATG5	5.98e-06	6.8e-06	2.75e-05	0.756	-1.32	46.6	61.6	6	106632351	106773667	-
ATG7	3.08e-06	3.19e-06	1.41e-05	0.725	-1.38	25.5	35.2	3	11313995	11599140	+
ATG9A	1.61e-10	2.58e-11	7.4e-10	1.86	1.86	95.7	51.6	2	220074494	220094440	-
ATG9B	0.142	0.581	0.651	0.889	-1.13	0.147	0.165	7	150709297	150721587	-
ATHL1	0.115	0.453	0.531	1.09	1.09	5.36	4.91	11	289135	296108	+
ATIC	9.41e-10	2.4e-10	4.33e-09	0.559	-1.79	43.8	78.4	2	216176540	216214488	+
ATL1	0.00174	0.00383	0.00801	0.74	-1.35	4.93	6.66	14	50999227	51099787	+
ATL2	3e-07	2.25e-07	1.38e-06	1.44	1.44	79.1	55	2	38522022	38604428	-
ATL3	1.84e-05	2.42e-05	8.46e-05	1.23	1.23	114	93.3	11	63391559	63439394	-
ATM	0.154	0.643	0.706	0.98	-1.02	61.7	62.9	11	108093211	108239830	+
ATMIN	3.16e-06	3.3e-06	1.45e-05	1.29	1.29	61.1	47.4	16	81069452	81080964	+
ATN1	0.000222	0.000392	0.00102	1.26	1.26	95.9	76.3	12	7033626	7051485	+
ATOX1	3.39e-10	6.68e-11	1.56e-09	0.473	-2.11	20.6	43.6	5	151121877	151152094	-
ATP10B	5.38e-05	8.07e-05	0.000247	2.58	2.58	1.24	0.48	5	159990127	160279222	-
ATP10D	4.35e-08	2.35e-08	2e-07	1.56	1.56	69.9	44.9	4	47487305	47595504	+
ATP11A	4.55e-07	3.64e-07	2.09e-06	1.4	1.4	47.6	34.1	13	113344643	113541483	+
ATP11B	2.05e-08	9.75e-09	9.42e-08	1.52	1.52	128	84	3	182511288	182639424	+
ATP11C	6.24e-11	7.81e-12	2.87e-10	2.53	2.53	38.6	15.3	X	138808505	139027436	-
ATP12A	0.0367	0.118	0.169	0.585	-1.71	0.245	0.418	13	25254549	25285922	+
ATP13A1	0.0108	0.0292	0.0495	1.17	1.17	34	29.2	19	19756007	19774503	-
ATP13A2	0.127	0.507	0.583	0.974	-1.03	50.3	51.6	1	17312453	17338424	-
ATP13A3	8.84e-05	0.00014	0.000406	0.83	-1.2	93	112	3	194123401	194219094	-
ATP1A1	1.62e-08	7.38e-09	7.45e-08	1.59	1.59	2040	1280	1	116915290	116952884	+
ATP1A1OS	0.0987	0.375	0.454	0.784	-1.28	0.644	0.822	1	116934869	116961245	-
ATP1B1	3.97e-11	4.49e-12	1.82e-10	1.88	1.88	210	112	1	169074935	169101961	+
ATP1B3	2.68e-11	2.65e-12	1.23e-10	1.97	1.97	258	131	3	141594966	141645357	+
ATP2A1	0.0798	0.292	0.367	0.677	-1.48	0.164	0.241	16	28889726	28915831	+
ATP2A2	1.73e-08	7.99e-09	7.96e-08	0.667	-1.5	243	364	12	110718561	110788899	+
ATP2A3	0.000174	0.000298	0.000799	1.67	1.67	2.76	1.65	17	3827169	3867737	-
ATP2B1	0.073	0.262	0.336	0.944	-1.06	71	75.2	12	89981828	90103078	-
ATP2B4	5.07e-05	7.55e-05	0.000233	1.25	1.25	704	563	1	203595689	203713210	+
ATP2C1	0.129	0.518	0.594	0.971	-1.03	129	133	3	130569439	130735557	+
ATP2C2	3.95e-06	4.26e-06	1.82e-05	0.144	-6.96	0.192	1.33	16	84402133	84497794	+
ATP5A1	0.00361	0.00858	0.0166	0.885	-1.13	302	341	18	43664110	43684301	-
ATP5B	7.27e-07	6.23e-07	3.34e-06	0.69	-1.45	402	583	12	57031959	57039799	-
ATP5C1	6.17e-05	9.41e-05	0.000283	0.781	-1.28	117	149	10	7830092	7849779	+
ATP5D	0.000377	0.000704	0.00173	0.796	-1.26	28	35.2	19	1241749	1244825	+
ATP5E	6.44e-05	9.87e-05	0.000296	0.76	-1.32	189	248	20	57600522	57607438	-
ATP5F1	4.03e-07	3.16e-07	1.85e-06	0.707	-1.42	115	163	1	111991486	112005396	+
ATP5F1P5	0.199	0.892	0.914	1.14	1.14	0.154	0.135	11	122831035	122831795	+
ATP5G1	1.15e-05	1.43e-05	5.28e-05	0.623	-1.61	21.3	34.2	17	46970127	46973234	+
ATP5G1P6	0.133	0.538	0.61	1.3	1.3	0.311	0.239	18	61164222	61164634	+
ATP5G2	4.25e-06	4.63e-06	1.95e-05	0.789	-1.27	114	144	12	54026510	54071193	-
ATP5G3	4.25e-05	6.17e-05	0.000195	0.782	-1.28	109	140	2	176040986	176049336	-
ATP5H	0.000214	0.000376	0.000984	0.842	-1.19	85.3	101	17	73034958	73043081	-
ATP5I	3.47e-07	2.66e-07	1.6e-06	0.599	-1.67	47.1	78.6	4	666225	668128	-
ATP5J	2.75e-05	3.81e-05	0.000126	0.797	-1.25	51.7	64.8	21	27088815	27107985	-
ATP5J2	7.74e-06	9.06e-06	3.56e-05	0.773	-1.29	74.6	96.4	7	99046098	99063955	-
ATP5J2-PTCD1	0.0348	0.111	0.16	1.18	1.18	4.82	4.07	7	99017372	99063821	-
ATP5L	1.33e-05	1.68e-05	6.11e-05	0.782	-1.28	78.3	100	11	118271869	118302212	+
ATP5O	6.1e-06	6.96e-06	2.8e-05	0.741	-1.35	90.8	123	21	35275757	35288285	-
ATP5S	5.05e-05	7.51e-05	0.000232	0.634	-1.58	4.49	7.08	14	50779044	50802277	+
ATP5SL	0.00441	0.0107	0.0203	0.892	-1.12	46	51.6	19	41937223	41946623	-
ATP6AP1	2.86e-06	2.95e-06	1.32e-05	1.27	1.27	94.7	74.6	HG1497_PATCH	153597100	153604985	+
ATP6AP1L	4.86e-05	7.2e-05	0.000223	0.517	-1.93	1.88	3.64	5	81575281	81682797	+
ATP6AP2	0.138	0.563	0.634	1.03	1.03	95.3	92.9	X	40440146	40465890	+
ATP6V0A1	0.0388	0.126	0.178	1.07	1.07	43.4	40.4	17	40610862	40674630	+
ATP6V0A2	0.117	0.463	0.54	0.957	-1.04	11.9	12.5	12	124196865	124246303	+
ATP6V0B	0.0014	0.00302	0.00645	1.17	1.17	43.9	37.7	1	44440159	44443968	+
ATP6V0C	0.0284	0.0878	0.13	0.912	-1.1	52.3	57.3	16	2563871	2570220	+
ATP6V0D1	0.00403	0.0097	0.0185	1.13	1.13	89.7	79.4	16	67471917	67515141	-
ATP6V0E1	0.00669	0.0172	0.0308	1.11	1.11	108	97	5	172410760	172462449	+
ATP6V0E2	0.104	0.399	0.477	1.09	1.09	5.65	5.19	7	149570057	149577785	+
ATP6V0E2-AS1	0.152	0.637	0.701	1.06	1.06	0.252	0.238	7	149564786	149577700	-
ATP6V1A	3.98e-07	3.12e-07	1.83e-06	1.39	1.39	63.6	45.6	3	113465866	113530904	+
ATP6V1B1	0.0628	0.22	0.289	1.41	1.41	0.404	0.287	2	71163012	71192537	+
ATP6V1B2	0.000362	0.000674	0.00166	0.844	-1.19	64.2	76	8	20054878	20084331	+
ATP6V1C1	0.00165	0.00361	0.00758	0.856	-1.17	59.9	70	8	104033291	104085280	+
ATP6V1C2	0.156	0.656	0.718	0.864	-1.16	0.44	0.509	2	10861775	10925237	+
ATP6V1D	0.000154	0.00026	0.000708	0.844	-1.18	61.2	72.4	14	67761088	67826983	-
ATP6V1E1	0.107	0.412	0.49	1.04	1.04	91.6	88.1	22	18074902	18111585	-
ATP6V1E2	0.00825	0.0217	0.0379	0.803	-1.25	5.13	6.39	2	46717889	46769697	-
ATP6V1F	1.22e-06	1.12e-06	5.59e-06	0.694	-1.44	67.3	97	7	128502880	128505899	+
ATP6V1G1	2.33e-07	1.67e-07	1.07e-06	0.727	-1.38	90.9	125	9	117350026	117360654	+
ATP6V1G2	0.0473	0.158	0.217	0.672	-1.49	0.322	0.479	6	31512239	31516205	-
ATP6V1G2-DDX39B	1.62e-06	1.55e-06	7.45e-06	0.559	-1.79	22.9	40.9	6	31497996	31514386	-
ATP6V1H	0.000334	0.000616	0.00153	0.85	-1.18	43.6	51.3	8	54628117	54756119	-
ATP7A	2.65e-07	1.95e-07	1.22e-06	1.59	1.59	15.8	9.96	HG1426_PATCH	77171651	77311350	+
ATP7B	8.02e-07	6.98e-07	3.69e-06	1.53	1.53	26.7	17.5	13	52506809	52585631	-
ATP8A1	0.0269	0.0827	0.124	0.596	-1.68	0.232	0.39	4	42410390	42659123	-
ATP8A2	0.185	0.811	0.849	1.01	1.01	0.167	0.165	13	25946209	26599990	+
ATP8B1	0.00377	0.00901	0.0173	1.13	1.13	86.2	76.6	18	55313658	55470334	-
ATP8B2	1.38e-10	2.12e-11	6.34e-10	2.1	2.1	46	21.9	1	154298029	154323784	+
ATP8B3	0.000538	0.00104	0.00247	2.1	2.1	1.53	0.732	19	1782074	1812276	-
ATP8B4	0.00788	0.0206	0.0362	1.9	1.9	0.712	0.376	15	50150435	50475015	-
ATP9A	4.58e-09	1.65e-09	2.11e-08	1.8	1.8	52.3	29	20	50213053	50385174	-
ATP9B	0.00343	0.00809	0.0158	1.2	1.2	15.7	13.1	18	76829285	77138284	+
ATPAF1	1.56e-05	2e-05	7.15e-05	0.771	-1.3	39	50.5	1	47098409	47139540	-
ATPAF2	0.216	0.991	0.993	0.994	-1.01	11.4	11.5	17	17880723	17942524	-
ATPIF1	0.0632	0.221	0.29	0.952	-1.05	78.3	82.2	1	28562620	28573418	+
ATR	0.00358	0.00851	0.0165	0.851	-1.18	26.9	31.6	3	142168077	142297669	-
ATRAID	1.66e-05	2.16e-05	7.62e-05	0.733	-1.36	64.5	88.1	2	27434895	27440047	+
ATRIP	0.169	0.722	0.775	1.04	1.04	5.24	5.03	3	48488114	48507116	+
ATRN	5.26e-07	4.3e-07	2.42e-06	1.38	1.38	212	153	20	3451687	3631770	+
ATRX	0.137	0.56	0.632	1.07	1.07	72	67.6	HG1426_PATCH	76765832	77047171	-
ATXN1	0.0083	0.0219	0.0382	1.13	1.13	51.2	45.4	6	16299343	16761723	-
ATXN10	2.49e-06	2.52e-06	1.14e-05	0.758	-1.32	75.1	99	22	46067678	46241188	+
ATXN1L	3.94e-06	4.24e-06	1.81e-05	1.33	1.33	80	59.9	16	71879894	71919172	+
ATXN2	0.000489	0.000938	0.00225	1.21	1.21	25.7	21.2	12	111890018	112037481	-
ATXN2L	0.129	0.518	0.594	0.97	-1.03	95.5	98.5	16	28834356	28848559	+
ATXN3	0.00853	0.0225	0.0392	1.12	1.12	27.7	24.8	14	92524896	92572966	-
ATXN7	0.191	0.844	0.877	1.01	1.01	27.6	27.4	3	63850233	63989139	+
ATXN7L1	0.000235	0.000417	0.00108	1.37	1.37	9.7	7.1	7	105245514	105517051	-
ATXN7L2	0.00922	0.0246	0.0424	0.761	-1.31	3.32	4.36	1	110026101	110035427	+
ATXN7L3	0.000681	0.00135	0.00313	0.877	-1.14	81.7	93.1	17	42269173	42277482	-
ATXN7L3B	2.61e-05	3.58e-05	0.00012	1.24	1.24	114	92.1	12	74931551	74935224	+
AUH	3.1e-05	4.35e-05	0.000142	1.34	1.34	20.4	15.2	9	93976097	94124196	-
AUNIP	0.146	0.604	0.671	0.945	-1.06	2.54	2.69	1	26158414	26185904	-
AUP1	0.0349	0.111	0.16	0.943	-1.06	76.4	81.1	2	74753772	74757067	-
AURKA	8.8e-10	2.2e-10	4.05e-09	2.16	2.16	22.6	10.4	20	54944445	54967394	-
AURKAIP1	6.15e-08	3.55e-08	2.83e-07	0.598	-1.67	27.5	45.9	1	1309110	1310876	-
AURKB	2.04e-07	1.44e-07	9.4e-07	2.3	2.3	6.3	2.74	17	8108056	8113919	-
AURKC	0.101	0.386	0.464	1.15	1.15	0.292	0.253	19	57742377	57746917	+
AUTS2	9.52e-08	5.95e-08	4.38e-07	2.15	2.15	6.79	3.15	7	69063905	70258055	+
AVEN	0.000709	0.00142	0.00326	0.815	-1.23	12.3	15.2	15	34158428	34331378	-
AVIL	0.0131	0.0362	0.0601	1.87	1.87	0.477	0.255	12	58191159	58212488	-
AVL9	1e-09	2.59e-10	4.61e-09	1.73	1.73	89.6	51.9	7	32535038	33078517	+
AVPI1	0.182	0.795	0.836	1.02	1.02	28.9	28.3	10	99437181	99447081	-
AXIN1	0.000737	0.00148	0.00339	0.839	-1.19	47.8	57	16	337440	402674	-
AXIN2	7.48e-07	6.44e-07	3.44e-06	3.49	3.49	2.56	0.733	17	63524681	63557766	-
AXL	0.0745	0.269	0.342	1.04	1.04	63.6	61.1	19	41725108	41767672	+
AZI1	0.0196	0.0576	0.0902	1.16	1.16	11.6	9.99	17	79163393	79196800	-
AZI2	0.0377	0.122	0.173	0.935	-1.07	74.4	79.6	3	28356494	28390619	-
AZIN1	3.81e-10	7.78e-11	1.75e-09	0.547	-1.83	72.1	132	8	103838585	103906093	-
B2M	6.82e-09	2.67e-09	3.14e-08	2.15	2.15	2170	1010	15	45003675	45011076	+
B3GALNT1	0.0176	0.051	0.0811	0.75	-1.33	1.45	1.94	3	160801671	160823173	-
B3GALNT2	0.00161	0.00351	0.0074	0.79	-1.27	17	21.5	1	235613238	235667782	-
B3GALT4	3.84e-06	4.13e-06	1.77e-05	1.73	1.73	11.1	6.44	6	33244917	33252610	+
B3GALT6	9.1e-06	1.1e-05	4.18e-05	1.48	1.48	16	10.8	1	1167629	1170422	+
B3GALTL	0.0208	0.0615	0.0955	0.883	-1.13	9.44	10.7	13	31774073	31906414	+
B3GAT3	0.014	0.0391	0.0642	1.12	1.12	34.6	30.9	11	62382768	62389648	-
B3GNT1	9.61e-11	1.36e-11	4.42e-10	2.37	2.37	28.8	12.1	11	66112843	66115164	-
B3GNT2	0.0916	0.343	0.421	0.943	-1.06	23.6	25.1	2	62423248	62451867	+
B3GNT3	0.000727	0.00145	0.00334	1.21	1.21	20.1	16.7	19	17905637	17923892	+
B3GNT4	0.185	0.812	0.85	0.976	-1.02	2.71	2.77	12	122688090	122693500	+
B3GNT5	5.08e-11	6.16e-12	2.33e-10	1.86	1.86	268	144	3	182971032	183016293	+
B3GNT7	0.0368	0.118	0.169	1.45	1.45	0.74	0.509	2	232260254	232265876	+
B3GNT8	0.203	0.914	0.932	0.993	-1.01	4.69	4.73	19	41931264	41934636	-
B3GNT9	1.63e-07	1.12e-07	7.49e-07	1.66	1.66	19.3	11.6	16	67182008	67185118	-
B3GNTL1	3.61e-06	3.84e-06	1.66e-05	0.264	-3.79	0.512	1.94	17	80900031	81009687	-
B4GALNT2	2.73e-06	2.8e-06	1.25e-05	0.127	-7.85	0.235	1.85	17	47209822	47247352	+
B4GALNT3	2.21e-09	6.82e-10	1.02e-08	2.16	2.16	37	17.2	12	569530	672676	+
B4GALNT4	3.57e-07	2.75e-07	1.64e-06	0.536	-1.86	4.63	8.63	11	369796	382117	+
B4GALT1	0.00113	0.00238	0.0052	1.13	1.13	347	307	9	33104080	33167355	-
B4GALT2	4.28e-05	6.22e-05	0.000197	0.799	-1.25	77.4	96.8	1	44444615	44456841	+
B4GALT3	0.000242	0.000431	0.00111	1.24	1.24	26.9	21.6	1	161141100	161147288	-
B4GALT4	1.06e-06	9.57e-07	4.87e-06	0.666	-1.5	22.9	34.4	3	118930579	118959951	-
B4GALT5	0.0282	0.0873	0.13	1.07	1.07	120	112	20	48249482	48330416	-
B4GALT6	0.0495	0.167	0.228	1.18	1.18	3.03	2.56	18	29202210	29265800	-
B4GALT7	2.13e-05	2.85e-05	9.78e-05	0.705	-1.42	12.9	18.3	5	177027101	177037349	+
B9D1	0.0513	0.174	0.236	1.17	1.17	5.25	4.49	17	19240867	19281496	-
B9D2	0.185	0.811	0.849	1.02	1.02	2.36	2.32	19	41860326	41870079	-
BAALC	3.7e-05	5.3e-05	0.00017	5.31	5.31	0.479	0.0902	8	104152938	104242534	+
BABAM1	6.33e-05	9.69e-05	0.000291	0.8	-1.25	48	60	19	17378159	17392059	+
BACE1	2.21e-10	3.87e-11	1.01e-09	1.95	1.95	40.1	20.5	11	117156402	117186976	-
BACE2	0.0628	0.22	0.288	1.05	1.05	45.7	43.5	21	42539728	42654446	+
BACH1	0.00605	0.0153	0.0278	1.13	1.13	154	136	21	30566392	31003072	+
BACH2	0.014	0.0393	0.0645	1.25	1.25	7	5.59	6	90636248	91006628	-
BAD	5.2e-08	2.9e-08	2.39e-07	0.584	-1.71	28.2	48.2	11	64037302	64052177	-
BAG1	0.107	0.412	0.49	1.04	1.04	48.9	46.9	9	33247818	33264762	-
BAG2	0.00489	0.012	0.0225	0.68	-1.47	1.67	2.46	6	57037124	57054632	+
BAG3	0.000146	0.000245	0.000672	1.17	1.17	83.2	70.8	10	121410882	121437332	+
BAG4	0.0497	0.168	0.229	1.07	1.07	22.7	21.3	8	38034051	38070820	+
BAG5	0.00884	0.0235	0.0406	0.899	-1.11	47.9	53.3	14	104022881	104029169	-
BAG6	0.185	0.813	0.85	0.992	-1.01	145	147	6	31606805	31620483	-
BAHD1	6.85e-05	0.000106	0.000315	1.23	1.23	41.7	33.9	15	40731920	40760442	+
BAI2	0.0495	0.167	0.227	1.12	1.12	9.29	8.29	1	32192718	32230495	-
BAIAP2	0.131	0.528	0.602	1.03	1.03	83.4	81.4	17	79008948	79091233	+
BAIAP2-AS1	8.45e-08	5.12e-08	3.88e-07	1.72	1.72	25.8	15	17	79002933	79008502	-
BAIAP2L1	0.215	0.987	0.99	1	1	100	100	7	97920963	98030381	-
BAIAP2L2	1.79e-08	8.31e-09	8.23e-08	0.194	-5.16	0.805	4.16	22	38480896	38506678	-
BAIAP3	0.03	0.0937	0.138	0.726	-1.38	0.763	1.05	16	1383602	1399440	+
BAK1	0.00125	0.00264	0.00573	0.854	-1.17	53.3	62.4	6	33540329	33548020	-
BAK1P1	0.165	0.706	0.761	0.945	-1.06	1.87	1.98	20	31276723	31278817	-
BAMBI	0.077	0.279	0.354	0.855	-1.17	1.27	1.49	10	28966271	28971869	+
BANF1	2.44e-09	7.67e-10	1.12e-08	0.547	-1.83	28.6	52.3	11	65769550	65771621	+
BANF1P3	0.0551	0.189	0.253	0.523	-1.91	0.113	0.215	2	231589858	231590119	-
BANK1	0.131	0.529	0.603	1.19	1.19	0.627	0.526	4	102332443	102995970	+
BANP	0.000208	0.000365	0.000958	1.44	1.44	7.46	5.18	16	87982850	88110925	+
BAP1	8.83e-06	1.06e-05	4.06e-05	1.24	1.24	134	107	3	52435029	52444367	-
BARD1	0.000425	0.000804	0.00195	1.53	1.53	6.44	4.22	2	215590370	215674429	-
BARX2	6.36e-06	7.29e-06	2.92e-05	4.08	4.08	0.985	0.241	11	129245835	129322172	+
BASP1	8.57e-07	7.53e-07	3.94e-06	0.752	-1.33	80.1	107	5	17065707	17276944	+
BATF2	0.000349	0.000646	0.0016	2.34	2.34	1.23	0.524	11	64755415	64764518	-
BAX	4.01e-07	3.14e-07	1.84e-06	0.702	-1.43	50.6	72.2	19	49458072	49465056	+
BAZ1A	0.0452	0.15	0.208	1.06	1.06	97.3	92	14	35221937	35344854	-
BAZ1B	0.13	0.522	0.596	1.03	1.03	129	125	7	72854728	72936609	-
BAZ2A	8.95e-07	7.92e-07	4.11e-06	1.32	1.32	172	131	12	56989380	57030601	-
BAZ2B	0.16	0.679	0.738	0.981	-1.02	57.7	58.8	2	160175490	160473204	-
BBC3	0.0948	0.357	0.436	1.05	1.05	18.5	17.7	19	47724081	47736024	-
BBIP1	0.000595	0.00116	0.00273	0.753	-1.33	8.8	11.7	10	112658488	112679033	-
BBOX1	0.205	0.925	0.941	1.01	1.01	1.41	1.4	11	27062272	27149357	+
BBS1	3.28e-07	2.5e-07	1.51e-06	1.49	1.49	22	14.8	11	66278077	66301099	+
BBS10	0.0185	0.0538	0.085	1.13	1.13	15.8	14	12	76738254	76742223	-
BBS12	0.0002	0.00035	0.000921	1.41	1.41	11.6	8.21	4	123653857	123666099	+
BBS2	0.158	0.668	0.728	0.984	-1.02	57.8	58.7	16	56500748	56554196	-
BBS4	0.00401	0.00965	0.0184	1.19	1.19	16	13.5	15	72978527	73030818	+
BBS5	0.16	0.678	0.736	0.973	-1.03	8.36	8.59	2	170335688	170382433	+
BBS7	0.000309	0.000565	0.00142	0.828	-1.21	24.1	29	4	122745595	122791653	-
BBS9	0.168	0.72	0.773	0.981	-1.02	14.9	15.2	7	33168856	33645681	+
BBX	7.97e-05	0.000125	0.000366	1.18	1.18	115	97.6	3	107241783	107530172	+
BCAM	6.11e-10	1.4e-10	2.81e-09	1.65	1.65	205	124	19	45312328	45324674	+
BCAP29	0.0421	0.138	0.194	0.939	-1.06	39	41.5	7	107220422	107269616	+
BCAP31	0.175	0.759	0.806	0.99	-1.01	115	116	HG1497_PATCH	152868964	152893170	-
BCAR1	0.000806	0.00163	0.00371	1.16	1.16	69.1	59.7	16	75262928	75301952	-
BCAR3	1.79e-09	5.23e-10	8.24e-09	0.629	-1.59	82.2	131	1	94027347	94312707	-
BCAS1	0.0318	0.1	0.146	2.38	2.38	0.144	0.0604	20	52553316	52687305	-
BCAS2	3.78e-05	5.42e-05	0.000174	0.779	-1.28	24.1	31	1	115110178	115124261	-
BCAS3	0.124	0.494	0.571	1.05	1.05	8.33	7.95	17	58754814	59470200	+
BCAS4	0.00131	0.00279	0.006	1.26	1.26	23.2	18.4	20	49411431	49493715	+
BCAT1	3.35e-10	6.54e-11	1.54e-09	0.556	-1.8	60.8	109	12	24964295	25102394	-
BCAT2	2.3e-11	2.17e-12	1.06e-10	0.387	-2.58	18.2	46.9	19	49298319	49314287	-
BCCIP	3.33e-05	4.71e-05	0.000153	0.793	-1.26	41.8	52.8	10	127512115	127542265	+
BCDIN3D	0.014	0.0393	0.0645	1.19	1.19	5.77	4.84	12	50231573	50236913	-
BCDIN3D-AS1	0.13	0.522	0.596	0.892	-1.12	0.337	0.377	12	50222325	50234927	+
BCHE	0.123	0.489	0.565	0.887	-1.13	1.09	1.23	3	165490692	165555261	-
BCKDHA	0.000119	0.000194	0.000545	0.768	-1.3	18.5	24.1	19	41884215	41930911	+
BCKDHB	1.97e-09	5.93e-10	9.05e-09	0.511	-1.96	15.3	29.9	6	80816364	81055988	+
BCKDK	4.94e-07	3.99e-07	2.27e-06	0.714	-1.4	27.7	38.7	16	31117428	31124111	+
BCL10	0.0195	0.0571	0.0896	0.905	-1.11	23.9	26.4	1	85731931	85742774	-
BCL11A	1.64e-06	1.57e-06	7.52e-06	2.35	2.35	3.11	1.32	2	60678302	60780703	-
BCL11B	2.08e-09	6.34e-10	9.57e-09	2.29	2.29	34.5	15	14	99635624	99737862	-
BCL2L1	2.9e-10	5.39e-11	1.33e-09	0.553	-1.81	84	152	20	30252255	30311793	-
BCL2L10	4.05e-05	5.85e-05	0.000186	2.12	2.12	2.13	1.01	15	52401460	52404973	-
BCL2L11	0.0614	0.214	0.282	1.05	1.05	38.4	36.5	2	111876955	111926025	+
BCL2L12	0.0299	0.0934	0.138	0.88	-1.14	7.2	8.17	19	50168823	50177174	+
BCL2L13	0.0766	0.278	0.352	0.952	-1.05	80.9	84.9	22	18111621	18213389	+
BCL2L14	0.11	0.428	0.505	0.728	-1.37	0.12	0.164	12	12202778	12364019	+
BCL2L2	5.38e-07	4.42e-07	2.47e-06	1.32	1.32	90.4	68.4	14	23767999	23780969	+
BCL2L2-PABPN1	2.01e-05	2.68e-05	9.24e-05	1.83	1.83	18.1	9.89	14	23776044	23794579	+
BCL3	0.000309	0.000565	0.00142	0.697	-1.43	7.35	10.5	19	45250962	45263302	+
BCL6	9.72e-09	4.02e-09	4.47e-08	2.37	2.37	76.5	32.3	3	187439165	187463516	-
BCL7A	1.56e-08	7.06e-09	7.16e-08	1.65	1.65	35.8	21.7	12	122457328	122499949	+
BCL7B	4.21e-06	4.59e-06	1.94e-05	0.738	-1.36	25	33.9	7	72950686	72972333	-
BCL7C	3.51e-07	2.7e-07	1.61e-06	0.661	-1.51	22.1	33.4	16	30844947	30906282	-
BCL9	6.35e-05	9.71e-05	0.000292	1.27	1.27	25.8	20.4	1	147013182	147098018	+
BCL9L	0.00335	0.00788	0.0154	0.874	-1.14	168	192	11	118764584	118796318	-
BCLAF1	0.00386	0.00927	0.0178	1.11	1.11	121	109	6	136578001	136610990	-
BCO2	1.61e-06	1.54e-06	7.39e-06	0.265	-3.77	0.698	2.63	11	112046190	112095423	+
BCOR	1.66e-08	7.58e-09	7.61e-08	1.61	1.61	30.6	19	X	39909068	40036583	-
BCORL1	0.0825	0.303	0.379	1.06	1.06	13.8	13	X	129115083	129192059	+
BCR	0.0751	0.271	0.345	1.04	1.04	101	97.6	22	23521891	23660225	+
BCS1L	3.5e-07	2.68e-07	1.61e-06	0.557	-1.79	9.31	16.7	2	219523487	219528167	+
BCYRN1	0.00534	0.0133	0.0245	0.604	-1.66	0.644	1.07	2	47558199	47571657	+
BDH1	8.18e-06	9.68e-06	3.76e-05	0.711	-1.41	20.5	28.8	3	197236654	197300195	-
BDH2	0.0236	0.0711	0.108	0.915	-1.09	27.3	29.9	4	104000592	104021041	-
BDKRB1	0.0027	0.0062	0.0124	1.55	1.55	2.9	1.87	14	96722161	96735305	+
BDKRB2	1.24e-05	1.56e-05	5.7e-05	1.4	1.4	45.2	32.3	14	96671016	96710667	+
BDNF	1.08e-05	1.33e-05	4.97e-05	3.4	3.4	2.27	0.667	11	27676440	27743606	-
BDNF-AS	0.081	0.297	0.373	1.25	1.25	1.24	0.993	11	27528385	27719722	+
BDP1	1.62e-06	1.55e-06	7.43e-06	1.58	1.58	64.4	40.8	5	70751442	70863650	+
BEAN1	5.11e-09	1.88e-09	2.35e-08	3.59	3.59	5.83	1.62	16	66461200	66527433	+
BECN1	0.00124	0.00262	0.00569	0.884	-1.13	71.5	80.9	17	40962152	40985368	-
BEGAIN	0.0503	0.17	0.231	0.531	-1.88	0.12	0.225	14	101003486	101053751	-
BEND3	2.2e-06	2.19e-06	1.01e-05	0.572	-1.75	4.16	7.27	6	107386386	107436474	-
BEND3P3	0.2	0.898	0.919	1.02	1.02	0.245	0.239	10	81444250	81444740	-
BEND6	0.0431	0.142	0.198	0.871	-1.15	3.94	4.52	6	56819773	56892141	+
BEND7	0.0419	0.138	0.193	1.23	1.23	4.08	3.32	10	13480484	13570975	-
BEST1	0.00132	0.00282	0.00607	0.587	-1.7	3.14	5.35	11	61717293	61732988	+
BEST2	3.56e-06	3.78e-06	1.64e-05	8.71	8.71	0.782	0.0898	19	12862516	12869273	+
BEST4	0.0774	0.281	0.356	0.773	-1.29	0.383	0.495	1	45249257	45253378	-
BET1	0.0026	0.00597	0.012	0.857	-1.17	17.2	20.1	7	93592074	93633695	-
BET1L	7.86e-07	6.82e-07	3.61e-06	0.729	-1.37	35.7	49	11	167784	207429	-
BEX1	2.63e-05	3.61e-05	0.000121	0.107	-9.33	0.0482	0.449	X	102317579	102319169	-
BEX2	0.0145	0.0407	0.0666	1.21	1.21	5.02	4.15	X	102564274	102565975	-
BEX4	5.28e-05	7.9e-05	0.000243	1.76	1.76	3.64	2.07	X	102470020	102472175	+
BFAR	3.06e-07	2.31e-07	1.41e-06	0.717	-1.39	74.7	104	16	14726672	14763094	+
BFSP1	2.68e-08	1.33e-08	1.23e-07	2.18	2.18	11.6	5.32	20	17474550	17549866	-
BGLAP	0.0629	0.22	0.289	1.44	1.44	0.29	0.202	1	156211753	156213113	+
BGN	1.15e-08	4.91e-09	5.27e-08	2.72	2.72	8.87	3.26	HG1497_PATCH	152663411	152678027	+
BHLHB9	0.00208	0.00465	0.00955	1.23	1.23	8.88	7.21	X	101975616	102008469	+
BHLHE40	1.44e-07	9.64e-08	6.6e-07	0.695	-1.44	64.7	93.1	3	5020801	5027009	+
BHLHE40-AS1	0.0435	0.144	0.2	1.73	1.73	0.232	0.135	3	4938493	5021647	-
BHLHE41	6.41e-07	5.38e-07	2.94e-06	2.14	2.14	7.12	3.33	12	26272959	26278061	-
BICC1	0.000117	0.000191	0.000537	0.76	-1.32	10.8	14.2	10	60272900	60591196	+
BICD1	0.211	0.962	0.971	1.01	1.01	8.92	8.8	12	32259769	32536568	+
BICD2	2.5e-06	2.54e-06	1.15e-05	1.27	1.27	191	150	9	95473645	95527095	-
BID	3.05e-10	5.77e-11	1.4e-09	0.492	-2.03	25.3	51.4	22	18216906	18257537	-
BIK	0.00285	0.00658	0.0131	1.32	1.32	6.8	5.17	22	43506754	43525719	+
BIN1	1.55e-08	7e-09	7.11e-08	0.615	-1.63	19.6	31.9	2	127805603	127864932	-
BIN3	0.164	0.697	0.753	1.02	1.02	26.6	26.2	8	22477931	22526662	-
BIRC2	5.94e-05	9.01e-05	0.000273	1.22	1.22	95.7	78.5	11	102217942	102249402	+
BIRC3	1.38e-09	3.76e-10	6.32e-09	1.78	1.78	293	165	11	102188215	102210135	+
BIRC5	5.5e-08	3.09e-08	2.53e-07	2.37	2.37	10.3	4.36	17	76210267	76221718	+
BIRC6	0.176	0.76	0.807	0.988	-1.01	134	136	2	32582096	32843967	+
BIVM	0.165	0.701	0.756	0.984	-1.02	29.4	29.9	13	103451399	103493886	+
BIVM-ERCC5	0.136	0.554	0.626	0.969	-1.03	25	25.8	13	103459704	103524749	+
BLCAP	1.64e-06	1.57e-06	7.53e-06	1.28	1.28	223	175	20	36120874	36156334	-
BLM	7.51e-06	8.76e-06	3.45e-05	2.3	2.3	3.79	1.65	15	91260558	91358860	+
BLMH	0.00447	0.0109	0.0206	0.851	-1.18	15.2	17.9	17	28575218	28619075	-
BLNK	1.49e-06	1.41e-06	6.85e-06	1.69	1.69	14.4	8.53	10	97951458	98031345	-
BLOC1S1	0.0597	0.208	0.275	0.933	-1.07	21	22.5	12	56109820	56113872	+
BLOC1S2	0.165	0.702	0.757	1.02	1.02	70.7	69.4	10	102033713	102046470	-
BLOC1S3	0.0126	0.0349	0.0581	0.852	-1.17	11.9	14	19	45682003	45685060	+
BLOC1S4	0.00929	0.0248	0.0427	0.844	-1.18	8	9.48	4	6717842	6719388	+
BLOC1S5	1.12e-06	1.02e-06	5.16e-06	0.646	-1.55	10.6	16.4	6	8013800	8064648	-
BLOC1S5-TXNDC5	0.00547	0.0137	0.0251	0.624	-1.6	7.05	11.3	6	7881755	8064598	-
BLOC1S6	3.83e-07	2.97e-07	1.76e-06	1.39	1.39	58.8	42.4	15	45879321	45908198	+
BLVRA	0.137	0.558	0.63	1.03	1.03	43.4	42.2	7	43798279	43846940	+
BLVRB	9.93e-09	4.12e-09	4.56e-08	0.609	-1.64	34.3	56.3	19	40953696	40971748	-
BLZF1	0.000102	0.000164	0.000468	0.823	-1.22	29.5	35.8	1	169337208	169365779	+
BMF	3.5e-14	2.52e-16	1.61e-13	7.04	7.04	99.8	14.2	15	40380091	40401094	-
BMI1	0.00141	0.00303	0.00647	1.16	1.16	37.4	32.4	10	22610140	22620414	+
BMP1	1.02e-06	9.19e-07	4.7e-06	1.33	1.33	210	159	8	22022249	22069840	+
BMP2	1.73e-07	1.19e-07	7.95e-07	1.96	1.96	24.6	12.5	20	6748311	6760928	+
BMP2K	1.28e-10	1.93e-11	5.88e-10	1.94	1.94	69.8	36	4	79697496	79837527	+
BMP4	6.7e-08	3.91e-08	3.08e-07	4.54	4.54	2.87	0.632	14	54416454	54425480	-
BMP8B	0.0469	0.157	0.216	0.651	-1.54	0.236	0.362	1	40222854	40254534	-
BMPER	0.0984	0.373	0.452	0.747	-1.34	0.157	0.21	7	33944523	34195485	+
BMPR1A	2.15e-05	2.89e-05	9.89e-05	1.3	1.3	34	26.1	10	88516407	88692596	+
BMPR1APS1	0.0852	0.315	0.392	2.07	2.07	0.129	0.0622	6	129478668	129480266	-
BMPR1APS2	0.135	0.55	0.622	1.34	1.34	0.236	0.176	11	121232559	121233575	-
BMPR1B	0.215	0.982	0.986	1.01	1.01	0.472	0.467	4	95679119	96079600	+
BMPR2	9.05e-06	1.09e-05	4.16e-05	1.36	1.36	137	101	2	203241659	203432475	+
BMS1	0.109	0.424	0.502	1.03	1.03	83.3	80.9	10	43278249	43330386	+
BMS1P1	0.0152	0.0432	0.0701	0.767	-1.3	2.52	3.29	10	46737612	46761206	-
BMS1P10	0.00134	0.00288	0.00618	0.648	-1.54	2.1	3.24	9	67327775	67334984	-
BMS1P11	0.0441	0.146	0.203	3.87	3.87	0.178	0.046	9	69718152	69721730	-
BMS1P15	0.0215	0.0639	0.0988	0.619	-1.61	0.332	0.536	15	20359029	20366080	+
BMS1P16	0.21	0.954	0.964	0.778	-1.29	0.112	0.144	15	21365634	21372687	+
BMS1P2	0.047	0.157	0.216	0.814	-1.23	1.28	1.58	10	47228366	47241943	-
BMS1P20	0.189	0.835	0.869	1.02	1.02	3.09	3.02	22	22657589	22677204	+
BMS1P4	0.00661	0.0169	0.0304	0.334	-2.99	0.0916	0.274	10	75475601	75490228	-
BMS1P5	0.127	0.506	0.582	1.12	1.12	2.07	1.86	10	48901102	48950973	-
BMS1P9	0.00976	0.0262	0.0449	0.537	-1.86	0.434	0.808	9	66960613	66964190	+
BNC1	0.188	0.828	0.863	1.01	1.01	267	266	15	83924655	83953467	-
BNC2	0.00172	0.00379	0.00793	3.43	3.43	0.306	0.0892	9	16409501	16870842	-
BNIP1	0.00538	0.0134	0.0247	0.805	-1.24	6.03	7.49	5	172571445	172591391	+
BNIP2	4.34e-07	3.45e-07	1.99e-06	0.747	-1.34	72.6	97.2	15	59951345	59981734	-
BNIP3	0.000587	0.00115	0.0027	0.847	-1.18	46.1	54.5	10	133781578	133795436	-
BNIP3L	4.67e-12	2.6e-13	2.15e-11	2.21	2.21	99.1	44.7	8	26240414	26363153	+
BNIP3P1	0.162	0.686	0.743	1.18	1.18	0.183	0.155	14	28733596	28735181	+
BNIPL	0.000632	0.00125	0.00291	1.31	1.31	14	10.7	1	151009046	151020077	+
BOC	0.0305	0.0956	0.14	0.703	-1.42	0.496	0.706	3	112929850	113006304	+
BOD1	1.35e-05	1.71e-05	6.21e-05	0.783	-1.28	34.1	43.5	5	173034517	173043664	-
BOD1L1	0.00159	0.00347	0.00733	1.38	1.38	100	72.6	4	13570362	13629348	-
BOK	4.54e-10	9.66e-11	2.09e-09	0.536	-1.87	34.7	64.8	2	242498136	242513547	+
BOLA1	0.0191	0.0559	0.0878	0.838	-1.19	4.26	5.09	1	149859440	149872352	+
BOLA2	3.33e-05	4.72e-05	0.000153	0.527	-1.9	3.14	5.95	16	29464914	29466286	-
BOLA2B	1.94e-07	1.36e-07	8.93e-07	0.453	-2.21	4.58	10.1	16	30204255	30205628	-
BOLA3	7.35e-08	4.36e-08	3.38e-07	0.496	-2.02	8.07	16.3	2	74362525	74375122	-
BOLA3-AS1	0.022	0.0658	0.101	0.707	-1.41	0.911	1.29	2	74375136	74377189	+
BOP1	9.89e-09	4.1e-09	4.55e-08	0.529	-1.89	18.2	34.3	8	145486055	145515083	-
BORA	6.52e-06	7.49e-06	3e-05	1.62	1.62	8.41	5.2	13	73302061	73330337	+
BPGM	0.00145	0.00314	0.00668	1.23	1.23	20.6	16.8	7	134331560	134364566	+
BPHL	1.09e-05	1.35e-05	5.01e-05	0.71	-1.41	11.2	15.7	6	3118608	3153813	+
BPIFC	0.000587	0.00115	0.0027	3.87	3.87	0.407	0.105	22	32809834	32860472	-
BPNT1	0.000125	0.000206	0.000575	0.785	-1.27	24.5	31.2	1	220230824	220263805	-
BPTF	6.61e-08	3.85e-08	3.04e-07	1.47	1.47	122	83.4	17	65821640	65980495	+
BRAF	3.2e-05	4.51e-05	0.000147	1.45	1.45	40.9	28.1	7	140419127	140624565	-
BRAP	0.00263	0.00605	0.0121	1.15	1.15	25.5	22.1	12	112079950	112123791	-
BRAT1	0.034	0.108	0.156	1.07	1.07	38.6	35.9	7	2577511	2595362	-
BRCA1	2.28e-08	1.1e-08	1.05e-07	2.04	2.04	10.8	5.27	17	41196312	41277501	-
BRCA2	0.0134	0.0372	0.0616	1.47	1.47	2.99	2.04	13	32889611	32973806	+
BRCC3	0.00173	0.0038	0.00795	0.846	-1.18	23.4	27.6	HG1497_PATCH	154239888	154291543	+
BRD1	6.51e-06	7.48e-06	2.99e-05	1.32	1.32	45	34.1	22	50166931	50221161	-
BRD2	0.000924	0.0019	0.00425	1.13	1.13	225	199	6	32936437	32949283	+
BRD2-IT1	0.102	0.392	0.47	0.779	-1.28	0.128	0.165	6	32938009	32938664	+
BRD3	0.000342	0.000632	0.00157	1.19	1.19	41.5	34.9	9	136895427	136933658	-
BRD4	5.64e-06	6.36e-06	2.59e-05	1.38	1.38	50.8	36.9	19	15347647	15443357	-
BRD7	0.065	0.229	0.299	1.05	1.05	74.4	70.8	16	50347398	50402846	-
BRD7P2	0.143	0.589	0.657	0.869	-1.15	0.378	0.435	3	159818478	159820662	+
BRD8	1.6e-05	2.07e-05	7.36e-05	1.32	1.32	30.4	23.1	5	137475455	137514676	-
BRD9	0.000504	0.000972	0.00232	0.854	-1.17	32	37.5	5	850406	892940	-
BRE	3.23e-08	1.65e-08	1.48e-07	0.531	-1.88	20.6	38.8	2	28112808	28561769	+
BRF1	0.133	0.541	0.613	1.03	1.03	26.2	25.5	14	105675623	105781927	-
BRF2	0.00245	0.00559	0.0113	0.802	-1.25	7.86	9.8	8	37700786	37707423	-
BRI3	0.0322	0.102	0.148	0.931	-1.07	54.9	59	7	97881691	97937163	+
BRI3BP	5.74e-10	1.28e-10	2.64e-09	0.33	-3.03	8.76	26.5	12	125478246	125515778	+
BRICD5	0.00355	0.00842	0.0163	1.88	1.88	1.29	0.685	16	2259254	2261952	-
BRIP1	0.169	0.724	0.776	0.976	-1.02	7.94	8.14	17	59758627	59940883	-
BRIX1	3.76e-07	2.91e-07	1.73e-06	0.658	-1.52	20	30.4	5	34915481	34926102	+
BRK1	5.25e-07	4.29e-07	2.41e-06	0.676	-1.48	103	153	3	10157276	10168875	+
BRMS1	0.0686	0.244	0.315	0.944	-1.06	44.3	46.9	11	66104804	66112597	-
BRMS1L	0.000395	0.000743	0.00182	0.8	-1.25	19	23.8	14	36295524	36401532	+
BROX	0.191	0.844	0.876	1.01	1.01	41.1	40.7	1	222885895	222908539	+
BRPF1	0.047	0.157	0.216	1.09	1.09	20.4	18.7	3	9773413	9789703	+
BRPF3	1.48e-06	1.4e-06	6.79e-06	1.47	1.47	34.5	23.6	6	36164521	36200568	+
BRSK1	0.00102	0.00212	0.00468	0.516	-1.94	0.605	1.17	19	55793440	55823902	+
BRSK2	0.0237	0.0714	0.109	0.459	-2.18	0.117	0.255	11	1411129	1483920	+
BRWD1	0.0102	0.0275	0.0469	1.12	1.12	86	76.8	21	40556102	40693486	-
BRWD3	1.16e-11	8.27e-13	5.31e-11	2.45	2.45	79.4	32.4	X	79926353	80065188	-
BSCL2	0.000159	0.00027	0.000733	0.726	-1.38	16.2	22.3	11	62457747	62477318	-
BSDC1	9.04e-07	8.01e-07	4.15e-06	1.33	1.33	88	66.2	1	32830704	32860333	-
BSG	0.000597	0.00117	0.00274	1.16	1.16	389	334	19	571297	583494	+
BSN	0.197	0.884	0.907	0.948	-1.05	0.243	0.256	3	49591922	49708979	+
BSPRY	0.00765	0.0199	0.0352	2.35	2.35	0.282	0.12	9	116111821	116133514	+
BST1	0.000968	0.00201	0.00445	0.526	-1.9	1.22	2.32	4	15704573	15739937	+
BST2	4.14e-10	8.63e-11	1.9e-09	5.28	5.28	215	40.7	19	17513748	17516458	-
BTAF1	0.0995	0.379	0.457	0.953	-1.05	56.4	59.2	10	93683526	93790083	+
BTBD1	7.28e-06	8.47e-06	3.35e-05	0.799	-1.25	86.4	108	15	83685174	83736107	-
BTBD10	5.83e-08	3.34e-08	2.68e-07	0.686	-1.46	53.3	77.7	11	13409548	13484845	-
BTBD11	0.00475	0.0116	0.0218	1.28	1.28	5.59	4.36	12	107712190	108053420	+
BTBD19	0.00737	0.0191	0.0339	0.533	-1.88	0.627	1.18	1	45274154	45281258	+
BTBD2	0.0862	0.32	0.396	0.952	-1.05	105	110	19	1985447	2034881	-
BTBD3	1.09e-07	7.02e-08	5.02e-07	0.715	-1.4	97.5	136	20	11871371	11907258	+
BTBD6	0.0647	0.227	0.297	0.948	-1.05	39.3	41.5	14	105714827	105717431	+
BTBD7	0.0614	0.214	0.282	1.06	1.06	49.9	47.2	14	93703896	93799439	-
BTBD8	0.126	0.501	0.577	1.13	1.13	0.897	0.795	1	92545862	92613394	+
BTBD9	0.0745	0.269	0.342	1.06	1.06	21.5	20.3	6	38136227	38607925	-
BTC	0.208	0.941	0.954	1.2	1.2	0.252	0.21	4	75669969	75719897	-
BTD	0.00692	0.0178	0.0318	0.838	-1.19	9.13	10.9	3	15642848	15687330	+
BTF3	5.2e-08	2.89e-08	2.39e-07	0.692	-1.44	422	609	5	72794233	72801461	+
BTF3L4	0.0953	0.359	0.438	1.04	1.04	58.1	55.9	1	52521797	52556389	+
BTF3L4P2	0.0496	0.167	0.228	1.43	1.43	0.662	0.465	2	159860287	159861066	+
BTF3P10	0.0676	0.239	0.311	0.748	-1.34	0.334	0.447	6	150299052	150299553	+
BTG1	1.17e-10	1.73e-11	5.38e-10	1.97	1.97	254	129	12	92536286	92539674	-
BTG2	2.03e-07	1.42e-07	9.31e-07	1.33	1.33	295	223	1	203274619	203278731	+
BTG3	0.0235	0.071	0.108	1.08	1.08	48	44.3	21	18965971	18985266	-
BTN2A1	0.000114	0.000185	0.000522	1.26	1.26	21.4	17	6	26458150	26476850	+
BTN2A2	3.56e-09	1.22e-09	1.63e-08	2.03	2.03	18.8	9.25	6	26383324	26395103	+
BTN2A3P	0.000296	0.000538	0.00136	1.94	1.94	3.05	1.57	6	26421619	26432612	+
BTN3A1	3.31e-11	3.47e-12	1.52e-10	2.26	2.26	39.6	17.5	6	26402465	26415445	+
BTN3A2	9.99e-09	4.15e-09	4.59e-08	1.68	1.68	44.2	26.3	6	26365387	26378547	+
BTN3A3	1.36e-05	1.73e-05	6.26e-05	1.36	1.36	21.9	16.1	6	26440700	26453644	+
BTRC	0.0451	0.15	0.207	1.07	1.07	44.8	41.8	10	103113820	103317079	+
BUB1	1.6e-09	4.49e-10	7.36e-09	2.69	2.69	11.1	4.13	2	111395275	111435692	-
BUB1B	1.65e-09	4.68e-10	7.59e-09	2.81	2.81	12.6	4.49	15	40453224	40513338	+
BUB3	0.000688	0.00137	0.00316	0.867	-1.15	80.2	92.5	10	124913793	124924887	+
BUD13	0.0207	0.0612	0.0952	1.11	1.11	16.2	14.6	11	116618886	116643705	-
BUD31	4.02e-09	1.41e-09	1.85e-08	0.589	-1.7	35.1	59.6	7	99006264	99017240	+
BVES	4.78e-08	2.61e-08	2.2e-07	1.7	1.7	22.7	13.4	6	105544697	105585050	-
BVES-AS1	0.21	0.955	0.965	0.973	-1.03	0.583	0.599	6	105584183	105617821	+
BX322557.10	0.00082	0.00166	0.00377	1.48	1.48	3.89	2.63	21	46707967	46711654	+
BYSL	5.4e-09	2e-09	2.48e-08	0.487	-2.05	10.1	20.7	6	41888926	41900785	+
BZRAP1	0.14	0.572	0.643	0.955	-1.05	0.362	0.379	17	56378592	56406153	-
BZW1	0.00237	0.00539	0.0109	1.14	1.14	252	221	2	201675317	201688570	+
BZW1P2	0.167	0.711	0.766	0.958	-1.04	4.3	4.49	3	116364592	116365575	-
BZW2	1.53e-09	4.25e-10	7.02e-09	0.548	-1.83	48.7	89	7	16685756	16746149	+
C10orf10	0.0241	0.0728	0.111	0.796	-1.26	5.32	6.69	10	45466429	45474259	-
C10orf118	0.000879	0.0018	0.00404	1.36	1.36	43.1	31.8	10	115880621	115933980	-
C10orf12	2.49e-06	2.52e-06	1.15e-05	1.66	1.66	8.06	4.85	10	98741041	98745583	+
C10orf2	1.74e-06	1.67e-06	7.98e-06	0.696	-1.44	12.7	18.2	10	102747124	102754159	+
C10orf25	0.0058	0.0146	0.0267	0.483	-2.07	0.275	0.569	10	45493146	45496337	-
C10orf32	0.00485	0.0119	0.0223	1.19	1.19	13.4	11.2	10	104613980	104624719	+
C10orf32-ASMT	0.046	0.153	0.211	0.582	-1.72	0.217	0.373	10	104614029	104661657	+
C10orf35	0.2	0.897	0.918	0.981	-1.02	1.09	1.11	10	71390007	71393353	+
C10orf54	2.59e-09	8.31e-10	1.19e-08	0.123	-8.13	0.371	3.02	10	73507316	73533256	-
C10orf55	0.0373	0.12	0.171	1.17	1.17	3.66	3.12	10	75669727	75682536	-
C10orf67	0.000129	0.000213	0.000593	0.189	-5.29	0.144	0.764	10	23556124	23633775	-
C10ORF68	0.163	0.694	0.75	0.841	-1.19	0.235	0.28	10	32832297	33171803	+
C10orf76	4.48e-05	6.56e-05	0.000206	1.27	1.27	30.9	24.4	10	103605356	103815951	-
C10orf82	9.48e-05	0.000151	0.000436	0.22	-4.54	0.195	0.883	10	118423207	118429776	-
C10orf88	0.216	0.991	0.993	1	1	9.04	9.01	10	124690419	124713920	-
C10orf91	0.00153	0.00332	0.00703	0.407	-2.46	0.232	0.57	10	134257831	134262913	+
C10orf95	8.28e-06	9.82e-06	3.81e-05	0.293	-3.41	0.486	1.66	10	104209594	104211301	-
C10orf99	0.0725	0.26	0.333	1.06	1.06	40.1	37.7	10	85933494	85945051	+
C11orf1	0.000493	0.000949	0.00227	0.728	-1.37	6.83	9.39	11	111749659	111756700	+
C11orf24	1.28e-05	1.61e-05	5.89e-05	0.727	-1.38	14	19.2	11	68028803	68039470	-
C11orf30	8.39e-06	9.97e-06	3.86e-05	1.46	1.46	15.5	10.6	11	76155967	76264070	+
C11orf31	3.26e-06	3.42e-06	1.5e-05	0.696	-1.44	29.4	42.3	11	57508825	57510987	+
C11orf35	0.115	0.452	0.529	0.922	-1.08	2.09	2.27	11	554855	560780	-
C11orf45	0.161	0.682	0.741	0.963	-1.04	5	5.19	11	128769460	128775931	-
C11orf48	5.44e-07	4.48e-07	2.5e-06	0.662	-1.51	19.4	29.3	11	62430287	62439728	-
C11orf49	0.122	0.484	0.56	0.961	-1.04	22	22.9	11	46958240	47185937	+
C11orf52	0.00233	0.00527	0.0107	0.758	-1.32	4.19	5.53	11	111788756	111797597	+
C11orf54	1.09e-05	1.35e-05	5.01e-05	0.674	-1.48	7.75	11.5	11	93474757	93497916	+
C11orf57	1.97e-05	2.61e-05	9.05e-05	0.781	-1.28	37.8	48.3	11	111944810	111955875	+
C11orf58	9.63e-07	8.6e-07	4.42e-06	1.31	1.31	118	90.1	11	16634679	16778429	+
C11orf63	1.42e-05	1.82e-05	6.55e-05	1.64	1.64	9.21	5.61	11	122753391	122830507	+
C11orf65	0.0517	0.176	0.238	0.643	-1.55	0.291	0.452	11	108179246	108338259	-
C11orf68	0.00136	0.00293	0.00627	0.852	-1.17	21.2	24.9	11	65684279	65686589	-
C11orf70	0.186	0.818	0.855	0.977	-1.02	5.52	5.64	11	101918174	101955292	+
C11orf71	0.000307	0.000561	0.00141	0.432	-2.32	0.487	1.13	11	114262165	114271140	-
C11orf73	0.000376	0.000704	0.00173	0.796	-1.26	21.7	27.2	11	86013253	86056970	+
C11orf74	0.066	0.233	0.304	1.1	1.1	9.02	8.19	11	36616051	36694824	+
C11orf80	0.0994	0.378	0.457	1.05	1.05	25.2	24.1	11	66511922	66610988	+
C11orf82	0.000309	0.000565	0.00142	1.72	1.72	2.12	1.23	11	82611017	82669320	+
C11orf83	0.0254	0.0774	0.117	0.871	-1.15	8.75	10	11	62437745	62441160	+
C11orf84	0.146	0.602	0.67	0.968	-1.03	17.1	17.6	11	63580860	63595191	+
C11orf95	8.67e-07	7.63e-07	3.98e-06	1.63	1.63	22.1	13.6	11	63527364	63536114	-
C11orf96	0.0171	0.0491	0.0784	2.58	2.58	0.193	0.0748	11	43946892	43965889	+
C12orf10	3.21e-07	2.43e-07	1.47e-06	0.609	-1.64	15.9	26.1	12	53693470	53700962	+
C12orf23	0.0902	0.337	0.414	0.963	-1.04	38	39.4	12	107349497	107372557	+
C12orf29	3.9e-05	5.62e-05	0.000179	0.774	-1.29	25.9	33.4	12	88427623	88443938	+
C12orf36	3.91e-05	5.64e-05	0.00018	5.5	5.5	1.06	0.194	12	13524023	13540102	-
C12orf4	0.00145	0.00313	0.00667	0.845	-1.18	14.1	16.7	12	4596894	4647675	-
C12orf43	0.058	0.201	0.267	0.918	-1.09	11.5	12.5	12	121440225	121454306	-
C12orf44	3.98e-05	5.74e-05	0.000183	0.773	-1.29	22.9	29.6	12	52463030	52471279	+
C12orf45	9.28e-06	1.12e-05	4.26e-05	0.525	-1.91	4.7	8.96	12	105380088	105443516	+
C12orf49	0.00433	0.0105	0.0199	0.842	-1.19	24.3	28.8	12	117153593	117175876	-
C12orf5	0.00336	0.00791	0.0155	0.853	-1.17	36.3	42.5	12	4430371	4462339	+
C12orf54	7.82e-07	6.77e-07	3.59e-06	0.406	-2.46	1.42	3.5	12	48876286	48890296	+
C12orf55	0.000335	0.000618	0.00154	2.97	2.97	0.622	0.209	12	96883349	97269334	+
C12orf57	0.000128	0.000211	0.000589	0.749	-1.34	18.3	24.4	12	7052141	7055167	+
C12orf60	0.196	0.873	0.899	1.03	1.03	1.31	1.28	12	14956506	15059521	+
C12orf65	0.0103	0.0278	0.0474	0.873	-1.15	14.5	16.6	12	123717463	123742507	+
C12orf66	0.0071	0.0183	0.0326	0.815	-1.23	5.71	7.01	12	64580096	64616077	-
C12orf68	0.03	0.0936	0.138	1.55	1.55	0.467	0.301	12	48577366	48579710	+
C12orf73	0.000609	0.00119	0.0028	0.733	-1.36	5.47	7.47	12	104343980	104359487	-
C12orf75	3.16e-11	3.26e-12	1.45e-10	0.486	-2.06	73.3	151	12	105629068	105789876	+
C12orf76	1.62e-05	2.1e-05	7.46e-05	0.668	-1.5	6.95	10.4	12	110465872	110511492	-
C12orf79	1.81e-05	2.37e-05	8.31e-05	2.48	2.48	1.64	0.66	12	92378756	92536691	-
C14orf1	0.0133	0.0369	0.0611	0.893	-1.12	42.7	47.8	14	76116134	76127533	-
C14orf119	4.86e-08	2.66e-08	2.23e-07	0.665	-1.5	42.2	63.4	14	23563974	23569666	+
C14orf132	0.0161	0.0458	0.0738	2.37	2.37	0.215	0.0908	14	96505661	96560418	+
C14orf142	0.000572	0.00112	0.00263	0.657	-1.52	3.99	6.07	14	93669239	93673440	-
C14orf159	0.000206	0.000359	0.000945	1.21	1.21	34.4	28.4	14	91526677	91691977	+
C14orf166	1.03e-07	6.55e-08	4.73e-07	0.652	-1.53	70	107	14	52456193	52471421	+
C14orf169	0.061	0.213	0.28	1.13	1.13	7.27	6.43	14	73957669	73960097	+
C14orf182	0.207	0.94	0.953	1.01	1.01	1.04	1.03	14	50448430	50474239	-
C14orf2	2.18e-08	1.04e-08	1e-07	0.555	-1.8	34.4	62	14	104378625	104394607	-
C14orf28	0.0081	0.0213	0.0373	1.29	1.29	3.8	2.94	14	45366498	45376461	+
C14orf79	0.188	0.831	0.865	0.987	-1.01	9.81	9.93	14	105452112	105476820	+
C14orf80	0.0962	0.363	0.442	1.09	1.09	3.78	3.46	14	105956192	105965913	+
C14orf93	0.000284	0.000514	0.0013	0.793	-1.26	11.3	14.3	14	23456110	23479376	-
C15orf27	0.000828	0.00168	0.0038	2.8	2.8	0.929	0.332	15	76352178	76521463	+
C15orf37	0.12	0.474	0.551	0.468	-2.13	0.0939	0.201	15	80215113	80217195	+
C15orf38	0.000108	0.000175	0.000496	1.27	1.27	32.3	25.4	15	90443159	90456189	-
C15orf38-AP3S2	4.53e-06	4.97e-06	2.08e-05	1.53	1.53	25.2	16.5	15	90377540	90456115	-
C15orf39	0.000323	0.000593	0.00148	1.2	1.2	39.2	32.7	15	75487984	75504511	+
C15orf40	0.0721	0.258	0.331	0.922	-1.08	7.86	8.52	15	83657193	83680394	-
C15orf41	0.00181	0.00399	0.0083	0.824	-1.21	12.8	15.5	15	36871812	37102450	+
C15orf48	2.84e-05	3.95e-05	0.00013	0.255	-3.92	0.365	1.43	15	45722727	45740960	+
C15orf52	0.139	0.568	0.639	0.964	-1.04	35.5	36.8	15	40623653	40633169	-
C15orf57	0.194	0.865	0.893	1.01	1.01	15.8	15.7	15	40820882	40857257	-
C15orf61	0.00015	0.000253	0.000691	0.571	-1.75	2.6	4.56	15	67813406	67819629	+
C15orf62	0.00171	0.00375	0.00785	1.73	1.73	2.28	1.32	15	41062159	41064644	+
C15orf65	0.118	0.466	0.543	1.11	1.11	1.29	1.16	15	55700746	55710963	+
C16orf13	0.000247	0.000442	0.00114	0.811	-1.23	22.9	28.3	16	684429	686359	-
C16orf45	3.94e-06	4.25e-06	1.81e-05	0.694	-1.44	15.6	22.5	16	15528152	15718886	+
C16orf46	0.0236	0.0713	0.109	0.67	-1.49	0.523	0.78	16	81087102	81110873	-
C16orf52	0.0285	0.0885	0.131	1.11	1.11	12	10.9	16	22018959	22098856	+
C16orf58	0.0276	0.0853	0.127	0.929	-1.08	39.9	43	16	31500792	31520631	-
C16orf59	0.201	0.902	0.922	0.993	-1.01	1.34	1.35	16	2510081	2514965	+
C16orf62	1.07e-07	6.86e-08	4.92e-07	0.698	-1.43	45.6	65.3	16	19566562	19718116	+
C16orf70	5.29e-06	5.93e-06	2.43e-05	0.723	-1.38	14.9	20.7	16	67143861	67182443	+
C16orf72	0.000728	0.00146	0.00335	1.16	1.16	56	48.4	16	9185505	9215498	+
C16orf74	1.42e-06	1.33e-06	6.52e-06	0.611	-1.64	15.8	25.8	16	85723690	85784736	-
C16orf80	2.57e-06	2.61e-06	1.18e-05	0.653	-1.53	11.5	17.5	16	58147496	58163355	-
C16orf86	0.0239	0.0723	0.11	1.41	1.41	1	0.711	16	67700719	67702662	+
C16orf87	0.0118	0.0322	0.0541	1.15	1.15	11.2	9.71	16	46830519	46865324	-
C16orf91	1.52e-05	1.95e-05	6.99e-05	0.659	-1.52	6.11	9.27	16	1469745	1479346	-
C16orf93	0.000337	0.000622	0.00155	2.29	2.29	1.07	0.465	16	30768744	30774032	-
C16orf95	0.00226	0.00508	0.0104	0.488	-2.05	0.431	0.883	16	87117168	87351023	-
C16orf96	0.0335	0.107	0.154	2.22	2.22	0.202	0.0912	16	4606491	4650716	+
C16orf98	0.0038	0.00909	0.0175	1.65	1.65	1.37	0.828	16	31213206	31214774	+
C17orf100	0.0424	0.139	0.195	1.24	1.24	2.04	1.64	17	6554971	6556792	+
C17orf103	0.045	0.149	0.207	1.09	1.09	17.7	16.2	17	21142183	21156723	-
C17orf107	0.0755	0.273	0.347	1.19	1.19	1.48	1.25	17	4802713	4806228	+
C17orf49	5.88e-09	2.22e-09	2.7e-08	0.48	-2.08	15.6	32.4	17	6917814	6920845	+
C17orf51	4.69e-05	6.9e-05	0.000216	0.676	-1.48	8.53	12.6	17	21428051	21477723	-
C17orf53	0.00226	0.00509	0.0104	1.51	1.51	1.97	1.31	17	42219274	42239845	+
C17orf58	0.000641	0.00127	0.00295	0.684	-1.46	3.61	5.27	17	65987217	65989766	-
C17orf59	0.0242	0.0733	0.111	1.15	1.15	9.1	7.93	17	8091652	8093565	-
C17orf61-PLSCR3	0.0573	0.198	0.263	1.28	1.28	0.574	0.448	17	7293053	7307417	-
C17orf62	0.138	0.564	0.635	0.971	-1.03	37.2	38.4	17	80400465	80408706	-
C17orf67	0.0353	0.113	0.162	1.43	1.43	0.793	0.553	17	54869274	54916135	-
C17orf70	2.32e-05	3.15e-05	0.000107	0.71	-1.41	20.7	29.1	17	79506911	79520988	-
C17orf75	6.41e-05	9.82e-05	0.000295	0.752	-1.33	12	16	17	30651584	30677043	-
C17orf80	0.014	0.0393	0.0645	0.89	-1.12	15.8	17.8	17	71228372	71245092	+
C17orf85	9.67e-06	1.17e-05	4.45e-05	0.753	-1.33	22.5	29.9	17	3714460	3749546	-
C17orf89	0.000862	0.00176	0.00396	0.672	-1.49	3.85	5.73	17	79213039	79215082	+
C17orf96	0.016	0.0455	0.0733	0.817	-1.22	3.39	4.15	17	36827961	36831188	-
C17orf97	0.00525	0.013	0.0241	1.3	1.3	4.19	3.23	17	260118	273511	+
C17orf99	0.0567	0.196	0.261	1.39	1.39	0.568	0.407	17	76142434	76162259	+
C18orf21	3.24e-05	4.57e-05	0.000149	0.732	-1.37	16.5	22.6	18	33552046	33559242	+
C18orf25	5.86e-10	1.31e-10	2.69e-09	0.553	-1.81	25	45.2	18	43753519	43846950	+
C18orf32	0.116	0.456	0.534	0.969	-1.03	33.6	34.7	18	47008028	47013623	-
C18orf54	0.00592	0.0149	0.0272	1.27	1.27	5.33	4.2	18	51884287	51911589	+
C18orf56	0.000109	0.000177	0.000502	0.386	-2.59	0.51	1.32	18	641320	658341	-
C18orf8	0.0734	0.264	0.337	0.942	-1.06	14.2	15.1	18	21083473	21111747	+
C19orf10	1.94e-05	2.58e-05	8.94e-05	0.758	-1.32	34.6	45.7	19	4641386	4670383	-
C19orf12	1.97e-06	1.93e-06	9.06e-06	0.629	-1.59	11	17.4	19	30191721	30206365	-
C19orf24	7.45e-07	6.4e-07	3.42e-06	0.557	-1.8	14	25.1	19	1275026	1279249	+
C19orf25	0.0114	0.0312	0.0525	0.871	-1.15	17.3	19.8	19	1461142	1479556	-
C19orf26	0.0224	0.0672	0.103	0.797	-1.25	3.12	3.92	19	1228286	1238027	-
C19orf33	2.65e-08	1.31e-08	1.22e-07	0.603	-1.66	87.8	146	19	38794801	38795650	+
C19orf40	0.0952	0.359	0.438	0.899	-1.11	2.41	2.69	19	33463115	33469129	+
C19orf43	0.129	0.515	0.591	0.975	-1.03	58.9	60.4	19	12841454	12845590	-
C19orf44	0.00105	0.0022	0.00483	1.28	1.28	8.08	6.31	19	16607122	16632164	+
C19orf47	0.0624	0.218	0.287	1.09	1.09	9.54	8.79	19	40825443	40854435	-
C19orf48	3.98e-10	8.24e-11	1.83e-09	0.497	-2.01	28.2	56.8	19	51300961	51308187	-
C19orf52	0.0038	0.0091	0.0175	1.23	1.23	7.57	6.15	19	11039409	11044212	+
C19orf53	3.02e-07	2.26e-07	1.39e-06	0.649	-1.54	33.6	51.8	19	13884982	13889277	+
C19orf54	5.43e-05	8.14e-05	0.000249	0.618	-1.62	3.84	6.22	19	41246761	41257459	-
C19orf55	0.136	0.555	0.626	1.05	1.05	9.22	8.82	19	36249044	36261931	+
C19orf57	0.052	0.177	0.239	1.38	1.38	0.937	0.678	19	13993161	14017266	-
C19orf60	0.0134	0.0372	0.0615	0.861	-1.16	7.22	8.39	19	18699495	18703147	+
C19orf66	2.81e-06	2.89e-06	1.29e-05	1.42	1.42	44	31.1	19	10196798	10203929	+
C19orf68	0.00217	0.00488	0.00998	1.36	1.36	4.42	3.25	19	48673949	48700878	+
C19orf70	3.19e-08	1.63e-08	1.47e-07	0.509	-1.96	15.6	30.6	19	5678432	5680908	-
C19orf73	0.00168	0.00368	0.00772	0.418	-2.39	0.264	0.631	19	49621655	49622398	-
C19orf77	0.11	0.428	0.505	1.53	1.53	0.183	0.12	19	3474405	3480541	-
C19orf82	0.000241	0.000428	0.00111	0.747	-1.34	8.14	10.9	19	9731967	9756573	+
C19orf83	5.22e-05	7.79e-05	0.00024	0.463	-2.16	0.903	1.95	19	46144752	46146099	+
C1D	0.0076	0.0198	0.0349	1.14	1.14	22.5	19.7	2	68268262	68338081	-
C1DP1	0.172	0.741	0.791	1.27	1.27	0.182	0.143	10	32800264	32800666	-
C1GALT1	2.27e-05	3.07e-05	0.000104	0.752	-1.33	22.7	30.1	7	7196565	7288283	+
C1GALT1C1	0.0789	0.288	0.362	0.927	-1.08	11.2	12	X	119759648	119764006	-
C1orf101	0.0673	0.238	0.31	1.54	1.54	0.759	0.494	1	244617679	244804480	+
C1orf106	1.08e-07	6.93e-08	4.97e-07	1.37	1.37	82.8	60.4	1	200860176	200884864	+
C1orf109	2.03e-05	2.72e-05	9.35e-05	0.734	-1.36	14.1	19.2	1	38147242	38157915	-
C1orf110	0.0624	0.218	0.287	1.54	1.54	0.37	0.24	1	162794248	162838606	-
C1orf112	0.00411	0.00991	0.0189	1.32	1.32	4.67	3.55	1	169631245	169823222	+
C1orf115	0.208	0.945	0.957	1.01	1.01	4.37	4.32	1	220863187	220872500	+
C1orf116	1.68e-07	1.15e-07	7.72e-07	0.712	-1.41	69.9	98.2	1	207191866	207206102	-
C1orf122	1.03e-05	1.27e-05	4.75e-05	0.707	-1.41	12.4	17.5	1	38272651	38275127	+
C1orf123	3.53e-05	5.02e-05	0.000162	0.78	-1.28	20.4	26.2	1	53679771	53686290	-
C1orf131	0.0298	0.093	0.137	0.903	-1.11	11	12.2	1	231359509	231376934	-
C1orf132	0.109	0.425	0.503	0.922	-1.09	3.13	3.4	1	207974863	208042496	-
C1orf145	0.104	0.402	0.48	1.47	1.47	0.329	0.224	1	228391207	228401366	-
C1orf159	0.0865	0.321	0.398	1.07	1.07	9.39	8.8	1	1017198	1051742	-
C1orf162	0.123	0.487	0.564	0.699	-1.43	0.135	0.194	1	112016414	112021135	+
C1orf172	0.0158	0.0449	0.0725	1.13	1.13	20.8	18.4	1	27276053	27286898	-
C1orf174	0.0773	0.281	0.355	0.941	-1.06	14.8	15.7	1	3805689	3816858	-
C1orf198	0.000892	0.00183	0.0041	1.23	1.23	16.4	13.4	1	230972865	231005336	-
C1orf204	0.014	0.0392	0.0645	1.53	1.53	0.852	0.555	1	159804264	159825138	-
C1orf21	0.00629	0.016	0.0289	1.12	1.12	89.2	79.4	1	184356192	184598155	+
C1orf210	0.0866	0.321	0.398	0.891	-1.12	2.42	2.72	1	43747554	43751289	-
C1orf213	0.00161	0.0035	0.00738	1.72	1.72	1.32	0.767	1	23695490	23698333	+
C1orf216	0.198	0.885	0.909	1.01	1.01	13.8	13.6	1	36179476	36185074	-
C1orf220	0.0139	0.0388	0.0638	2.08	2.08	0.372	0.179	1	178511887	178518025	+
C1orf226	8.54e-07	7.49e-07	3.93e-06	1.68	1.68	16.5	9.84	1	162336698	162356601	+
C1orf228	0.102	0.392	0.471	1.59	1.59	0.287	0.18	1	45140364	45191264	+
C1orf233	0.000569	0.00111	0.00261	0.742	-1.35	8.39	11.3	1	1533392	1535477	-
C1orf27	0.000769	0.00155	0.00353	0.825	-1.21	23.2	28.1	1	186344890	186390511	+
C1orf35	0.196	0.876	0.902	0.99	-1.01	13	13.1	1	228288427	228293113	-
C1orf43	7.08e-06	8.2e-06	3.25e-05	0.784	-1.28	157	201	1	154179182	154193105	-
C1orf50	0.000153	0.000258	0.000704	0.666	-1.5	5.49	8.25	1	43232940	43263969	+
C1orf51	9.56e-08	5.98e-08	4.39e-07	2.66	2.66	3.91	1.47	1	150254953	150259506	+
C1orf52	0.000428	0.000811	0.00197	0.788	-1.27	13	16.5	1	85715639	85725356	-
C1orf53	0.000594	0.00116	0.00273	0.44	-2.27	0.567	1.29	1	197871777	197876498	+
C1orf54	0.00032	0.000587	0.00147	0.544	-1.84	1.2	2.21	1	150240600	150253328	+
C1orf56	2.26e-05	3.05e-05	0.000104	2.08	2.08	2.19	1.05	1	151020216	151024463	+
C1orf63	0.00132	0.00282	0.00607	1.27	1.27	42.1	33.3	1	25568728	25664705	-
C1orf74	8.56e-08	5.21e-08	3.93e-07	0.478	-2.09	6.26	13.1	1	209955661	209957905	-
C1orf85	2.39e-08	1.16e-08	1.1e-07	1.57	1.57	46.2	29.5	1	156259880	156265464	-
C1orf86	6.94e-07	5.9e-07	3.19e-06	0.615	-1.62	16	26.1	1	2115903	2144160	-
C1QBP	2.44e-11	2.36e-12	1.12e-10	0.46	-2.17	58.8	128	17	5336097	5352151	-
C1QL1	0.022	0.0657	0.101	1.59	1.59	0.568	0.358	17	43037061	43045440	-
C1QTNF1	3.21e-10	6.19e-11	1.48e-09	0.261	-3.83	2.21	8.48	17	77018896	77045871	+
C1QTNF2	0.179	0.776	0.821	0.918	-1.09	0.192	0.209	5	159774758	159797649	-
C1QTNF3	0.0378	0.122	0.174	1.36	1.36	1.67	1.23	5	34019553	34043938	-
C1QTNF6	2.49e-07	1.81e-07	1.14e-06	1.5	1.5	41.8	27.8	22	37576207	37595426	-
C1R	1.62e-07	1.11e-07	7.44e-07	1.79	1.79	357	199	12	7187513	7245204	-
C1RL	0.000849	0.00173	0.0039	0.855	-1.17	39.2	45.8	12	7242183	7261870	-
C1RL-AS1	0.000132	0.000219	0.000607	0.685	-1.46	4.37	6.38	12	7260648	7275098	+
C1S	2.18e-05	2.94e-05	0.0001	1.55	1.55	192	124	12	7096351	7178337	+
C2	0.0259	0.0791	0.119	3.29	3.29	0.148	0.0451	6	31865562	31913450	+
C20orf112	0.0171	0.0492	0.0786	1.11	1.11	23	20.6	20	31030862	31172877	-
C20orf194	7.02e-09	2.76e-09	3.23e-08	1.53	1.53	80.3	52.4	20	3229951	3388273	-
C20orf196	0.00546	0.0136	0.0251	1.28	1.28	4.52	3.53	20	5731039	5844559	+
C20orf197	0.000791	0.0016	0.00363	0.688	-1.45	3.29	4.79	20	58630980	58648009	+
C20orf24	5.88e-06	6.68e-06	2.7e-05	0.721	-1.39	39.2	54.4	20	35234137	35240961	+
C20orf27	3.04e-10	5.75e-11	1.4e-09	0.501	-2	27.4	54.7	20	3734155	3749035	-
C20orf96	0.0143	0.0401	0.0656	0.797	-1.25	3.13	3.93	20	251504	271391	-
C21orf119	3.21e-05	4.52e-05	0.000147	0.416	-2.4	1.12	2.68	21	33765439	33766255	+
C21orf2	0.0101	0.0271	0.0462	0.819	-1.22	6.17	7.53	21	45748827	45759286	-
C21orf33	3.05e-06	3.16e-06	1.4e-05	0.739	-1.35	39.8	53.8	21	45553487	45565606	+
C21orf49	0.0827	0.305	0.38	1.18	1.18	0.891	0.753	21	34144411	34266044	+
C21orf58	3.06e-07	2.31e-07	1.41e-06	3.7	3.7	3.71	1	21	47720095	47743790	-
C21orf59	0.000468	0.000895	0.00215	0.838	-1.19	21.2	25.3	21	33964389	33985177	-
C21orf67	0.191	0.845	0.877	1.07	1.07	0.757	0.705	21	46352729	46359829	-
C21orf91	3.8e-11	4.23e-12	1.74e-10	2.07	2.07	126	60.7	21	19161284	19191704	-
C22orf26	0.123	0.487	0.564	1.44	1.44	0.194	0.135	22	46445358	46450025	-
C22orf29	6.65e-05	0.000102	0.000306	0.832	-1.2	76.8	92.2	22	19833661	19842420	-
C22orf39	0.0002	0.000348	0.000918	0.772	-1.3	11.8	15.3	22	19338891	19435756	-
C22orf46	0.000298	0.000542	0.00137	1.27	1.27	21.6	16.9	22	42084943	42094141	+
C2CD2	0.137	0.557	0.629	0.974	-1.03	41.5	42.6	21	43305221	43374000	-
C2CD2L	0.0094	0.0251	0.0432	1.29	1.29	4.27	3.3	11	118972908	118989253	+
C2CD3	2.5e-06	2.54e-06	1.15e-05	1.41	1.41	28	19.9	11	73723763	73882256	-
C2CD4C	0.00016	0.000272	0.000736	0.583	-1.71	2.56	4.38	19	405438	409140	-
C2CD4D	0.146	0.605	0.672	1.13	1.13	0.186	0.165	1	151810295	151813034	-
C2CD5	0.212	0.968	0.975	0.998	-1	35.3	35.4	12	22601517	22697481	-
C2orf15	6.74e-09	2.63e-09	3.1e-08	0.564	-1.77	34.3	60.7	2	99757948	99939205	+
C2orf27A	0.0656	0.231	0.302	0.864	-1.16	2.04	2.36	2	132479948	132524974	+
C2orf42	0.0017	0.00374	0.00782	1.33	1.33	9.17	6.87	2	70377012	70475748	-
C2orf43	1.87e-05	2.47e-05	8.61e-05	0.772	-1.3	20.9	27.1	2	20883788	21022883	-
C2orf44	0.00199	0.00443	0.00913	0.769	-1.3	7.18	9.33	2	24252210	24272446	-
C2orf47	0.0486	0.163	0.224	0.912	-1.1	10.6	11.6	2	200820040	200873264	+
C2orf49	0.0485	0.163	0.223	0.934	-1.07	26.9	28.8	2	105953816	105965669	+
C2orf61	0.216	0.99	0.992	0.618	-1.62	0.137	0.222	2	47272677	47382518	-
C2orf68	1.08e-05	1.33e-05	4.97e-05	1.43	1.43	14.7	10.2	2	85833777	85839190	-
C2orf69	1.79e-06	1.73e-06	8.24e-06	0.684	-1.46	16.4	24	2	200775979	200820659	+
C2orf74	3.01e-07	2.26e-07	1.39e-06	0.651	-1.54	13	19.9	2	61372243	61391965	+
C2orf76	0.0087	0.0231	0.04	0.772	-1.3	2.72	3.52	2	120059801	120124405	-
C2orf81	0.000623	0.00123	0.00286	1.39	1.39	6.36	4.56	2	74641304	74648719	-
C2orf82	0.0306	0.096	0.141	0.665	-1.5	0.339	0.51	2	233721980	233743419	+
C3	0.0672	0.238	0.309	1.06	1.06	844	799	19	6677715	6730574	-
C3orf14	1.09e-06	9.86e-07	5e-06	0.529	-1.89	5.57	10.5	3	62304648	62321889	+
C3orf17	0.0402	0.131	0.185	1.07	1.07	37.1	34.8	3	112721287	112738709	-
C3orf18	0.115	0.449	0.527	0.751	-1.33	0.683	0.909	3	50595462	50608459	-
C3orf33	0.0879	0.327	0.404	1.15	1.15	1.98	1.73	3	155480401	155524141	-
C3orf35	0.111	0.433	0.511	0.736	-1.36	0.155	0.211	3	37427760	37476989	+
C3orf38	0.0426	0.14	0.196	1.08	1.08	18.2	16.9	3	88198893	88217880	+
C3orf52	0.0677	0.24	0.311	1.07	1.07	19.5	18.2	3	111805182	111849852	+
C3orf55	0.00177	0.00391	0.00816	0.314	-3.18	0.127	0.404	3	157261035	157395539	+
C3orf58	1.15e-07	7.43e-08	5.28e-07	1.76	1.76	14.5	8.24	3	143690640	143767562	+
C3orf62	7.51e-07	6.47e-07	3.45e-06	1.58	1.58	18.6	11.8	3	49306035	49315343	-
C3orf67	0.167	0.716	0.769	1.04	1.04	5.7	5.5	3	58703092	59035811	-
C3orf72	0.165	0.701	0.757	1.07	1.07	0.783	0.733	3	138666076	138672294	+
C3orf83	0.000564	0.0011	0.00259	0.596	-1.68	1.5	2.51	3	12556433	12602559	-
C4A	0.00601	0.0152	0.0276	0.652	-1.53	1.38	2.12	6	31949801	31970459	+
C4B	0.0774	0.282	0.356	1.17	1.17	2.59	2.21	6	31982539	32003196	+
C4orf21	1.09e-05	1.35e-05	5.01e-05	2.08	2.08	4.19	2.02	4	113460492	113558152	-
C4orf26	0.000203	0.000355	0.000935	0.0957	-10.4	0.039	0.408	4	76481258	76491096	+
C4orf27	0.11	0.429	0.506	1.06	1.06	14.4	13.6	4	170650616	170679105	-
C4orf29	0.0378	0.122	0.174	1.13	1.13	9.28	8.22	4	128886461	128960867	+
C4orf3	3.82e-06	4.1e-06	1.76e-05	0.783	-1.28	87.5	112	4	120218207	120225601	-
C4orf32	5.61e-05	8.45e-05	0.000258	1.28	1.28	19.4	15.1	4	113066553	113116413	+
C4orf33	0.000104	0.000168	0.000477	0.708	-1.41	10.3	14.5	4	130014472	130037796	+
C4orf36	0.00562	0.0141	0.0258	0.755	-1.32	3.44	4.56	4	87797358	87857355	-
C4orf46	0.00023	0.000408	0.00106	0.703	-1.42	4.66	6.63	4	159587831	159593408	-
C4orf47	0.16	0.675	0.734	0.9	-1.11	0.324	0.36	4	186347394	186370981	+
C4orf48	0.0033	0.00773	0.0151	0.674	-1.48	1.38	2.04	4	2043689	2045698	+
C5	1.42e-05	1.81e-05	6.55e-05	2.25	2.25	2.73	1.21	9	123714616	123812555	-
C5AR1	0.00602	0.0152	0.0276	1.76	1.76	0.788	0.448	19	47793280	47825324	+
C5orf15	0.2	0.898	0.919	0.995	-1	72.6	72.9	5	133291201	133304479	-
C5orf22	0.0001	0.000162	0.000461	0.774	-1.29	20.8	26.9	5	31532373	31555166	+
C5orf24	2.82e-08	1.41e-08	1.3e-07	0.686	-1.46	49.6	72.2	5	134181370	134195428	+
C5orf28	0.101	0.387	0.466	1.06	1.06	8.66	8.19	5	43444354	43483996	-
C5orf30	1.15e-06	1.05e-06	5.29e-06	0.588	-1.7	5.24	8.91	5	102594403	102614362	+
C5orf34	0.0765	0.277	0.351	1.18	1.18	1.7	1.44	5	43486803	43515248	-
C5orf38	0.00374	0.00892	0.0172	0.828	-1.21	13.2	15.9	5	2752245	2755509	+
C5orf42	6.4e-05	9.8e-05	0.000294	0.748	-1.34	21.6	28.9	5	37106330	37249531	-
C5orf45	0.123	0.488	0.565	0.945	-1.06	13.3	14	5	179261436	179289174	-
C5orf46	0.000544	0.00106	0.0025	0.18	-5.55	0.0488	0.271	5	147260289	147286102	-
[truncated: 14,686 more rows]
