# Supplementary material for: YAP1/TAZ-TEAD transcriptional networks maintain skin homeostasis by regulating cell proliferation and limiting KLF4 activity
Source: Nat Commun. 2020 Mar 19;11:1472. doi: 10.1038/s41467-020-15301-0 (PMC7081327; doi:10.1038/s41467-020-15301-0)
Supplement: Supplementary file 3 — Supplementary Data 3 [file 41467_2020_15301_MOESM3_ESM.xlsx]

## Sheet: siKLF4
Supplementary Data 3: Differential expression analysis using PARTEK Flow GSA algorithm in N/TERT2G keratinocytes transduced with siCon or siKLF4 for 48hs. siCon n=3, siKLF4 n=4.
	siKLF4
Gene.symbol	Q.value..KLF4.vs..Control.	P.value..KLF4.vs..Control.	FDR.step.up..KLF4.vs..Control.	Ratio..KLF4.vs..Control.	Fold.change..KLF4.vs..Control.	LSMean.KLF4...KLF4.vs..Control.	LSMean.Control...KLF4.vs..Control.	Chromosome	Start	Stop	Strand
A1BG	0.157252	0.579196	0.645994	1.10564	1.10564	1.91423	1.73134	13	43136872	43182150	+
A1BG-AS1	0.0497274	0.147311	0.204281	1.12564	1.12564	4.48471	3.98412	11	2150342	2170834	-
A2ML1	9.35344e-15	2.135e-18	3.84241e-14	0.107666	-9.28798	47.1081	437.54	8	12803151	12889013	+
A4GALT	4.63666e-11	2.96283e-12	1.90475e-10	0.283136	-3.53187	9.39589	33.1851	20	22528309	22559281	-
AAAS	5.29915e-05	6.61324e-05	0.00021769	1.26204	1.26204	27.9696	22.1622	13	37005967	37017020	+
AACS	5.28541e-09	1.37138e-09	2.17126e-08	0.553417	-1.80695	33.6727	60.845	20	22561643	22566094	-
AADAT	0.00488765	0.0104077	0.0200785	0.730588	-1.36876	1.99668	2.73297	1	76540404	77100287	+
AAED1	9.325e-05	0.000124729	0.000383072	0.754037	-1.3262	10.5124	13.9415	5	78293438	78531862	-
AAGAB	2.30676e-06	1.84226e-06	9.4762e-06	1.30514	1.30514	88.9238	68.1338	8	10463859	10569698	-
AAK1	0.0159121	0.03962	0.0653672	1.31001	1.31001	10.9152	8.33214	19	40728115	40732598	-
AAMDC	6.52919e-06	6.1543e-06	2.6822e-05	0.500785	-1.99686	2.79202	5.57529	3	182840001	182881628	-
AAMP	1.92257e-05	2.11253e-05	7.89796e-05	0.813047	-1.22994	79.9737	98.363	17	21435738	21477782	-
AAR2	7.67297e-09	2.16174e-09	3.15207e-08	0.624352	-1.60166	30.0592	48.1446	20	58662895	59102517	+
AARS	1.22849e-09	2.11634e-10	5.04668e-09	1.75006	1.75006	336.349	192.193	10	122216466	122349368	+
AARS2	0.0606947	0.186522	0.249335	0.936331	-1.068	14.8494	15.8591	3	126061478	126076286	-
AARSD1	0.204991	0.798849	0.842108	0.988554	-1.01158	18.2441	18.4554	4	141309609	141349123	-
AASDH	0.0812651	0.26197	0.333838	0.94188	-1.06171	16.4661	17.4821	18	25530930	25757411	-
AASDHPPT	0.00384411	0.0079627	0.0157917	0.896299	-1.1157	61.796	68.9458	10	15074226	15115852	+
AASS	0.0848746	0.276289	0.348666	1.06109	1.06109	15.3942	14.5079	11	69061605	69182495	+
AATF	0.0101597	0.0238541	0.0417361	0.894533	-1.1179	39.3587	43.9992	11	46402306	46405376	+
AATK	0.110517	0.379038	0.454006	0.889456	-1.12428	1.3275	1.49248	17	59477257	59486828	+
AB019441.29	0.156938	0.577289	0.644703	0.890602	-1.12284	0.437408	0.491138	19	54597933	54606001	-
ABAT	4.07524e-10	5.34716e-11	1.67411e-09	0.406604	-2.4594	15.8326	38.9387	11	131240373	132206717	+
ABC7-42389800N19.1	0.211	0.828072	0.866793	1.01114	1.01114	15.1537	14.9867	12	66217911	66360076	+
ABCA1	2.42905e-07	1.36215e-07	9.97859e-07	1.81066	1.81066	173.125	95.6144	X	13284167	13321572	-
ABCA10	0.000707836	0.00120256	0.0029078	0.465355	-2.1489	1.0007	2.1504	17	56833230	57058984	+
ABCA11P	0.137689	0.492048	0.565629	1.08094	1.08094	4.21376	3.89824	15	65134082	65223119	+
ABCA12	1.8471e-10	1.8929e-11	7.58793e-10	0.304417	-3.28497	34.0297	111.787	15	82804003	82810875	+
ABCA13	2.6008e-08	9.79423e-09	1.06841e-07	0.223714	-4.46999	1.35062	6.03727	11	65545092	65547317	-
ABCA2	0.189502	0.725645	0.778477	0.982462	-1.01785	32.7945	33.3799	5	119799973	120023028	+
ABCA3	0.207993	0.813051	0.854437	0.89171	-1.12144	0.216656	0.242967	12	57846106	57853064	+
ABCA4	0.0454006	0.132428	0.186507	0.685443	-1.45891	0.449676	0.656038	9	34957484	34982542	+
ABCA5	3.72131e-05	4.46218e-05	0.000152872	0.700571	-1.42741	12.8228	18.3033	20	59827482	60515674	+
ABCA6	0.00123511	0.00223232	0.00507384	0.26659	-3.75108	0.102445	0.384281	3	185764097	185828108	-
ABCA7	0.149277	0.54317	0.613234	0.965669	-1.03555	14.7054	15.2282	12	15475331	15750334	+
ABCB10	0.000436494	0.000699482	0.00179312	0.849576	-1.17706	24.6964	29.0691	9	2621834	2660054	+
ABCB10P1	0.113151	0.390077	0.464824	0.664902	-1.50398	0.16599	0.249646	6	86159809	86205501	+
ABCB10P3	0.0289066	0.0785259	0.118749	5.38211	5.38211	0.271095	0.0503697	11	44748015	44953973	+
ABCB10P4	0.104686	0.355326	0.430053	1.21613	1.21613	1.11742	0.918829	5	172741716	172756507	-
ABCB6	3.58782e-06	3.08238e-06	1.47388e-05	1.74967	1.74967	13.1661	7.52492	7	13930853	14031051	-
ABCB7	0.0345161	0.0965056	0.141793	1.09153	1.09153	29.2625	26.8088	12	108908962	108919615	+
ABCB8	6.69337e-09	1.82498e-09	2.74965e-08	2.17246	2.17246	24.6832	11.3618	7	45613739	45762716	+
ABCB9	0.0175791	0.0442927	0.0722154	0.861292	-1.16105	6.64642	7.7168	2	202486369	202488154	-
ABCC1	4.67636e-08	1.98858e-08	1.92106e-07	0.622523	-1.60637	34.6027	55.5846	15	83776159	83813607	+
ABCC10	7.1371e-05	9.21372e-05	0.000293193	1.29929	1.29929	28.921	22.2591	16	333152	337216	+
ABCC11	0.0395063	0.112882	0.162293	1.70548	1.70548	0.252226	0.147891	2	109745804	110262208	+
ABCC2	0.000345415	0.000537819	0.00141897	0.680727	-1.46902	4.06513	5.97175	4	76954835	76962569	-
ABCC3	6.33234e-11	4.65115e-12	2.60133e-10	2.50573	2.50573	71.1567	28.3976	4	57896939	57976552	-
ABCC4	2.89488e-08	1.12701e-08	1.18922e-07	1.84344	1.84344	21.6973	11.77	20	61872136	61904047	-
ABCC5	0.0293788	0.0799959	0.120689	1.07646	1.07646	33.7071	31.3129	17	17105963	17140500	-
ABCD1	0.00124406	0.00225036	0.00511063	0.635627	-1.57325	3.53085	5.55491	12	21679241	21690312	+
ABCD3	5.4029e-05	6.77221e-05	0.000221952	0.803204	-1.24501	43.5726	54.2484	5	168088745	168728134	-
ABCD4	0.0847136	0.275611	0.348005	1.05809	1.05809	19.0109	17.9672	21	28208066	28217729	-
ABCE1	0.234491	0.949856	0.963293	1.00301	1.00301	117.594	117.241	6	42928496	42931619	+
ABCF1	0.236865	0.96335	0.973045	0.997905	-1.0021	69.062	69.207	12	77415027	77459361	-
ABCF2	0.242533	0.994401	0.996331	1.00098	1.00098	60.2231	60.1641	3	159945241	160167618	-
ABCF3	0.0828959	0.268622	0.340538	1.04415	1.04415	34.8547	33.3808	20	42543504	42698257	+
ABCG1	3.09414e-10	3.70805e-11	1.27108e-09	1.9531	1.9531	141.46	72.4286	14	68086515	68118438	+
ABCG2	1.46061e-08	4.76963e-09	6.00023e-08	0.23939	-4.17729	1.4826	6.19324	17	41605212	41656989	-
ABCG4	0.165011	0.614086	0.677867	1.38102	1.38102	0.175723	0.127241	4	123747863	123819392	+
ABHD10	0.0178747	0.0451408	0.0734296	0.900489	-1.11051	18.151	20.1568	5	156822542	157002784	-
ABHD11	4.18308e-06	3.66893e-06	1.71842e-05	0.612397	-1.63293	5.04267	8.23431	15	91643180	91844540	+
ABHD12	5.1915e-05	6.46591e-05	0.000213267	0.784585	-1.27456	24.8444	31.6656	16	46614466	46655539	-
ABHD13	0.159511	0.589873	0.655274	1.02347	1.02347	21.6341	21.138	5	115298151	115363317	+
ABHD14A	0.00162966	0.00304956	0.00669465	0.67652	-1.47815	3.18227	4.70387	2	188328957	188430488	-
ABHD14A-ACY1	0.0710907	0.223821	0.292042	0.797603	-1.25376	0.590263	0.740046	12	57853918	57866046	+
ABHD14B	4.2799e-07	2.63882e-07	1.75819e-06	1.44814	1.44814	34.3984	23.7535	9	118916083	119164602	+
ABHD15	1.31524e-05	1.3794e-05	5.40303e-05	0.651668	-1.53452	7.32799	11.245	11	61248592	61258404	+
ABHD16A	1.11164e-05	1.13528e-05	4.56664e-05	0.704636	-1.41917	14.4237	20.4697	2	169690642	169769882	-
ABHD17A	8.0173e-06	7.77938e-06	3.29352e-05	0.725946	-1.37751	26.612	36.6584	15	28648014	28650180	+
ABHD17B	3.12447e-05	3.6577e-05	0.000128354	0.707975	-1.41248	11.4907	16.2304	8	91970865	91997486	-
ABHD17C	4.29543e-06	3.79092e-06	1.76457e-05	1.35799	1.35799	22.3081	16.4272	3	121150278	121264854	-
ABHD2	7.33797e-08	3.39407e-08	3.01445e-07	1.95833	1.95833	70.968	36.2391	5	75699074	76003958	+
ABHD3	0.0221896	0.0579679	0.0911551	0.85521	-1.1693	5.78797	6.76789	11	61447905	61514474	+
ABHD4	1.35554e-07	6.96033e-08	5.56857e-07	0.642904	-1.55544	41.2213	64.1173	7	102277474	102312089	-
ABHD5	1.8024e-05	1.96246e-05	7.40431e-05	1.39717	1.39717	21.3387	15.2728	11	131747574	131767003	-
ABHD6	0.00318314	0.00644083	0.0130764	0.791282	-1.26377	5.96809	7.54231	18	43906772	44043104	+
ABHD8	2.76591e-05	3.17884e-05	0.000113624	1.46681	1.46681	9.02699	6.15418	11	57252007	57283260	-
ABI1	2.66437e-06	2.17815e-06	1.09453e-05	0.755412	-1.32378	77.3582	102.405	19	16830787	16928775	+
ABI2	0.00130916	0.00237926	0.00537804	0.821585	-1.21716	30.1741	36.7267	2	112895962	112945792	+
ABI3BP	2.31958e-10	2.56921e-11	9.52887e-10	0.376188	-2.65824	31.7071	84.2851	4	41258430	41270473	+
ABL1	0.130359	0.461498	0.535519	0.973003	-1.02775	68.9265	70.8389	6	153019030	153045703	+
ABL2	0.000151479	0.000213431	0.000622277	1.35891	1.35891	51.2843	37.7394	X	43036243	43085848	+
ABLIM1	1.3925e-07	7.2008e-08	5.72043e-07	0.630557	-1.5859	126.153	200.067	6	1390069	1395833	+
ABLIM2	0.00235328	0.00460793	0.00966732	0.566235	-1.76605	0.816137	1.44134	10	81142081	81205384	-
ABLIM3	0.000805275	0.00138806	0.00330808	0.857021	-1.16683	22.2824	25.9998	1	70876901	70905535	+
ABR	0.0381243	0.108239	0.156615	1.06475	1.06475	63.1158	59.2773	5	141323150	141349305	-
ABRACL	6.57223e-05	8.41425e-05	0.000269988	0.825761	-1.211	32.6761	39.5709	11	102582526	102597782	-
ABT1	0.212775	0.838568	0.874083	0.99115	-1.00893	22.7419	22.945	15	62359176	62363117	+
ABTB1	8.73492e-06	8.60084e-06	3.58832e-05	1.4377	1.4377	15.7487	10.9541	11	63870660	63886646	+
ABTB2	1.29226e-07	6.57076e-08	5.30862e-07	0.400845	-2.49473	3.01653	7.52544	9	46577620	46578221	+
AC000068.5	0.241766	0.989768	0.993177	0.96785	-1.03322	0.248744	0.257006	8	145576888	145579270	-
AC000078.5	0.0150328	0.0371741	0.0617549	0.580464	-1.72276	0.312724	0.538749	2	102927962	102968498	+
AC000089.3	0.124166	0.435196	0.510077	0.802692	-1.24581	0.227323	0.283201	3	185677732	185698659	+
AC002066.1	0.199161	0.771328	0.818157	1.11066	1.11066	0.31503	0.283641	17	62293	236046	-
AC002116.8	0.0170473	0.042782	0.0700305	0.544109	-1.83787	0.198319	0.364484	9	2422702	2641396	-
AC002310.12	0.0314217	0.0864873	0.129081	0.755167	-1.32421	0.91799	1.21561	5	120116913	120126474	+
AC002398.9	0.10864	0.371539	0.446297	1.00734	1.00734	1.68183	1.66958	19	17599799	17622699	-
AC002467.7	0.0278018	0.0750318	0.11421	0.756176	-1.32244	1.14804	1.51821	7	21582833	21941458	+
AC002480.3	0.00267072	0.0053056	0.0109713	0.254922	-3.92277	0.0789888	0.309855	7	16831435	16873058	-
AC003002.6	0.00369642	0.00762737	0.015185	3.09	3.09	0.228948	0.074093	5	37840540	37875902	+
AC003088.1	0.0138081	0.0337864	0.0567241	0.508095	-1.96814	0.192326	0.378523	12	57910371	57914301	-
AC003102.3	7.34533e-06	7.03715e-06	3.01747e-05	0.300975	-3.32253	0.699422	2.32385	1	7979907	8000927	-
AC003665.1	0.181234	0.687183	0.74451	0.938338	-1.06571	0.852336	0.908347	19	18485541	18499987	+
AC003682.17	0.0221839	0.0579481	0.0911319	0.527287	-1.8965	0.174703	0.331324	14	21510385	21512394	+
AC003958.2	0.0207452	0.0536044	0.0852217	1.89957	1.89957	0.263911	0.138932	3	157154578	157161418	+
AC004057.1	0.000156668	0.000221598	0.000643596	0.811459	-1.23235	151.764	187.027	7	97937257	97939754	+
AC004257.3	0.190797	0.731647	0.783799	1.0405	1.0405	0.737778	0.709062	8	19936816	19975954	+
AC004381.6	0.00031874	0.000491646	0.00130939	1.81641	1.81641	2.03103	1.11815	3	44803209	44914869	+
AC004453.8	0.0213028	0.0553268	0.0875123	0.675773	-1.47979	0.716407	1.06013	1	209848765	209849734	+
AC004463.6	0.0922033	0.304758	0.378772	0.819666	-1.22001	0.535807	0.653689	17	38249040	38256979	-
AC004706.1	0.00519147	0.0111373	0.0213266	0.27609	-3.62201	0.249752	0.904603	8	80676245	80680099	-
AC004797.1	0.197887	0.765493	0.812923	1.01476	1.01476	17.9869	17.7252	20	4201329	4229722	-
AC004840.9	0.00574157	0.0125198	0.0235865	2.03778	2.03778	0.512057	0.251282	16	16394007	16394684	+
AC004889.1	0.173784	0.653953	0.713907	1.57268	1.57268	0.913805	0.581048	4	155548097	155674271	+
AC004893.11	0.160427	0.593785	0.659035	1.08088	1.08088	0.780665	0.722249	18	36786888	37380283	-
AC004951.6	0.00289751	0.00580951	0.011903	0.312323	-3.20182	0.233313	0.747026	18	2571510	2616635	+
AC004967.7	0.0538516	0.162382	0.221223	0.664497	-1.5049	0.337366	0.507701	15	75011883	75017952	-
AC004980.7	0.120977	0.421959	0.496977	1.09585	1.09585	2.02942	1.85192	8	139600478	139926250	-
AC004987.9	0.0388511	0.11055	0.159601	1.41411	1.41411	0.573653	0.405663	1	113362792	113393266	-
AC005003.1	0.0188735	0.0481247	0.0775325	1.71714	1.71714	0.533772	0.310849	X	133677367	133680742	-
AC005013.1	6.16408e-05	7.83985e-05	0.000253222	3.81824	3.81824	2.78966	0.730615	16	64977656	65160016	-
AC005022.1	0.0449208	0.130804	0.184535	1.78532	1.78532	0.340749	0.190862	12	49458468	49463809	-
AC005077.14	0.0175304	0.0441578	0.072015	0.528209	-1.89319	0.21387	0.404897	1	200938520	200992829	-
AC005083.1	0.00151532	0.0028108	0.00622497	3.33807	3.33807	0.353077	0.105773	12	7499281	7632494	-
AC005154.6	0.000536804	0.00087976	0.0022052	1.30682	1.30682	12.7369	9.74651	12	49392150	49412989	+
AC005154.7	0.0924486	0.305756	0.37978	1.71606	1.71606	0.269566	0.157084	20	17943353	17943590	-
AC005224.2	0.121943	0.425796	0.500945	0.784587	-1.27456	0.160763	0.204902	12	66151800	66220755	-
AC005255.3	0.168657	0.630217	0.692847	0.876123	-1.14139	0.167473	0.191153	8	142402093	142441621	+
AC005256.1	0.0250835	0.0665407	0.103043	1.75302	1.75302	0.283868	0.161931	11	72287185	72385636	-
AC005262.2	0.028896	0.078484	0.118705	0.547156	-1.82763	0.179534	0.328123	12	4647950	4669215	+
AC005262.3	0.0612779	0.18869	0.25173	0.781942	-1.27887	0.645576	0.825606	8	97657455	98161883	+
AC005280.1	0.215315	0.851468	0.884518	1.04409	1.04409	1.97646	1.89299	1	118148556	118170995	+
AC005329.7	0.101078	0.34046	0.415232	0.777441	-1.28627	0.261535	0.336405	16	23688977	23701689	+
AC005336.4	0.0175035	0.0440504	0.0719048	1.55004	1.55004	0.771119	0.497483	1	156776035	156786655	-
AC005519.4	0.0356715	0.100229	0.146539	0.61881	-1.61601	0.490899	0.793296	17	76419778	76573477	-
AC005562.1	0.000495857	0.00080521	0.00203699	1.50423	1.50423	5.95144	3.95648	9	99148223	99180612	-
AC005618.1	0.0118961	0.0284939	0.0488695	1.72016	1.72016	0.898733	0.522469	7	93514709	93520304	-
AC005618.6	0.200751	0.778947	0.82469	0.931685	-1.07332	0.144741	0.155354	HG1497_PATCH	152810963	152819799	+
AC005682.5	0.0134572	0.0328145	0.0552825	0.833987	-1.19906	4.96883	5.95793	9	140509784	140513359	-
AC005789.11	0.0180137	0.0455822	0.0740008	0.61436	-1.62771	0.416361	0.677715	4	178230990	178284098	+
AC005863.1	1.96328e-08	6.90664e-09	8.06519e-08	0.14042	-7.12151	0.570075	4.0598	12	57610578	57620233	+
AC005932.1	0.152601	0.558358	0.626889	1.16242	1.16242	0.241115	0.207425	2	175424300	175547645	-
AC005943.5	0.0786803	0.252332	0.32322	1.44653	1.44653	0.93237	0.644555	10	90639491	90734911	+
AC006116.20	0.000561396	0.000926958	0.00230622	0.379466	-2.63528	0.489767	1.29067	22	45277042	45405881	-
AC006262.5	0.000935885	0.00164235	0.00384463	1.56188	1.56188	4.18148	2.67721	5	112196885	112228777	+
AC006262.6	0.0412385	0.118666	0.169408	0.801435	-1.24776	1.82718	2.27988	2	26987157	27023936	+
AC006273.4	0.10013	0.336857	0.411337	1.88201	1.88201	0.132176	0.070231	7	25988277	25989024	-
AC006273.5	0.00543444	0.0117358	0.0223248	1.81049	1.81049	0.972436	0.537111	22	50609160	50618724	+
AC006538.1	0.068016	0.212934	0.279411	0.69097	-1.44724	0.316878	0.458599	X	71521488	71527038	-
AC006978.6	0.0470463	0.13801	0.193267	1.16285	1.16285	5.58457	4.80248	18	56148479	56296190	-
AC007163.3	0.00140353	0.00257535	0.00576572	0.181947	-5.4961	0.0442071	0.242967	5	112312399	112356668	+
AC007228.11	0.187027	0.714198	0.76831	0.993895	-1.00614	0.210254	0.211545	3	138663066	138665983	-
AC007229.3	0.138992	0.497715	0.57098	1.57532	1.57532	0.130754	0.0830014	HG1459_PATCH	149443144	149595901	+
AC007246.3	0.11397	0.393394	0.468191	0.919889	-1.08709	3.2154	3.49543	6	109711418	109762375	-
AC007283.5	0.186672	0.712092	0.766852	1.10484	1.10484	0.267091	0.241746	12	52817854	52828310	-
AC007285.6	0.00199781	0.00383299	0.00820705	4.01275	4.01275	0.311631	0.0776602	15	25264182	25299064	+
AC007318.5	0.0296672	0.0809362	0.121873	0.761062	-1.31395	1.89529	2.49033	10	17794251	18089856	+
AC007347.1	0.101862	0.343958	0.418452	0.826359	-1.21013	2.7266	3.29954	3	27757440	27764207	-
AC007362.1	0.215439	0.852289	0.885028	0.981419	-1.01893	2.2815	2.3247	20	61733483	61735739	+
AC007383.3	0.0828189	0.268279	0.340221	1.27955	1.27955	0.879904	0.687667	1	27719148	27722319	+
AC007405.6	0.000548893	0.000902569	0.00225486	2.2587	2.2587	1.36788	0.605604	6	43963460	44042390	-
AC007551.3	0.000786842	0.00135181	0.00323236	0.45856	-2.18074	0.507835	1.10746	11	82611017	82669320	+
AC007566.10	0.14156	0.509454	0.581529	1.36466	1.36466	0.303433	0.22235	15	81451916	81605105	+
AC007879.2	0.0552942	0.167498	0.227149	0.483283	-2.06918	0.111065	0.229813	4	139085251	139163504	-
AC007879.5	0.215507	0.852764	0.885304	0.924408	-1.08177	0.191745	0.207425	14	95873606	95876428	-
AC007879.7	4.18308e-06	3.6699e-06	1.71842e-05	0.625821	-1.5979	10.7445	17.1686	1	147767287	147769664	+
AC007952.6	0.0249705	0.0661357	0.102579	2.19022	2.19022	0.191836	0.0875879	12	54891495	54937727	+
AC007966.1	0.0222802	0.058225	0.0915276	1.99516	1.99516	0.225855	0.113202	18	6941743	7117814	-
AC007969.5	0.00504828	0.0107888	0.0207384	0.591299	-1.69119	0.6368	1.07695	3	195295573	195311077	-
AC008063.3	0.000154198	0.000217718	0.000633449	0.15053	-6.64318	0.0743832	0.49414	11	69924408	70035635	+
AC008088.4	0.0335765	0.0932964	0.137933	0.56055	-1.78396	0.151246	0.269817	19	53471504	53541152	-
AC008443.1	0.000699572	0.00118636	0.00287385	2.00449	2.00449	1.1628	0.580097	14	70793069	70883702	-
AC008738.1	0.1831	0.69551	0.752178	1.02829	1.02829	9.60496	9.3407	12	15260717	15501610	-
AC008865.1	0.0541325	0.163389	0.222377	0.0562701	-17.7714	0.0529294	0.94063	7	95107756	95169545	+
AC009005.2	0.173083	0.650688	0.711026	0.950703	-1.05185	0.20497	0.215599	10	46914151	46914707	+
AC009061.1	0.0036062	0.00741824	0.0148143	0.391995	-2.55105	0.184288	0.470128	4	84457067	84527029	+
AC009120.6	0.134277	0.478083	0.551611	1.15663	1.15663	0.25134	0.217303	1	84764049	84855641	+
AC009133.14	0.0743919	0.236261	0.305603	0.694718	-1.43943	0.317981	0.457713	10	60936350	61007535	+
AC009229.5	2.83762e-05	3.27395e-05	0.00011657	0.112164	-8.91552	0.0876081	0.781072	19	11242196	11266485	-
AC009237.8	0.00721721	0.0161692	0.0296484	0.602271	-1.66038	0.510169	0.847075	2	177015950	177017955	+
AC009245.3	0.198305	0.767245	0.81464	0.838191	-1.19304	0.358199	0.427347	9	72658497	72841887	+
AC009299.3	0.0971014	0.324569	0.398894	0.879718	-1.13673	1.67872	1.90825	20	62665697	62671316	+
AC009336.24	0.139917	0.502333	0.574781	0.892231	-1.12079	0.659161	0.738778	2	32449522	32490924	-
AC009403.2	0.209134	0.818795	0.859124	1.04576	1.04576	0.877173	0.838793	1	143896452	143913144	-
AC009404.2	0.0115175	0.0274614	0.0473142	1.39837	1.39837	1.59818	1.14289	8	81540686	81787017	-
AC009495.2	0.0607102	0.186583	0.249399	1.46246	1.46246	0.343218	0.234685	3	125822412	125916838	-
AC009506.1	0.0829953	0.268982	0.340946	0.838704	-1.19232	1.04583	1.24696	9	127997132	128003610	-
AC009948.5	0.020664	0.0533434	0.0848881	0.876861	-1.14043	8.57306	9.777	9	45108392	45112533	+
AC010127.3	0.0533628	0.160655	0.219215	0.812821	-1.23028	1.78348	2.19419	7	30028216	30065277	+
AC010441.1	1.54035e-08	5.09655e-09	6.32777e-08	0.569937	-1.75458	14.57	25.5643	2	202252581	202345570	+
AC010468.1	0.218007	0.865136	0.895575	0.957201	-1.04471	0.493621	0.515692	4	122737599	122745088	-
AC010536.1	0.0645216	0.200233	0.265056	1.41328	1.41328	0.329315	0.233014	16	1883984	1934296	-
AC010547.9	0.147673	0.536324	0.606643	1.14851	1.14851	1.30429	1.13564	2	190425305	190448485	-
AC010642.1	0.0190094	0.0485187	0.0780907	1.59504	1.59504	1.27996	0.802464	6	78171948	78173491	-
AC010894.3	0.230144	0.927222	0.945435	1.02702	1.02702	0.255445	0.248725	12	106097981	106137841	+
AC011242.6	0.00183395	0.0034794	0.00753391	0.288371	-3.46775	0.109165	0.378556	9	47295855	47314323	-
AC011330.5	0.00406736	0.00849175	0.0167088	1.94842	1.94842	4.85101	2.48971	4	36283244	36347379	+
AC011737.2	0.076167	0.242851	0.312895	0.890599	-1.12284	2.85941	3.21066	22	24666866	24838325	+
AC011738.4	0.155771	0.571968	0.639908	0.922307	-1.08424	1.02128	1.10732	5	162864575	162873158	+
AC011897.1	0.0386037	0.109802	0.158584	0.776213	-1.28831	1.42969	1.84188	HG1497_PATCH	152240908	152243489	+
AC012146.7	0.0336609	0.093707	0.138279	1.76083	1.76083	0.401602	0.228075	11	44907454	44972841	-
AC012313.1	0.0168593	0.0422425	0.0692584	0.448388	-2.23021	0.156738	0.349558	1	46713360	46744146	+
AC012314.8	0.00692818	0.0154618	0.0284611	0.341311	-2.92988	0.0939056	0.275133	20	1306049	1359379	+
AC012358.8	0.0823933	0.266413	0.338473	1.46911	1.46911	0.230687	0.157025	3	45959396	46037317	-
AC012487.2	0.0556571	0.168813	0.22864	1.66992	1.66992	0.238775	0.142986	2	69546905	69614383	-
AC012531.23	0.0369683	0.104444	0.151866	0.800498	-1.24922	2.71057	3.3861	22	38201114	38203443	+
AC012531.25	0.100361	0.337725	0.412285	0.804979	-1.24227	1.30744	1.62419	11	118097409	118123066	-
AC012615.1	0.132575	0.471031	0.544622	1.58041	1.58041	0.68943	0.436235	7	43906157	43946189	-
AC013268.3	0.00590723	0.0129052	0.024267	2.75882	2.75882	0.7758	0.281207	1	245318287	245872734	+
AC013394.2	0.00781787	0.0177211	0.0321159	0.901377	-1.10941	34.5527	38.3332	5	162887209	162918948	+
AC016629.8	0.0333429	0.0925462	0.136973	1.82669	1.82669	0.266843	0.14608	8	8559666	8561617	+
AC016734.2	0.145315	0.526074	0.596956	0.953345	-1.04894	0.297923	0.312503	19	19256377	19303401	-
AC016735.2	0.00308203	0.00621943	0.012661	1.82192	1.82192	1.10368	0.605779	17	60776605	60815284	+
AC016739.2	0.241659	0.989058	0.99274	1.01132	1.01132	1.08	1.06791	15	79724858	79764633	+
AC016747.3	0.00698167	0.0155923	0.0286808	0.859049	-1.16408	12.1427	14.135	6	42152139	42162655	-
AC016773.1	0.00763513	0.0172426	0.0313653	1.92014	1.92014	0.730798	0.380596	8	37920399	37921310	+
AC017104.6	0.0211769	0.0548944	0.0869951	1.71628	1.71628	0.518989	0.302393	7	28992974	28998030	-
AC018462.3	0.0660201	0.205619	0.271212	0.729837	-1.37017	0.394514	0.540551	HG1439_PATCH	100645999	100667286	+
AC018755.16	0.00791606	0.0179761	0.0325193	0.465758	-2.14704	0.24707	0.530468	17	45331212	45421659	+
AC018766.4	0.0404655	0.116147	0.166233	1.8139	1.8139	0.256269	0.141281	10	64571756	64679661	-
AC018766.5	0.1425	0.513841	0.585391	0.861443	-1.16084	0.468356	0.543688	11	61520114	61555991	+
AC018804.6	0.11652	0.40376	0.478666	1.21239	1.21239	0.297991	0.245789	19	5823813	5828336	+
AC018804.7	0.0583011	0.178383	0.239502	0.653885	-1.52932	0.182289	0.278779	3	99357319	99518071	+
AC019117.2	0.00533934	0.0114995	0.0219341	3.04905	3.04905	0.259543	0.0851228	10	72972327	73062622	+
AC020571.3	0.0550133	0.166447	0.225995	1.53615	1.53615	0.371976	0.242148	11	8040791	8127660	+
AC020910.2	0.219952	0.874508	0.903568	1.00181	1.00181	0.611143	0.610041	11	15133970	15268755	+
AC020922.1	0.138486	0.49543	0.568901	1.2719	1.2719	0.305931	0.240532	10	89419370	89507463	+
AC022007.5	0.0341942	0.095456	0.14047	0.535889	-1.86606	0.161686	0.301715	5	126112315	126172713	+
AC022431.1	0.00297995	0.0059904	0.0122417	0.595474	-1.67933	0.684159	1.14893	16	3138891	3149319	-
AC022596.6	9.64581e-06	9.63594e-06	3.96252e-05	1.93953	1.93953	192.045	99.0165	17	81174666	81188574	+
AC023115.2	0.0400556	0.114779	0.164549	0.805266	-1.24183	1.35497	1.68263	22	46692638	46726708	+
AC023490.1	0.00426909	0.00895367	0.0175375	0.330293	-3.02761	0.119157	0.360763	5	170190354	170241052	+
AC024560.3	3.95587e-05	4.77314e-05	0.000162508	0.650965	-1.53618	4.49229	6.90098	4	174252846	174256277	-
AC024592.12	0.105115	0.357115	0.431812	1.13469	1.13469	1.33651	1.17787	5	172068269	172118544	+
AC025171.1	0.236918	0.963618	0.973262	1.00325	1.00325	0.469254	0.467733	11	129245835	129322172	+
AC025335.1	0.000168165	0.000240001	0.000690826	0.718931	-1.39095	7.05689	9.81581	9	116848406	116861508	-
AC025627.9	0.100606	0.338641	0.413292	1.34781	1.34781	0.305935	0.226986	Y	21617317	21665040	-
AC026150.8	0.00456632	0.0096508	0.0187585	2.14102	2.14102	0.539235	0.251858	6	46820249	46922681	-
AC026202.3	0.111864	0.3847	0.459538	1.33972	1.33972	0.201513	0.150415	14	53019866	53104432	+
AC026271.5	0.0297334	0.0811575	0.122145	1.52381	1.52381	0.478798	0.314211	6	64231666	64293493	+
AC026703.1	0.111064	0.381292	0.456252	0.507315	-1.97116	0.120246	0.237025	5	141689992	141706021	-
AC026806.2	0.024837	0.065748	0.102031	0.841606	-1.1882	5.21023	6.19082	8	133879203	134147148	+
AC027307.3	0.00248092	0.00488681	0.0101917	0.383691	-2.60627	0.18042	0.470223	4	17812525	17846486	+
AC027612.6	5.38828e-07	3.46394e-07	2.21352e-06	1.34649	1.34649	59.4944	44.1847	3	133464800	133497851	+
AC027763.2	0.243358	0.999616	0.999717	1.00507	1.00507	1.3597	1.35284	19	38741877	38747232	-
AC034102.1	0.00921499	0.0213469	0.0378553	0.291241	-3.43358	1.16674	4.00611	1	200520628	200589863	-
AC034220.3	0.000650308	0.00109299	0.00267148	0.539983	-1.85191	1.75383	3.24794	3	195975101	196045094	-
AC040173.1	0.0457606	0.133676	0.187985	0.0471124	-21.2258	0.0470804	0.99932	19	41284147	41314104	+
AC046143.3	0.00249156	0.00491003	0.0102354	0.618027	-1.61805	1.02757	1.66266	1	236378855	236445320	-
AC062029.1	0.0314051	0.0864346	0.129013	1.30268	1.30268	1.48265	1.13816	14	95883831	95942174	-
AC067956.1	0.032646	0.0902879	0.13411	2.15893	2.15893	0.183774	0.0851228	10	129894923	129924650	-
AC068057.1	0.000550905	0.000906504	0.00226313	0.439106	-2.27736	0.71087	1.6189	2	160628362	160761261	-
AC068134.10	0.00680352	0.015131	0.027949	0.464944	-2.15079	0.311885	0.670801	4	77234154	77343022	-
AC068282.3	0.00355374	0.00729739	0.0145988	1.80818	1.80818	1.30165	0.719867	4	20730239	21950423	-
AC068533.7	0.00656335	0.0145446	0.0269624	0.367252	-2.72292	0.173204	0.471622	11	64833772	64851637	-
AC068831.10	0.0557789	0.169258	0.229141	0.612258	-1.6333	0.185142	0.302393	1	163236366	163325555	+
AC069213.1	0.149487	0.544103	0.614096	1.30756	1.30756	0.366742	0.280479	1	161576081	161578008	+
AC069278.4	0.196408	0.757939	0.806846	0.92026	-1.08665	0.25244	0.274314	16	56974940	56975639	+
AC069368.3	0.000550762	0.000906144	0.00226254	7.40779	7.40779	0.367289	0.0495815	8	72753784	72756704	-
AC072062.1	0.0591959	0.181444	0.243178	1.4789	1.4789	0.22497	0.152119	3	20202085	20227785	-
AC073046.25	0.096781	0.322948	0.397578	0.693402	-1.44216	0.378842	0.546353	20	62369623	62371752	+
AC074117.10	0.000162922	0.000231875	0.000669285	0.604401	-1.65453	2.25174	3.72558	11	111411005	111432265	+
AC074212.5	0.157423	0.579946	0.646696	1.24052	1.24052	0.526044	0.424051	X	57618269	57623907	+
AC074286.1	0.0619153	0.191148	0.254349	1.15208	1.15208	3.27611	2.84366	1	934342	935553	-
AC074289.1	0.0171975	0.0432137	0.0706476	0.543861	-1.83871	0.223821	0.411541	7	72656902	72694144	-
AC079145.4	0.169216	0.633073	0.695141	1.6195	1.6195	0.136476	0.0842705	17	62116502	62208180	-
AC079210.1	0.162617	0.603614	0.668032	1.4178	1.4178	0.22263	0.157025	17	48450581	48458845	+
AC079250.1	0.201024	0.780278	0.825809	1.01491	1.01491	0.509635	0.502148	14	68000018	68056330	+
AC079922.3	0.11552	0.399691	0.47456	0.756738	-1.32146	0.197579	0.261093	5	114914339	114961859	-
AC083799.1	1.53895e-06	1.15675e-06	6.32201e-06	0.475205	-2.10436	2.46876	5.19516	22	20778874	20792147	-
AC083843.1	9.08182e-06	8.98786e-06	3.73083e-05	2.00927	2.00927	6.48457	3.22732	6	170591294	170599562	-
AC083873.4	0.22868	0.919191	0.939419	0.91958	-1.08745	0.136258	0.148174	10	94447945	94455404	+
AC083899.3	6.98729e-05	8.99808e-05	0.000287039	1.79006	1.79006	5.08812	2.84243	X	133699868	133898353	-
AC084018.1	0.00860317	0.0197261	0.035342	1.44902	1.44902	3.46782	2.39321	14	24649601	24659623	-
AC084219.4	0.00586761	0.0128107	0.0241042	0.555294	-1.80085	0.779169	1.40316	5	131142683	131347937	-
AC084809.2	0.228708	0.919407	0.939534	0.992213	-1.00785	0.217236	0.218941	6	10980992	11044548	-
AC087269.1	1.12425e-06	8.0992e-07	4.61844e-06	3.85935	3.85935	2.21166	0.573064	11	75897369	75921781	-
AC090587.2	0.000351579	0.000548455	0.00144429	0.308434	-3.24218	0.343669	1.11424	12	106695707	106740794	+
AC091171.1	0.112719	0.388127	0.463051	1.03776	1.03776	0.670184	0.645797	16	80188950	80597033	-
AC091729.9	0.0143983	0.0353844	0.0591486	1.25336	1.25336	3.23239	2.57897	6	108362613	108487059	-
AC092295.7	8.28852e-05	0.00010915	0.000340494	2.19245	2.19245	1.51103	0.689197	2	31557187	31637582	-
AC092299.8	0.000567211	0.000938861	0.00233011	1.33606	1.33606	9.96063	7.4552	3	66429221	66551688	-
AC092594.1	0.21186	0.833325	0.870325	1.0234	1.0234	1.31502	1.28496	22	39378352	39388810	+
AC092614.2	0.00342624	0.00700613	0.0140751	0.389359	-2.56833	0.178283	0.457888	7	26191860	26226746	+
AC092835.2	0.0688198	0.215826	0.282713	1.22095	1.22095	1.35444	1.10934	1	159842154	159869954	-
AC093106.7	0.169699	0.635227	0.697125	0.912137	-1.09633	0.28691	0.314547	7	102181948	102232892	-
AC093323.3	0.0147345	0.0363245	0.0605297	0.863488	-1.15809	11.678	13.5243	19	5842899	5851486	-
AC093375.1	0.134463	0.478899	0.552376	1.13857	1.13857	0.733263	0.644019	7	55724461	55746184	-
AC093391.2	0.0100481	0.0235557	0.0412779	0.395208	-2.53031	0.106459	0.269375	10	27961804	28034990	-
AC093415.2	0.000255234	0.000384636	0.00104851	0.583293	-1.71441	2.39065	4.09854	5	77080705	77081828	+
AC093616.4	0.0180513	0.0456999	0.0741552	1.33104	1.33104	4.50944	3.38792	4	40751914	40812003	+
AC093627.10	0.00900064	0.0207583	0.0369748	0.653623	-1.52993	1.18628	1.81492	16	46918290	46965210	+
AC093627.9	0.0277267	0.0747911	0.113902	0.598799	-1.67001	0.208825	0.348739	20	32263489	32274211	-
AC093642.5	0.124559	0.436742	0.511689	1.12169	1.12169	1.69602	1.51203	2	197504278	197628215	+
AC093673.5	0.00247363	0.00486907	0.0101617	1.38137	1.38137	3.31054	2.39657	1	67773047	67862584	+
AC093734.1	0.164252	0.610842	0.67475	1.00218	1.00218	1.01951	1.0173	15	45879549	45968513	+
AC093818.1	0.223375	0.89152	0.917629	0.983581	-1.01669	0.410447	0.417299	10	33466420	33625191	-
AC093838.4	0.00748242	0.0168397	0.0307379	1.18305	1.18305	12.8422	10.8551	19	16435628	16438686	+
AC096772.6	2.15601e-05	2.40434e-05	8.85692e-05	0.472972	-2.11429	1.40832	2.97761	2	234742062	234763213	-
AC097359.1	0.232882	0.94105	0.956683	0.986867	-1.01331	0.832856	0.84394	2	25194259	25262564	+
AC097500.2	0.177961	0.67255	0.731068	1.06431	1.06431	0.393179	0.369423	10	115803806	115806668	+
AC097662.2	0.205796	0.802548	0.845415	0.813515	-1.22923	0.529618	0.651024	11	94277017	94283064	+
AC097721.2	0.140108	0.503145	0.575564	1.17957	1.17957	0.28366	0.240477	18	19749404	19782492	+
AC098614.2	0.123947	0.434257	0.509175	1.19059	1.19059	0.803054	0.674501	7	5023349	5112853	+
AC098823.3	0.013494	0.0329166	0.0554337	0.40632	-2.46112	0.211482	0.520481	18	47901365	47920544	+
AC098973.2	0.019334	0.0495365	0.0794246	1.2916	1.2916	3.00511	2.32665	2	10262455	10271546	+
AC099522.1	6.96092e-06	6.61188e-06	2.85956e-05	1.56859	1.56859	8.10355	5.16613	14	55614830	55658397	-
AC099522.2	0.00969029	0.0226265	0.0398079	2.40208	2.40208	0.220459	0.0917781	10	112257596	112271303	+
AC099850.1	0.0447007	0.130021	0.183631	0.624677	-1.60083	0.210144	0.336405	7	419325	422679	+
AC100802.3	0.00166203	0.00311582	0.00682766	4.81962	4.81962	0.306627	0.0636207	10	38238500	38265562	-
AC104653.1	0.0817769	0.264048	0.335941	1.77591	1.77591	0.167391	0.0942567	7	150745379	150749844	+
AC104695.3	0.000417866	0.000666875	0.0017166	2.60525	2.60525	0.613634	0.235538	13	110958159	111165375	+
AC105020.1	0.145368	0.526332	0.597173	1.10721	1.10721	0.539838	0.487564	8	128220111	128231334	-
AC105760.2	0.0304952	0.0836252	0.125275	1.6848	1.6848	0.81307	0.482591	9	98997588	99064435	-
AC107983.4	0.0487614	0.143839	0.200313	0.576665	-1.73411	0.181879	0.315398	12	15773092	16035264	-
AC108142.1	0.0287011	0.0778895	0.117905	0.750958	-1.33163	1.59509	2.12407	8	104383743	104395226	+
AC108488.4	0.047739	0.140432	0.196112	1.37255	1.37255	0.701585	0.511156	1	171810621	172387607	+
AC112229.1	0.000698274	0.00118377	0.00286852	1.8069	1.8069	3.11601	1.7245	7	20257200	20261324	+
AC113189.5	0.118177	0.410385	0.485471	1.14267	1.14267	0.776352	0.679419	19	7694682	7707935	+
AC115115.2	0.0814822	0.262892	0.33473	0.458856	-2.17933	0.0898146	0.195736	3	27151576	27410952	-
AC117395.1	0.101561	0.342595	0.417216	1.29794	1.29794	0.627483	0.483443	17	7163222	7167303	-
AC123768.4	0.118633	0.41224	0.487345	1.16643	1.16643	0.31935	0.273784	12	105413568	105478356	-
AC124789.1	9.84356e-06	9.87378e-06	4.04375e-05	0.667607	-1.49789	6.32019	9.46692	X	14262325	14263545	+
AC125232.1	4.80863e-06	4.31164e-06	1.97539e-05	0.630299	-1.58655	6.98635	11.0842	14	103011591	103022164	+
AC127496.1	0.0151962	0.0376457	0.062426	0.516365	-1.93662	0.206559	0.400025	15	41245160	41248711	+
AC127904.2	0.163253	0.606382	0.670644	1.21678	1.21678	0.180988	0.148743	17	38544768	38574203	-
AC133528.2	0.000340373	0.000528962	0.00139826	0.408917	-2.44548	0.650181	1.59001	5	139536904	139552637	+
AC133785.1	0.0110299	0.0261631	0.0453108	1.69439	1.69439	0.665153	0.392563	17	76210267	76221718	+
AC135048.13	8.89833e-05	0.000118375	0.000365545	0.463966	-2.15533	1.33001	2.8666	11	130318869	130346533	+
AC135178.1	0.125288	0.439584	0.514685	1.23643	1.23643	0.27892	0.225585	8	12940870	13373168	-
AC137934.1	0.0553562	0.167736	0.227404	1.25853	1.25853	1.14211	0.907501	16	56965960	56977799	+
AC138035.1	0.238941	0.973926	0.981575	0.803438	-1.24465	0.110868	0.137992	2	11674242	11782915	+
AC138035.2	0.0406579	0.116727	0.167023	1.18395	1.18395	6.43193	5.43262	19	9434850	9493294	+
AC138783.12	0.230537	0.929331	0.947051	0.989032	-1.01109	0.339578	0.343344	1	68939835	68962905	-
AC139099.3	0.0016639	0.00312083	0.00683533	3.73798	3.73798	0.261984	0.0700872	9	103204560	103339919	+
AC139100.2	0.0461717	0.135095	0.189674	0.658142	-1.51943	0.286665	0.435567	4	154265801	154336271	+
AC141586.5	0.00925995	0.0214616	0.03804	1.27339	1.27339	5.32806	4.18416	10	71561644	71724032	+
AC144652.1	0.242895	0.996823	0.997817	0.994791	-1.00524	0.839478	0.843874	1	45205490	45233440	+
AC147651.3	0.0023166	0.0045276	0.00951664	0.404214	-2.47394	0.220455	0.545393	2	111395275	111435692	-
AC159540.1	0.00224743	0.00437732	0.00923248	0.537138	-1.86172	2.36693	4.40656	16	28548606	28550496	-
AC174470.1	0.0113428	0.0269726	0.0465966	0.467895	-2.13723	0.28758	0.614626	15	40453224	40513338	+
AC226118.1	0.00220969	0.00429124	0.00907744	3.37592	3.37592	0.287368	0.0851228	1	70910754	70911220	+
AC226119.5	0.210821	0.826983	0.866055	0.828266	-1.20734	0.126803	0.153095	19	45409011	45412651	+
ACAA1	4.57554e-07	2.85198e-07	1.87964e-06	0.710342	-1.40777	35.2025	49.5571	7	28992974	28997935	-
ACAA2	3.75984e-10	4.80872e-11	1.54455e-09	0.466395	-2.14411	28.8067	61.7646	11	94277006	94354588	+
ACACA	0.106867	0.364065	0.439012	1.05412	1.05412	200.287	190.004	1	197053258	197115825	-
ACACB	4.65573e-07	2.90937e-07	1.91258e-06	0.511431	-1.9553	8.01701	15.6756	HG1497_PATCH	152838202	152857483	-
ACAD10	0.175823	0.662788	0.722282	1.0241	1.0241	14.8693	14.5194	16	3018025	3030541	-
ACAD11	9.41842e-05	0.000126171	0.00038691	0.748155	-1.33662	18.9818	25.3715	3	153838792	153975617	+
ACAD8	0.145682	0.527601	0.598462	1.03093	1.03093	19.0016	18.4314	8	81453535	81455340	+
ACAD9	0.0420443	0.121233	0.172719	0.945111	-1.05808	38.872	41.1295	7	97481430	97501855	-
ACADM	0.000436494	0.000699419	0.00179312	1.16151	1.16151	52.8563	45.5067	8	8559448	8561617	+
ACADS	0.00111667	0.00199719	0.00458732	0.709912	-1.40862	4.70702	6.63043	18	29522538	29524120	+
ACADSB	5.08542e-09	1.30562e-09	2.0891e-08	0.41918	-2.38561	12.7064	30.3126	4	90800683	90875781	+
ACADVL	0.195796	0.75491	0.804332	1.01004	1.01004	129.013	127.731	9	116413236	116445136	+
ACAP1	0.00103558	0.00184015	0.00425419	0.59527	-1.67991	1.10787	1.86113	5	112229030	112229699	+
ACAP2	2.00528e-07	1.09623e-07	8.23772e-07	1.61868	1.61868	90.6324	55.9916	1	45959538	45965752	-
ACAP3	0.00152895	0.00284025	0.00628094	0.820762	-1.21838	41.1516	50.1383	17	21279509	21323180	+
ACAT1	4.34651e-05	5.29883e-05	0.000178555	0.783648	-1.27608	44.3912	56.6469	6	132269316	132272514	-
ACAT2	1.6955e-06	1.29163e-06	6.96514e-06	0.68642	-1.45683	71.6901	104.441	1	212208919	212280743	+
ACBD3	2.67611e-05	3.06224e-05	0.000109935	1.22748	1.22748	85.3038	69.4952	10	5976233	5987864	-
ACBD4	0.0854516	0.278459	0.351037	1.09637	1.09637	4.75768	4.33947	8	38001167	38008784	-
ACBD5	0.00713142	0.0159591	0.029296	1.11569	1.11569	37.6173	33.7167	20	361261	378204	+
ACBD6	0.00529054	0.0113703	0.0217336	1.08994	1.08994	67.7402	62.1506	X	108866929	108868394	-
ACCS	0.142981	0.516	0.587369	0.947752	-1.05513	4.98296	5.25767	16	21890659	21930478	-
ACD	0.0335582	0.0932303	0.137858	0.920237	-1.08668	12.9533	14.0761	7	27221129	27224843	-
ACE2	1.51868e-06	1.14035e-06	6.23877e-06	0.193276	-5.17395	0.542989	2.8094	9	34252379	34329199	-
ACER2	0.11586	0.401209	0.475955	1.09049	1.09049	5.38624	4.93929	1	182567758	182573544	-
ACER3	0.00624807	0.0137749	0.0256672	1.13986	1.13986	24.7791	21.7387	20	43104526	43123245	+
ACIN1	4.42852e-05	5.41493e-05	0.000181924	0.816752	-1.22436	101.694	124.511	3	23986751	24022110	+
ACKR2	0.00622468	0.0137162	0.0255711	0.555624	-1.79978	0.439579	0.791146	2	110550335	110615273	+
ACKR3	3.1621e-05	3.70895e-05	0.000129899	0.571446	-1.74995	7.50619	13.1354	X	38420623	38548170	+
ACKR4	0.00260209	0.00515388	0.0106894	0.37587	-2.66049	0.308118	0.819748	22	19466982	19508136	+
ACLY	6.56481e-06	6.19923e-06	2.69684e-05	0.769711	-1.29919	342.121	444.48	7	44143960	44154162	+
ACN9	8.79632e-06	8.6693e-06	3.61354e-05	0.681465	-1.46743	8.27648	12.1451	3	156977531	157251409	-
ACO1	8.91548e-07	6.18559e-07	3.66249e-06	0.720758	-1.38743	34.7379	48.1964	1	225589204	225616628	-
ACO2	4.44392e-10	6.07344e-11	1.82557e-09	0.5714	-1.75009	65.1083	113.945	11	118914900	118927914	-
ACOT1	0.11475	0.396647	0.471393	1.33176	1.33176	0.963576	0.723533	3	94225610	94226465	-
ACOT11	2.45897e-09	5.19054e-10	1.01015e-08	0.453445	-2.20534	12.7104	28.0308	2	96808905	96811180	-
ACOT13	0.000105305	0.000142482	0.000432595	0.756732	-1.32147	17.1848	22.7092	17	47572655	47592380	+
ACOT2	0.0980231	0.328386	0.402681	1.11077	1.11077	2.83971	2.55654	11	115039938	115375676	-
ACOT4	0.136873	0.488758	0.562276	1.28024	1.28024	0.434778	0.339606	8	12579403	12613583	-
ACOT7	6.64843e-06	6.28181e-06	2.73119e-05	0.759658	-1.31638	46.5689	61.3024	1	155916630	155976862	-
ACOT8	2.23751e-09	4.65494e-10	9.19171e-09	0.468136	-2.13613	10.9199	23.3264	6	80713604	80752245	+
ACOT9	0.166781	0.621802	0.685139	0.981852	-1.01848	50.8042	51.7432	2	238707032	238751452	+
ACOX1	4.02683e-09	9.71567e-10	1.65423e-08	0.539373	-1.854	28.0055	51.9223	1	28918712	28921956	+
ACOX3	1.44055e-06	1.06891e-06	5.9178e-06	0.705239	-1.41796	21.1534	29.9947	6	153071933	153080901	+
ACOXL	0.100416	0.337954	0.41251	1.30344	1.30344	0.564358	0.432976	19	57901252	57931363	+
ACP1	0.0139932	0.0342902	0.0574844	0.927944	-1.07765	63.2459	68.157	12	52643084	52702948	+
ACP2	0.0181597	0.0460445	0.0746004	0.889932	-1.12368	11.3821	12.7899	8	67579831	67772708	+
ACP5	3.61036e-05	4.31355e-05	0.000148314	1.54336	1.54336	7.02878	4.55422	12	104323885	104347424	+
ACP6	9.48419e-05	0.000127139	0.000389612	0.695447	-1.43792	6.90154	9.92389	1	176432307	176814736	+
ACPL2	0.0043434	0.00913126	0.0178428	1.35156	1.35156	4.07905	3.01802	8	10344317	10347177	+
ACPP	0.00112239	0.00200996	0.00461079	0.533426	-1.87467	1.27178	2.38416	1	149821760	149822340	-
ACRC	0.0339373	0.0945825	0.139415	1.4214	1.4214	0.690803	0.486	1	165696032	165796993	-
ACSF2	1.80323e-06	1.386e-06	7.4077e-06	0.720797	-1.38735	53.6537	74.4366	6	136871799	136873693	+
ACSF3	0.195526	0.753737	0.803224	1.01435	1.01435	18.7872	18.5214	17	3468738	3500393	-
ACSL1	8.93579e-07	6.20781e-07	3.67084e-06	1.34624	1.34624	60.79	45.1553	20	50400581	50419060	-
ACSL3	0.000179797	0.000258809	0.000738609	0.860165	-1.16257	358.503	416.784	10	4934796	5025476	+
ACSL4	5.79075e-11	4.16117e-12	2.37885e-10	2.34425	2.34425	323.706	138.085	17	39669995	39678782	-
ACSL5	1.25275e-05	1.30334e-05	5.14631e-05	0.58787	-1.70106	3.11556	5.29975	10	3976711	3978006	+
ACSL6	4.4323e-07	2.74656e-07	1.8208e-06	3.52909	3.52909	2.57259	0.728967	5	1050499	1112151	-
ACSM3	0.0127504	0.0309025	0.0523788	0.592342	-1.68821	0.476285	0.80407	19	48898132	48948189	+
ACSS1	7.11316e-10	1.08699e-10	2.9221e-09	2.0939	2.0939	32.43	15.4879	7	17474101	17500297	-
ACSS2	1.2711e-10	1.1751e-11	5.22171e-10	0.289043	-3.45969	38.498	133.191	2	74119441	74146993	+
ACTA1	0.025022	0.066323	0.102791	0.664587	-1.50469	0.41575	0.625577	1	211836114	211848961	-
ACTA2	1.08304e-06	7.74073e-07	4.44913e-06	1.53432	1.53432	14.5861	9.50655	7	77646393	79082891	-
ACTB	0.000158015	0.000223934	0.000649129	1.24481	1.24481	4985.76	4005.24	14	54863567	54886937	+
ACTBL2	1.95116e-05	2.14706e-05	8.01541e-05	0.199308	-5.01736	0.189394	0.950257	10	62538089	62554611	+
ACTBP2	0.0104481	0.0246621	0.0429211	3.45271	3.45271	0.171189	0.0495812	9	139377947	139380519	+
ACTG1	7.55908e-07	5.10356e-07	3.10528e-06	1.39848	1.39848	3835.01	2742.28	16	83981887	83999938	+
ACTG1P1	0.215439	0.852303	0.885028	1.24742	1.24742	0.115452	0.092552	17	47209822	47247352	+
ACTG2	4.97848e-07	3.15521e-07	2.04517e-06	3.04828	3.04828	12.5591	4.12007	1	10509776	10511960	+
ACTL10	0.0282174	0.0764355	0.115917	0.727098	-1.37533	0.724057	0.995818	4	185615772	185655288	-
ACTL6A	0.0129572	0.0314716	0.0532285	1.08266	1.08266	51.7628	47.8105	17	3827169	3867737	-
ACTN1	0.120013	0.417991	0.493015	1.03007	1.03007	955.706	927.808	22	46435787	46440734	-
ACTN4	0.000546568	0.000898248	0.00224531	1.17259	1.17259	908.637	774.898	2	112812800	112876896	+
ACTR10	0.000841565	0.00145712	0.00345716	1.16825	1.16825	61.005	52.219	1	209859510	209908296	+
ACTR1A	2.55448e-05	2.89808e-05	0.000104939	0.825808	-1.21094	105.105	127.276	2	224461658	224467222	-
ACTR1B	0.0712385	0.224415	0.292649	0.952783	-1.04956	31.6375	33.2053	1	3406484	3528060	-
ACTR2	1.63229e-08	5.45644e-09	6.70548e-08	0.633095	-1.57954	321.859	508.39	3	190231840	190375844	+
ACTR3	0.000666993	0.00112498	0.00274002	1.11894	1.11894	340.607	304.402	10	17360382	17496330	-
ACTR3B	2.63502e-06	2.14937e-06	1.08247e-05	0.562446	-1.77795	4.52504	8.0453	1	156495197	156542397	-
ACTR3C	0.243056	0.997594	0.998478	0.94364	-1.05973	1.10163	1.16743	9	3218297	3526005	-
ACTR5	0.00741007	0.0166552	0.0304407	0.823478	-1.21436	7.51111	9.1212	6	13924677	13980534	+
ACTR6	0.0559373	0.169854	0.229791	1.06942	1.06942	26.2604	24.5557	2	177053307	177055689	+
ACTR8	0.190025	0.728168	0.780627	1.01722	1.01722	26.7595	26.3066	6	26197068	26199522	-
ACTRT3	0.0382261	0.10858	0.157033	0.811848	-1.23176	1.95857	2.41249	7	5314000	5346502	+
ACVR1	1.29305e-05	1.35171e-05	5.31187e-05	1.34482	1.34482	36.2408	26.9485	1	152777311	152779108	-
ACVR1B	0.241467	0.987942	0.991951	1.00027	1.00027	48.0197	48.0069	7	73613982	73644162	+
ACVR1C	0.0217175	0.0565471	0.0892159	1.47948	1.47948	0.730019	0.49343	5	134906373	134914970	-
ACVR2A	0.0368253	0.104007	0.151279	1.11222	1.11222	10.3818	9.33433	X	34645181	34675406	-
ACVR2B	0.0977543	0.327174	0.401576	0.946851	-1.05613	10.5377	11.1292	18	77794346	77854969	+
ACVR2B-AS1	0.101656	0.342984	0.417603	1.31635	1.31635	0.428602	0.325599	10	97071528	97321172	-
ACY1	0.00871305	0.0200078	0.0357933	1.11568	1.11568	37.6212	33.7205	1	107682629	108026081	+
ACYP1	0.000914017	0.00159857	0.0037548	0.677589	-1.47582	2.60358	3.84243	9	131193877	131194286	+
ACYP2	0.045126	0.131504	0.185378	0.884638	-1.13041	6.24162	7.05557	15	32885657	32896180	+
AD000090.2	0.0144244	0.0354615	0.0592556	1.20475	1.20475	5.20021	4.31641	1	204167288	204183221	-
AD000671.6	0.232889	0.941249	0.956713	0.910419	-1.0984	0.158974	0.174616	6	33359313	33377702	+
ADA	4.20884e-06	3.70006e-06	1.729e-05	0.709802	-1.40884	18.1969	25.6366	6	147830063	148058684	+
ADAL	1.78303e-05	1.93893e-05	7.32472e-05	0.660272	-1.51453	6.49917	9.84317	4	3465033	3503201	+
ADAM10	0.000154286	0.000217877	0.000633809	1.15292	1.15292	125.991	109.28	5	34656342	34832733	+
ADAM12	0.128281	0.452536	0.526982	1.52281	1.52281	0.249135	0.163602	HG1443_HG1444_PATCH	134555972	134562104	+
ADAM15	8.96263e-08	4.30247e-08	3.68186e-07	0.70431	-1.41983	174.486	247.74	12	52679697	52685319	-
ADAM17	4.46314e-10	6.13015e-11	1.83346e-09	2.05381	2.05381	93.954	45.7461	17	55155659	55162386	-
ADAM19	4.58298e-09	1.14563e-09	1.88269e-08	5.86919	5.86919	7.28882	1.24188	13	32889611	32973806	+
ADAM1A	0.0527668	0.158654	0.216767	0.80274	-1.24573	1.54421	1.92368	12	98906751	98910201	-
ADAM32	0.04492	0.130792	0.184532	0.55769	-1.79311	0.172803	0.309855	3	160117062	160152751	+
ADAM8	1.36933e-10	1.31717e-11	5.62522e-10	2.79649	2.79649	26.0996	9.33301	16	27413483	27462116	+
ADAM9	2.08006e-10	2.23543e-11	8.54492e-10	1.85652	1.85652	540.204	290.977	5	137620954	137674045	-
ADAMTS1	3.71245e-10	4.70229e-11	1.52508e-09	6.10526	6.10526	24.5778	4.02568	4	72053003	72437805	+
ADAMTS12	0.000281631	0.000429164	0.00115694	1.59563	1.59563	2.98805	1.87264	1	212537273	212588244	-
ADAMTS13	4.31696e-06	3.81384e-06	1.77341e-05	0.438761	-2.27914	1.79123	4.08247	6	41117080	41122076	-
ADAMTS15	2.71081e-06	2.21858e-06	1.11361e-05	3.30185	3.30185	1.67277	0.506617	X	132434131	132549519	-
ADAMTS6	0.000240858	0.000359302	0.00098945	0.600018	-1.66662	3.59136	5.98541	2	202002239	202004751	-
ADAMTS7	0.000487923	0.000790108	0.0020044	1.30572	1.30572	10.7337	8.22049	9	69080240	69147855	-
ADAMTS7P1	0.0685257	0.214716	0.281504	1.61926	1.61926	0.176572	0.109044	11	77728017	77790912	-
ADAMTS9	0.00317356	0.00641929	0.013037	1.52786	1.52786	1.97198	1.29068	5	174904065	174956746	+
ADAMTSL1	0.000105567	0.000142896	0.000433671	0.289892	-3.44956	0.207005	0.714075	17	3575493	3599699	-
ADAMTSL4	1.40069e-09	2.50993e-10	5.75405e-09	0.192531	-5.19398	1.80592	9.3799	15	57884139	57977563	+
ADAMTSL5	6.12231e-06	5.72065e-06	2.51505e-05	0.497239	-2.01111	3.77712	7.59619	11	122526383	122685182	+
ADAP1	0.18566	0.707488	0.762695	0.98294	-1.01736	14.3286	14.5772	17	43002077	43025083	-
ADAP2	0.156198	0.574	0.641665	0.727309	-1.37493	0.177849	0.24453	14	70320848	70499084	+
ADAR	0.071134	0.223973	0.29222	0.951129	-1.05138	300.738	316.191	15	40986972	41024355	+
ADARB1	4.18797e-09	1.01711e-09	1.72042e-08	1.6576	1.6576	67.7026	40.8437	19	46733009	46734501	+
ADAT1	0.0100268	0.0235035	0.0411904	1.19275	1.19275	12.6411	10.5983	15	65107831	65117868	-
ADAT2	0.00101423	0.00179644	0.00416647	0.782004	-1.27877	12.9582	16.5705	2	160628362	160761222	-
ADAT3	0.0181056	0.0458784	0.0743779	0.556244	-1.79777	0.568794	1.02256	3	110607231	110612324	-
ADC	0.00683509	0.0152121	0.0280787	1.3822	1.3822	3.85701	2.79048	19	49468558	49470136	+
ADCK1	0.0159716	0.0398172	0.0656114	1.21708	1.21708	4.91611	4.03926	6	100023588	100024333	+
ADCK2	0.00398127	0.00828544	0.0163551	1.13869	1.13869	25.8552	22.706	7	55086714	55324314	+
ADCK3	0.0466567	0.136676	0.191667	0.913019	-1.09527	14.0136	15.3487	9	44997777	44999353	+
ADCK4	3.5418e-07	2.11421e-07	1.45498e-06	0.543159	-1.84108	13.6923	25.2086	19	30528330	30529064	+
ADCK5	0.152093	0.555733	0.624802	1.05636	1.05636	5.98764	5.66818	6	34759857	34850916	+
ADCY1	5.24875e-09	1.35948e-09	2.1562e-08	6.68024	6.68024	5.95163	0.890931	3	10068098	10143615	+
ADCY10P1	0.00102921	0.00182672	0.00422801	0.316918	-3.15539	0.608095	1.91877	22	24110413	24126504	+
ADCY3	8.70265e-09	2.51333e-09	3.57506e-08	1.69102	1.69102	57.7237	34.1354	5	1253262	1295185	-
ADCY4	0.0338673	0.0943587	0.139127	1.55374	1.55374	0.828339	0.533124	22	50919985	50924870	+
ADCY6	1.89133e-06	1.45887e-06	7.76962e-06	0.692602	-1.44383	28.8126	41.6005	14	21668238	21675060	-
ADCY7	0.20156	0.782864	0.828012	1.01334	1.01334	31.4242	31.0104	1	70034081	70617629	+
ADCY9	0.00141599	0.0026024	0.00581692	1.18987	1.18987	28.0215	23.55	17	19314438	19320590	+
ADD1	0.196116	0.756413	0.805648	0.99148	-1.00859	160.241	161.618	2	97001525	97039584	+
ADD3	0.0380038	0.107845	0.15612	0.934689	-1.06987	42.6146	45.5922	17	21428051	21477723	-
ADH5	0.00641238	0.0141736	0.0263421	0.91496	-1.09294	174.845	191.096	19	57742377	57746917	+
ADHFE1	0.135429	0.482955	0.556344	1.06338	1.06338	4.09147	3.84763	17	39868578	39872222	+
ADI1	7.75124e-10	1.20741e-10	3.18422e-09	0.564801	-1.77054	37.0158	65.5378	10	17270258	17279593	+
ADIPOR1	1.9392e-07	1.05563e-07	7.96625e-07	0.733053	-1.36416	153.429	209.301	17	8108056	8113919	-
ADIPOR2	8.10708e-09	2.3063e-09	3.3304e-08	1.52903	1.52903	109.009	71.2927	7	148700154	148725734	-
ADIRF	2.88871e-11	1.39363e-12	1.18669e-10	0.254201	-3.93389	8.11136	31.9092	17	26904588	26926298	-
ADIRF-AS1	6.39162e-07	4.2136e-07	2.62569e-06	2.0249	2.0249	9.97679	4.92707	10	135075907	135090373	-
ADK	0.0775519	0.248025	0.318584	0.957477	-1.04441	55.4763	57.9401	16	88941266	89043613	-
ADM	0.177083	0.668505	0.727458	0.976864	-1.02368	40.0422	40.9906	4	113460492	113558152	-
ADM2	1.47871e-08	4.84906e-09	6.07456e-08	2.82566	2.82566	27.5036	9.73354	1	110925441	110974983	+
ADM5	0.235587	0.956117	0.967796	0.886804	-1.12765	0.264047	0.297751	X	21958691	22025799	+
ADNP	0.197713	0.764732	0.81221	1.00847	1.00847	162.568	161.202	2	171640296	171655482	+
ADNP2	0.0771409	0.246412	0.316896	0.956961	-1.04497	32.3869	33.8435	20	44441215	44445597	+
ADO	0.0358163	0.100677	0.147134	1.06587	1.06587	34.8737	32.7184	16	87336482	87367880	-
ADORA2B	0.216475	0.85753	0.889281	0.992842	-1.00721	20.5938	20.7423	17	77085427	77613551	-
ADPGK	2.66437e-06	2.17757e-06	1.09453e-05	0.731633	-1.36681	33.2037	45.383	2	189156396	189460654	+
ADPRH	0.00121391	0.00219179	0.00498674	0.517588	-1.93204	0.609908	1.17837	5	133984479	134063514	+
ADPRHL1	0.00259245	0.00513292	0.0106498	0.487926	-2.04949	0.421755	0.864382	9	45562979	45563577	+
ADPRHL2	2.50649e-05	2.83908e-05	0.000102967	1.26269	1.26269	29.4016	23.2848	19	41725108	41767672	+
ADPRM	0.236865	0.962824	0.973045	0.997737	-1.00227	9.34324	9.36443	14	24563262	24579808	+
ADRA1B	0.113269	0.39064	0.465312	0.814363	-1.22795	0.249006	0.305769	7	144149034	144533489	-
ADRA1D	0.00151823	0.00281757	0.00623692	4.75439	4.75439	0.30653	0.064473	2	110765252	110768361	+
ADRB1	0.000217118	0.000319839	0.000891925	3.39372	3.39372	0.695379	0.204902	2	170366212	170382773	+
ADRB2	1.10536e-06	7.93657e-07	4.54082e-06	0.747708	-1.33742	39.661	53.0435	12	49297286	49351149	-
ADRBK1	0.00492597	0.0104994	0.020236	1.10151	1.10151	57.6206	52.3104	17	62850430	62915599	-
ADRBK2	0.0232437	0.061044	0.0954854	1.10817	1.10817	34.9175	31.5091	X	69509879	69640683	+
ADRM1	6.36668e-08	2.86808e-08	2.61544e-07	1.4103	1.4103	124.067	87.9721	8	27629466	27670158	+
ADSL	0.208118	0.813587	0.854951	1.00834	1.00834	56.7245	56.2552	10	95256389	95288850	+
ADSS	9.23973e-08	4.46491e-08	3.7957e-07	0.712844	-1.40283	70.1969	98.4744	17	38599702	38613984	+
ADSSL1	0.2351	0.953018	0.965795	1.00803	1.00803	3.3811	3.35418	17	71330523	71640229	-
ADTRP	2.42999e-05	2.74635e-05	9.98246e-05	1.67469	1.67469	8.43284	5.03547	5	137514408	137523405	+
AEBP1	1.96363e-06	1.52313e-06	8.06664e-06	3.14319	3.14319	1.9195	0.610685	2	201374731	201448506	+
AEBP2	0.00913082	0.0211187	0.0375095	0.90727	-1.10221	31.797	35.047	1	160336857	160342639	+
AEN	0.173024	0.650427	0.710784	1.01731	1.01731	24.7665	24.345	X	100474758	100519487	+
AES	0.00356732	0.00732852	0.0146546	0.886713	-1.12776	221.172	249.429	6	143360562	143363462	-
AF001548.5	0.138744	0.496544	0.569963	0.853484	-1.17167	0.32091	0.375999	10	14560556	14816897	-
AF064858.10	0.00720916	0.0161479	0.0296153	0.359727	-2.77989	0.11443	0.318103	17	63524681	63557766	-
AF064858.11	0.155169	0.569476	0.637436	1.25377	1.25377	0.17312	0.13808	1	120837756	120855682	+
AF064858.8	0.0115255	0.0274829	0.0473469	0.577277	-1.73227	0.441705	0.765153	13	21727734	21750742	-
AF127936.7	2.90217e-06	2.39961e-06	1.19222e-05	1.91251	1.91251	5.65806	2.95846	17	41003201	41010148	+
AF131215.2	0.000789883	0.00135722	0.00324485	0.597815	-1.67276	1.55467	2.60058	4	167654535	168155948	-
AF131215.9	0.000463599	0.000747029	0.00190447	0.464301	-2.15378	0.682581	1.47013	13	93879095	95059656	+
AF131217.1	0.0692582	0.217327	0.284514	1.5826	1.5826	0.226289	0.142986	1	52373628	52456437	-
AF165138.7	0.00686916	0.015291	0.0282186	2.70092	2.70092	0.292499	0.108296	9	80912059	80945010	+
AFAP1	7.22434e-06	6.91466e-06	2.96777e-05	1.42822	1.42822	99.2897	69.5198	12	50451331	50477395	+
AFAP1-AS1	0.00538858	0.0116178	0.0221364	2.09682	2.09682	0.54247	0.258711	1	53711217	53793743	-
AFAP1L1	0.000107906	0.000146468	0.00044328	0.843048	-1.18617	41.6196	49.3679	12	56679700	56709844	-
AFAP1L2	0.00212738	0.00411494	0.00873929	0.884725	-1.1303	64.6629	73.0882	6	27090436	27091001	-
AFF1	0.000344182	0.00053538	0.00141391	1.23804	1.23804	69.1295	55.8379	5	68462837	68474073	+
AFF4	0.000583474	0.000968984	0.00239692	1.2921	1.2921	161.361	124.883	12	125671382	126146918	+
AFG3L1P	0.00138666	0.00253997	0.00569641	1.21328	1.21328	15.1055	12.4501	21	15964251	16031143	-
AFG3L2	0.113537	0.39164	0.466411	1.02725	1.02725	74.9518	72.9634	12	52644250	52652652	-
AFMID	7.93482e-06	7.69213e-06	3.25964e-05	0.637963	-1.56749	11.2086	17.5693	9	12700100	12814345	-
AFTPH	0.000702599	0.00119222	0.00288629	1.17535	1.17535	57.5726	48.9836	7	97840739	97842292	+
AGA	5.30398e-05	6.62048e-05	0.000217888	1.33835	1.33835	12.9228	9.65575	6	143287558	143359215	-
AGAP1	3.83185e-05	4.60432e-05	0.000157413	1.46486	1.46486	54.6726	37.3228	14	61176246	61191067	-
AGAP10	0.134367	0.478465	0.551981	0.935969	-1.06841	6.02061	6.43248	2	227596033	227664476	-
AGAP2	0.0297168	0.0810919	0.122077	1.61803	1.61803	0.488184	0.301715	4	38968365	39034543	-
AGAP2-AS1	0.126894	0.446573	0.521281	0.952762	-1.04958	9.54588	10.0192	7	99036545	99054995	+
AGAP3	0.111079	0.381447	0.456316	1.02623	1.02623	94.2101	91.8026	9	135600965	135754165	-
AGAP4	0.235414	0.954979	0.967085	0.971653	-1.02917	2.84075	2.92362	20	54944445	54967394	-
AGAP5	0.0247676	0.0655475	0.101746	1.34762	1.34762	3.39918	2.52235	5	132083137	132089857	+
AGAP6	0.00100042	0.0017697	0.00410973	1.43855	1.43855	8.30251	5.77143	7	121958481	122526814	-
AGAP7	0.209654	0.821549	0.861262	0.787884	-1.26922	0.140866	0.17879	3	142534764	142608046	-
AGAP8	0.0235666	0.061978	0.0968121	1.27527	1.27527	4.35357	3.41384	HG1433_PATCH	50334647	50557303	-
AGAP9	0.046957	0.137673	0.1929	1.26156	1.26156	2.83261	2.24533	6	122793076	123047519	+
AGBL2	0.000912909	0.00159642	0.00375024	0.400493	-2.49692	0.422989	1.05617	1	201865580	201915716	-
AGBL3	0.202914	0.789064	0.833574	1.06336	1.06336	0.533314	0.501536	13	32974861	33002316	-
AGBL5	3.76329e-06	3.25427e-06	1.54597e-05	0.730174	-1.36954	23.4648	32.136	12	49297201	49297597	-
AGER	0.0967847	0.323114	0.397593	1.16587	1.16587	1.96164	1.68256	13	46916139	47012326	-
AGFG1	6.49663e-07	4.29464e-07	2.66883e-06	1.37378	1.37378	109.024	79.3604	16	89238175	89261901	+
AGFG2	0.0457367	0.133596	0.187887	1.12349	1.12349	5.67797	5.05388	19	49244109	49250167	-
AGGF1	2.68452e-07	1.52861e-07	1.10281e-06	1.42519	1.42519	46.5196	32.6409	15	52015208	52043783	-
AGK	3.48263e-06	2.97538e-06	1.43067e-05	0.749734	-1.33381	23.8638	31.8297	X	38008589	38080697	-
AGL	0.000419345	0.000669617	0.00172268	0.800758	-1.24882	29.0459	36.273	12	49717019	49725515	+
AGMAT	0.00870416	0.0199854	0.0357568	1.67163	1.67163	0.723831	0.43301	12	42475647	42538682	-
AGO1	0.000249981	0.000375356	0.00102693	1.30759	1.30759	36.7124	28.0765	9	103204553	103339919	+
AGO2	0.204077	0.794637	0.838353	0.935377	-1.06909	16.1062	17.2189	15	85734669	85757137	+
AGO3	0.000138261	0.000192732	0.000567976	1.31336	1.31336	24.7153	18.8184	18	67498394	67629040	-
AGO4	1.37603e-09	2.45949e-10	5.65275e-09	2.11224	2.11224	44.0796	20.8686	21	33948862	33959684	-
AGPAT1	0.158378	0.584747	0.650619	1.021	1.021	47.151	46.181	17	74541750	74553766	-
AGPAT2	6.87641e-07	4.58323e-07	2.82484e-06	1.43982	1.43982	35.7685	24.8424	3	145787227	145881441	-
AGPAT3	0.019304	0.0494419	0.079301	1.07915	1.07915	89.8333	83.2443	X	21874105	21876846	+
AGPAT4	1.12767e-05	1.15441e-05	4.63249e-05	0.729016	-1.37171	17.6313	24.1851	7	92234235	92465909	-
AGPAT5	2.9782e-09	6.65473e-10	1.22345e-08	1.73744	1.73744	35.692	20.5429	5	64813593	64858999	-
AGPAT6	0.000112638	0.000153582	0.000462719	1.215	1.215	47.7156	39.2722	11	64889252	64902005	-
AGPAT9	0.000147222	0.00020669	0.00060479	4.10329	4.10329	0.759536	0.185104	6	53512699	53530507	-
AGPS	0.0628086	0.19416	0.258019	1.05813	1.05813	59.6233	56.3479	1	156616299	156631217	-
AGR2	2.65984e-11	1.22785e-12	1.09267e-10	4.92807	4.92807	97.1044	19.7043	4	80822303	81046609	-
AGRN	1.72819e-05	1.8738e-05	7.09945e-05	1.27305	1.27305	528.251	414.949	6	135238528	135271261	-
AGTPBP1	3.41367e-08	1.36547e-08	1.40234e-07	1.97102	1.97102	34.578	17.5432	16	2510081	2514965	+
AGTRAP	1.01384e-05	1.02226e-05	4.16488e-05	1.24872	1.24872	63.0929	50.5261	17	38443885	38459172	+
AHCTF1	6.93409e-05	8.91852e-05	0.000284853	0.796746	-1.25511	60.8234	76.3398	6	163835032	163999629	+
AHCTF1P1	0.13185	0.467706	0.541644	0.799498	-1.25079	0.438437	0.54839	4	146031990	146101314	-
AHCY	2.10077e-07	1.15465e-07	8.62998e-07	0.717103	-1.3945	245.791	342.756	6	150285143	150294847	+
AHCYL1	6.77374e-06	6.41868e-06	2.78266e-05	1.24022	1.24022	139.673	112.619	3	151961617	152183570	+
AHCYL2	0.10812	0.369214	0.444157	1.04393	1.04393	37.2083	35.6426	4	114821440	114900884	-
AHDC1	6.41938e-07	4.23482e-07	2.63709e-06	0.626408	-1.5964	24.1118	38.4922	16	11343476	11445620	+
AHI1	0.00363604	0.00748871	0.0149369	1.22399	1.22399	9.39414	7.67499	15	82555151	82577272	+
AHNAK	0.110741	0.379957	0.454926	1.08378	1.08378	2562.38	2364.3	15	32907345	32932151	+
AHNAK2	8.2628e-05	0.000108793	0.000339437	0.65816	-1.51939	773.984	1175.98	8	17721889	17767875	-
AHR	3.76482e-06	3.25842e-06	1.5466e-05	1.279	1.279	97.3232	76.0934	2	202005007	202022547	-
AHRR	0.0185623	0.0472258	0.0762543	0.715045	-1.39851	1.05192	1.47112	11	17229700	17371522	+
AHSA1	2.07886e-05	2.30554e-05	8.53998e-05	0.809794	-1.23488	59.4766	73.4465	15	43991686	44010383	-
AHSA2	0.0112482	0.0267271	0.0462078	0.849799	-1.17675	21.5261	25.3308	6	53362139	53481769	-
AIDA	0.000242171	0.00036181	0.000994841	0.864759	-1.15639	72.5653	83.914	1	206136916	206155152	+
AIF1L	0.111014	0.381069	0.456047	0.86966	-1.14987	0.83938	0.965182	2	28607276	28617540	-
AIFM1	0.0478721	0.140939	0.196659	0.943557	-1.05982	34.7537	36.8326	20	13202418	13281299	+
AIFM2	1.51284e-06	1.13562e-06	6.21477e-06	2.18041	2.18041	12.6699	5.81078	9	115983808	116028675	+
AIFM3	0.0150074	0.0370961	0.0616506	0.667474	-1.49818	0.62846	0.941549	12	65672423	65882025	+
AIG1	0.00346158	0.00709003	0.0142202	0.903135	-1.10725	74.2997	82.2687	7	50511831	50518089	-
AIM1	1.17703e-06	8.52764e-07	4.83527e-06	1.44138	1.44138	287.299	199.322	1	167599330	167675487	+
AIM1L	1.3744e-09	2.45344e-10	5.64604e-09	0.451816	-2.21329	15.5039	34.3147	1	144275918	144341757	-
AIMP1	0.123374	0.431746	0.506822	0.96722	-1.03389	59.7395	61.7641	1	184759858	184943683	-
AIMP2	0.00423684	0.00887929	0.017405	0.882772	-1.13279	19.4077	21.985	7	152341864	152373251	-
AIP	0.0084249	0.0192599	0.0346096	0.912479	-1.09592	37.2495	40.8223	15	93160673	93353115	-
AJ271736.10	0.149809	0.545378	0.61542	1.17031	1.17031	5.99637	5.12373	15	69706585	69740765	+
AJAP1	8.96275e-07	6.23062e-07	3.68191e-06	1.56012	1.56012	24.4102	15.6463	10	13203554	13253105	+
AJUBA	5.88762e-07	3.82913e-07	2.41864e-06	1.30514	1.30514	372.541	285.44	17	19240867	19281496	-
AK1	0.0178747	0.045143	0.0734296	0.893873	-1.11873	17.1131	19.145	12	100550135	100567438	-
AK2	5.19018e-06	4.70096e-06	2.13213e-05	1.27955	1.27955	144.547	112.967	6	17600586	17611951	+
AK3	7.95367e-05	0.000104238	0.000326738	1.19848	1.19848	72.0917	60.1526	13	80910111	80915087	-
AK4	1.01683e-10	8.73176e-12	4.17715e-10	0.492837	-2.02907	60.4128	122.582	17	7348380	7361027	+
AK4P1	0.188074	0.718893	0.77261	1.11804	1.11804	0.557608	0.498735	4	206399	249775	+
AK7	0.000147222	0.000206697	0.00060479	0.575332	-1.73813	2.06663	3.59206	6	75794042	75915768	-
AK8	0.00102208	0.0018129	0.00419872	2.68067	2.68067	0.71534	0.266851	1	214776538	214837932	+
AK9	0.0707293	0.22249	0.290557	0.830826	-1.20362	1.32648	1.59658	20	49620193	49639667	-
AKAP1	6.51077e-07	4.30623e-07	2.67463e-06	1.33898	1.33898	53.4232	39.8985	14	23451907	23468288	+
AKAP10	1.49762e-05	1.59758e-05	6.15226e-05	1.23712	1.23712	43.2186	34.9349	1	182992595	183114728	+
AKAP11	0.150024	0.546261	0.616301	1.03184	1.03184	75.8763	73.5351	10	49654077	49864311	-
AKAP12	0.0144425	0.0355093	0.0593299	1.22607	1.22607	8.52743	6.95508	15	90118713	90174288	+
AKAP13	7.95824e-05	0.000104366	0.000326926	0.632675	-1.58059	87.1285	137.714	X	47372001	47372883	-
AKAP17A	1.12788e-08	3.45389e-09	4.63335e-08	1.5962	1.5962	47.104	29.5101	1	228595641	228604563	-
AKAP2	0.155944	0.572746	0.64062	1.02519	1.02519	190.419	185.74	11	70313961	70963624	-
AKAP3	0.219765	0.873613	0.902798	1.0313	1.0313	0.609383	0.590887	12	10564911	10588601	-
AKAP6	0.0123106	0.0296609	0.050572	1.30129	1.30129	2.58638	1.98755	12	56556143	56584069	-
AKAP7	0.0236002	0.0620719	0.09695	0.787536	-1.26978	2.2518	2.85929	11	61664773	61687742	-
AKAP8	0.212706	0.837969	0.873799	0.992469	-1.00759	27.0519	27.2572	12	53662083	53687428	+
AKAP8L	0.00915226	0.0211766	0.0375976	1.10915	1.10915	50.7498	45.7555	2	9696028	9696905	+
AKAP9	0.0795331	0.255522	0.326723	1.17575	1.17575	39.9939	34.0155	10	72192071	72207708	-
AKIP1	0.110918	0.380665	0.455652	1.03552	1.03552	25.803	24.918	1	207217194	207226326	-
AKIRIN1	3.6897e-09	8.77642e-10	1.51574e-08	0.624795	-1.60052	44.2994	70.9023	7	27870192	28220363	-
AKIRIN2	4.20822e-05	5.11111e-05	0.000172874	1.30393	1.30393	19.4721	14.9333	6	150319155	150326294	-
AKNA	9.05321e-09	2.63104e-09	3.71907e-08	1.87453	1.87453	19.5546	10.4317	4	157997209	158093243	+
AKNAD1	2.75411e-07	1.57324e-07	1.13139e-06	0.32693	-3.05876	2.20445	6.74289	15	42705021	42783322	-
AKR1A1	1.47744e-05	1.57369e-05	6.06933e-05	1.25506	1.25506	50.2973	40.0756	14	67913801	68000457	-
AKR1B1	1.13356e-07	5.64269e-08	4.6567e-07	0.704888	-1.41867	71.3846	101.271	18	58038564	58040002	-
AKR1B10	5.76645e-11	4.1306e-12	2.36887e-10	0.166955	-5.98963	6.28617	37.6518	2	228678558	228682273	+
AKR1B15	3.0877e-11	1.58221e-12	1.26843e-10	0.138066	-7.24289	3.36167	24.3482	16	70613798	70694586	+
AKR1C1	3.53358e-12	5.87843e-14	1.4516e-11	3.06432	3.06432	175.642	57.3184	15	38544527	38649451	+
AKR1C2	2.08006e-10	2.23734e-11	8.54492e-10	2.38966	2.38966	30.6202	12.8136	7	141352181	141356611	-
AKR1C3	2.28806e-08	8.43943e-09	9.3994e-08	1.59774	1.59774	82.8655	51.8643	19	7445850	7535132	+
AKR1E2	0.0838858	0.272416	0.344604	0.846734	-1.18101	1.04823	1.23797	4	41361624	41702062	+
AKR7A2	1.06836e-05	1.08331e-05	4.38886e-05	0.778368	-1.28474	25.8397	33.1973	11	59480929	59573355	+
AKR7A3	0.132289	0.46976	0.543445	0.761639	-1.31296	0.236087	0.309972	6	71122644	71270878	+
AKT1	6.08362e-09	1.62276e-09	2.49916e-08	0.674568	-1.48243	89.9586	133.357	8	95653302	95719695	+
AKT1S1	0.111329	0.382508	0.457343	1.04178	1.04178	31.9736	30.6913	22	41605126	41613632	-
AKT2	0.000125294	0.000173147	0.00051471	1.18608	1.18608	78.4771	66.1653	15	81616718	81654379	+
AKT3	1.77696e-06	1.36378e-06	7.29976e-06	1.47072	1.47072	54.3404	36.9482	12	53342655	53346686	+
AKTIP	0.0183496	0.0465885	0.0753803	1.11038	1.11038	33.0906	29.801	20	42295754	42345137	+
AL020996.1	0.119671	0.416604	0.491611	1.38414	1.38414	0.247107	0.178527	18	29202210	29265800	-
AL021068.1	0.0219671	0.0572967	0.090241	0.62937	-1.58889	0.654408	1.03978	6	146136048	146207722	+
AL031666.2	0.0350412	0.0981552	0.14395	1.80354	1.80354	0.245958	0.136375	4	121606074	121844026	-
AL034548.1	7.64904e-08	3.56057e-08	3.14224e-07	2.03126	2.03126	35.4503	17.4524	16	69139467	69152623	+
AL049840.1	0.0159984	0.0398877	0.0657215	0.512918	-1.94963	0.178875	0.348739	1	117075558	117076715	-
AL133458.1	0.236244	0.959479	0.970492	1.00854	1.00854	0.348312	0.345364	1	146626685	146644130	-
AL136419.6	0.0918003	0.303197	0.377117	0.827515	-1.20844	1.03024	1.24498	17	48712138	48769614	+
AL139099.1	0.230553	0.929447	0.947116	1.00979	1.00979	0.184416	0.182629	14	81725909	81726584	-
AL139819.1	0.0913162	0.301224	0.375128	1.34706	1.34706	2.39089	1.7749	5	89767565	89810371	+
AL161915.1	0.179435	0.679058	0.737122	1.07352	1.07352	0.721205	0.671815	21	47720095	47743790	-
AL162407.1	0.229965	0.926346	0.944701	0.411355	-2.43099	0.424957	1.03307	1	74663919	75009667	+
AL163636.6	0.165771	0.617471	0.68099	1.11807	1.11807	2.22568	1.99064	6	126277927	126301388	+
AL353791.1	0.00295846	0.0059445	0.0121534	1.73756	1.73756	1.8164	1.04537	19	45417504	45422607	+
AL354993.1	0.0744899	0.236623	0.306006	0.676513	-1.47817	0.31411	0.464308	17	19398698	19482348	+
AL357673.1	0.003242	0.00657615	0.0133182	0.545086	-1.83457	0.562995	1.03286	2	10923517	10978104	-
AL583828.1	0.0239385	0.0630704	0.0983399	0.21926	-4.5608	0.0808321	0.368659	4	154228944	154229870	-
AL589743.1	0.0331957	0.0920648	0.136369	1.77485	1.77485	0.537166	0.302654	4	20254883	20622185	+
AL590369.1	0.00241784	0.00474882	0.00993254	0.327314	-3.05517	0.743378	2.27115	1	53308183	53360671	+
AL590452.1	0.160636	0.594656	0.659897	1.36774	1.36774	0.167324	0.122336	4	187112674	187134611	+
AL590822.2	0.129389	0.457237	0.53153	1.39417	1.39417	0.367572	0.26365	4	113150717	113152753	-
AL591479.1	0.175873	0.663018	0.722489	1.06192	1.06192	0.601023	0.565976	5	145967936	146464348	-
AL591684.1	0.00840968	0.0192156	0.0345471	0.80883	-1.23635	7.29771	9.02256	3	51422478	51426829	+
AL592284.1	0.0575278	0.175471	0.236325	1.21779	1.21779	1.80065	1.47861	2	239152679	239198744	-
AL603965.1	8.1934e-08	3.88104e-08	3.36586e-07	0.675072	-1.48132	50.7759	75.2155	6	130686879	130764209	+
AL627309.1	0.212176	0.835002	0.871623	0.980646	-1.01974	19.008	19.3831	3	48599160	48601207	-
AL645728.1	0.206056	0.803794	0.846481	1.1127	1.1127	0.156292	0.140462	13	39917029	40177666	-
AL645728.2	0.193727	0.745085	0.795835	1.32929	1.32929	0.179051	0.134697	2	31133333	31378069	-
AL672183.2	0.175619	0.6617	0.721444	1.33525	1.33525	0.183243	0.137235	15	57592563	57599960	+
AL953854.2	1.78583e-05	1.94279e-05	7.33624e-05	3.95748	3.95748	1.23151	0.311186	3	38323785	38360067	+
ALAD	0.231712	0.934857	0.951877	0.993032	-1.00702	15.3961	15.5041	14	75370657	75390100	-
ALAS1	5.97294e-06	5.55417e-06	2.45369e-05	0.753269	-1.32755	29.5725	39.2589	1	158149737	158154687	+
ALCAM	4.62623e-11	2.91408e-12	1.90046e-10	1.88504	1.88504	262.56	139.286	6	169615875	169654140	-
ALDH16A1	2.36659e-06	1.89836e-06	9.72198e-06	1.5122	1.5122	16.332	10.8002	13	60239717	60738122	-
ALDH18A1	0.00234968	0.00459944	0.00965252	1.11339	1.11339	58.9287	52.9274	5	110405760	110413723	+
ALDH1A3	0.021376	0.0555461	0.087813	1.06005	1.06005	150.867	142.32	11	120971882	121062203	+
ALDH1B1	0.0510596	0.151884	0.209754	0.946618	-1.05639	56.8061	60.0095	8	22925742	22941133	+
ALDH1L1	3.01452e-07	1.7453e-07	1.23837e-06	4.03043	4.03043	2.79423	0.693284	1	149438750	149459550	-
ALDH1L2	9.68081e-10	1.59384e-10	3.97689e-09	3.32091	3.32091	138.895	41.8243	20	33563206	33590241	+
ALDH2	2.90898e-05	3.37501e-05	0.000119501	1.21922	1.21922	90.4797	74.2111	5	133450402	133487557	+
ALDH3A1	0.068443	0.214411	0.281165	1.14279	1.14279	5.44023	4.76047	12	121124672	121139668	+
ALDH3A2	0.000617235	0.00103123	0.00253561	1.12958	1.12958	118.249	104.685	12	100566974	100593562	-
ALDH3B1	0.0164405	0.0410871	0.0675377	0.812996	-1.23002	3.07522	3.78258	15	30909161	30909953	+
ALDH3B2	7.91541e-11	6.31792e-12	3.25166e-10	0.106326	-9.40503	4.46866	42.0279	8	125847126	125869759	-
ALDH4A1	1.17208e-10	1.04748e-11	4.81493e-10	0.478607	-2.0894	30.5659	63.8644	X	57931864	57937068	-
ALDH5A1	0.000723775	0.00123227	0.00297328	0.498845	-2.00463	0.801733	1.60718	1	44165436	44173810	-
ALDH6A1	0.0162917	0.0406782	0.0669264	1.10373	1.10373	23.0558	20.889	6	86096937	86099905	-
ALDH7A1	4.78433e-06	4.2855e-06	1.96541e-05	0.807928	-1.23773	173.388	214.609	2	87135076	87241105	+
ALDH7A1P1	0.172376	0.647131	0.708124	1.29424	1.29424	0.358407	0.276925	10	91061712	91069034	+
ALDH8A1	0.00501769	0.010712	0.0206127	2.63775	2.63775	0.281162	0.106592	2	10580094	10588631	-
ALDH9A1	1.56673e-07	8.26918e-08	6.43614e-07	0.737564	-1.35581	63.0057	85.424	16	82660408	83830205	+
ALDOA	0.00119879	0.00216123	0.00492466	0.893772	-1.11885	798.268	893.145	8	136469700	136668966	+
ALDOC	3.39648e-10	4.20168e-11	1.39528e-09	0.406529	-2.45985	18.5954	45.7418	2	20068621	20084809	+
ALG1	0.0023714	0.00465059	0.00974175	1.21242	1.21242	16.6203	13.7083	8	37641709	37702415	+
ALG10	0.039275	0.112069	0.161342	0.838706	-1.19231	2.15498	2.56941	22	21996550	21998588	+
ALG10B	0.00927	0.021487	0.0380813	0.702311	-1.42387	1.74976	2.49143	12	49388932	49393093	-
ALG11	0.0880603	0.288798	0.361753	0.927063	-1.07867	11.7792	12.706	15	40886218	40956541	+
ALG12	2.51972e-06	2.03641e-06	1.03511e-05	1.38521	1.38521	22.8241	16.477	4	41983713	41988477	+
ALG13	0.0423166	0.122118	0.173837	1.07748	1.07748	18.2635	16.9502	17	56597198	56634339	+
ALG14	0.15381	0.56372	0.631854	1.04813	1.04813	4.46309	4.25816	2	70056774	70108529	+
ALG1L	0.122347	0.427483	0.502602	1.18311	1.18311	0.440055	0.371946	17	19237621	19239441	-
ALG2	0.00294951	0.0059225	0.0121166	1.14436	1.14436	36.8096	32.166	1	209955661	209957905	-
ALG3	0.000665261	0.00112145	0.0027329	1.21662	1.21662	26.724	21.9657	2	239067623	239077542	+
ALG5	0.000757223	0.0012961	0.00311068	1.21414	1.21414	29.5149	24.3092	22	39257455	39268320	-
ALG6	0.00569041	0.0123837	0.0233763	1.18513	1.18513	12.0425	10.1613	1	29445940	29450448	-
ALG8	0.21935	0.871715	0.901094	1.0071	1.0071	21.1012	20.9524	5	179105629	179157927	+
ALG9	0.000268615	0.00040783	0.00110348	1.20444	1.20444	27.3011	22.667	10	43633934	43680757	+
ALKBH1	6.57193e-08	2.97698e-08	2.69976e-07	0.364272	-2.7452	3.35633	9.21382	13	92000074	92006834	+
ALKBH2	0.179151	0.677697	0.735954	1.02014	1.02014	14.1871	13.907	3	114033348	114035027	-
ALKBH3	0.104011	0.352452	0.427278	1.0487	1.0487	22.095	21.0689	7	29161890	29553945	+
ALKBH4	0.000902018	0.00157512	0.0037055	0.794638	-1.25843	7.97908	10.0411	20	30327074	30389609	+
ALKBH5	0.000147565	0.000207279	0.0006062	1.17507	1.17507	53.869	45.8433	5	151145420	151145940	-
ALKBH6	0.00117716	0.00211741	0.00483578	0.714163	-1.40024	5.86819	8.21688	9	14081842	14398983	-
ALKBH7	0.00143505	0.00264068	0.0058952	0.768178	-1.30178	9.34736	12.1682	6	97242002	97285354	-
ALKBH8	0.000328072	0.000507905	0.00134772	1.32022	1.32022	13.0265	9.86694	12	104164231	104234976	-
ALMS1	0.0456373	0.133295	0.187479	1.1688	1.1688	17.3625	14.855	20	42839600	42854668	+
ALMS1-IT1	0.176614	0.666333	0.725533	1.11127	1.11127	0.378342	0.340458	11	125825691	125933231	-
ALOX12B	0.00127409	0.00230944	0.00523397	0.419033	-2.38644	0.256612	0.612389	1	158101834	158110430	-
ALOX12P2	0.0256197	0.068257	0.105246	1.48566	1.48566	1.2732	0.856994	2	135809835	135933965	+
ALOX15	0.00563742	0.0122466	0.0231586	0.292415	-3.4198	0.0884143	0.302359	9	140194083	140196704	-
ALOX15B	9.73679e-13	9.5209e-15	3.99989e-12	0.138445	-7.22309	13.1491	94.977	3	127348024	127391653	+
ALOX5AP	1.08049e-05	1.09806e-05	4.43866e-05	0.367635	-2.72009	0.827596	2.25113	3	52109269	52188707	-
ALOXE3	0.000606797	0.00101213	0.00249273	0.712781	-1.40296	3.73432	5.23909	15	59397277	59417245	+
ALPK1	0.0832693	0.269984	0.342072	1.0545	1.0545	25.9863	24.6433	15	30916697	31065197	+
ALPK2	1.82229e-09	3.55964e-10	7.48601e-09	4.3114	4.3114	6.27777	1.45609	X	30671476	30748726	+
ALPK3	0.104475	0.354397	0.429187	1.18286	1.18286	0.633273	0.535373	10	32735068	32863493	+
ALS2	0.000238496	0.000355344	0.000979744	1.16416	1.16416	44.9649	38.6242	2	183580999	183659192	+
ALS2CL	0.000639828	0.00107276	0.00262842	0.791485	-1.26345	103.208	130.398	5	72804510	72805080	+
ALS2CR12	0.0780217	0.249892	0.320514	0.633663	-1.57813	0.217896	0.343867	19	40353963	40440534	-
ALYREF	0.00149455	0.00276988	0.00613962	0.880922	-1.13517	26.7274	30.3402	10	67672276	69455928	-
AMACR	1.98855e-09	3.99745e-10	8.169e-09	0.324963	-3.07728	6.8971	21.2243	19	14543865	14582680	+
AMBRA1	0.237341	0.966041	0.975	0.998803	-1.0012	20.1062	20.1303	X	131351175	131566891	+
AMD1	0.040017	0.11465	0.16439	1.05423	1.05423	95.7925	90.8646	14	92335756	92414332	-
AMDHD2	0.0018078	0.00342649	0.00742645	0.778252	-1.28493	8.13326	10.4507	16	8941962	8954275	+
AMER1	0.0423166	0.122124	0.173837	1.1038	1.1038	16.2759	14.7454	14	94400499	94443138	-
AMFR	3.85953e-06	3.35092e-06	1.5855e-05	1.25444	1.25444	72.4081	57.7217	2	152973315	153032507	-
AMIGO1	0.236438	0.960805	0.97129	0.997925	-1.00208	0.40831	0.409159	10	5029967	5060224	-
AMIGO2	1.36436e-10	1.30929e-11	5.60482e-10	1.89758	1.89758	94.4444	49.7709	4	74962752	74965011	-
AMIGO3	0.0302266	0.0827099	0.124171	1.417	1.417	1.56346	1.10336	10	28966271	28971869	+
AMMECR1	1.62588e-09	3.10941e-10	6.67913e-09	0.419198	-2.38551	13.5585	32.3439	22	29190543	29196586	-
AMMECR1L	3.94382e-05	4.755e-05	0.000162013	0.771264	-1.29657	32.9411	42.7105	8	71485677	71520623	-
AMN	0.0255834	0.0681372	0.105097	0.713349	-1.40184	0.729812	1.02308	22	45898118	45997016	+
AMN1	3.18582e-05	3.74257e-05	0.000130874	0.668182	-1.4966	5.26494	7.87951	6	160529406	160532537	+
AMOT	0.00145472	0.00268285	0.00597603	0.435712	-2.29509	0.270063	0.619819	6	152442819	152958937	-
AMOTL1	0.0822643	0.265942	0.337943	0.93169	-1.07332	210.098	225.502	19	11488236	11495019	-
AMOTL2	1.23921e-08	3.89164e-09	5.09069e-08	1.52322	1.52322	163.264	107.183	5	180673523	180699169	+
AMPD2	0.0799893	0.257203	0.328597	1.05383	1.05383	23.6123	22.4061	4	77356253	77704407	+
AMPD3	4.15575e-06	3.6393e-06	1.70719e-05	0.687776	-1.45396	13.3747	19.4463	7	105517242	105676878	+
AMT	0.100841	0.339545	0.414255	1.12369	1.12369	2.67366	2.37936	17	57232860	57282067	+
AMTN	0.00184182	0.003496	0.00756623	2.02004	2.02004	0.893214	0.442177	12	9620148	9728865	+
AMY2B	0.00518927	0.0111302	0.0213176	0.629476	-1.58862	2.73978	4.35248	HG1433_PATCH	51075231	51080526	+
AMZ1	0.00763416	0.017237	0.0313612	0.382937	-2.61139	0.128822	0.336405	17	39519746	39526053	-
AMZ2	0.0781271	0.250291	0.320947	1.03565	1.03565	108.2	104.475	3	148703655	148705456	-
AMZ2P1	0.00110364	0.00197231	0.00453375	0.680039	-1.4705	2.61994	3.85263	5	74907284	74967672	+
ANAPC1	2.47046e-08	9.22453e-09	1.01487e-07	1.68384	1.68384	76.3929	45.3681	7	94285637	94299008	+
ANAPC10	0.108644	0.371578	0.446313	1.05756	1.05756	8.69723	8.22389	1	43916824	43919661	-
ANAPC11	0.00422591	0.00885402	0.0173601	0.858137	-1.16532	33.6518	39.2149	5	129240165	129522328	+
ANAPC13	0.0804196	0.258806	0.330365	1.0496	1.0496	35.6555	33.9706	16	56974190	56975255	+
ANAPC15	0.0498085	0.14763	0.204614	0.916665	-1.09091	14.6204	15.9496	12	100967461	101022065	+
ANAPC16	0.000171069	0.000244728	0.000702753	1.15947	1.15947	95.642	82.4879	4	76942273	76944651	-
ANAPC1P1	0.00082801	0.00143064	0.00340148	2.0895	2.0895	1.34284	0.642662	1	156863490	156886227	+
ANAPC2	0.00268709	0.00534424	0.0110386	0.831693	-1.20237	15.4562	18.584	12	49521565	49541653	+
ANAPC4	0.010293	0.0242211	0.0422839	1.10948	1.10948	22.8147	20.5634	3	138666076	138672294	+
ANAPC5	1.53586e-09	2.8709e-10	6.30934e-09	0.531254	-1.88234	52.4475	98.724	1	12627939	12677738	-
ANAPC7	0.000236082	0.000351318	0.000969829	0.795808	-1.25658	22.235	27.9401	3	42734155	42814746	-
ANG	0.0362698	0.102149	0.148997	1.23054	1.23054	2.17513	1.76762	16	31271311	31344214	+
ANGEL1	0.0227963	0.0597189	0.0936478	0.907473	-1.10196	14.3142	15.7737	1	43735665	43739674	+
ANGEL2	0.00130339	0.0023673	0.00535436	0.860329	-1.16235	30.622	35.5933	16	85709804	85723680	-
ANGPTL4	0.0541263	0.163358	0.222352	1.15824	1.15824	3.98476	3.44036	9	12775020	12822131	+
ANK1	0.120375	0.419527	0.494504	0.924919	-1.08118	3.63391	3.92889	X	108867473	108976633	-
ANK2	0.017903	0.0452481	0.0735458	1.48615	1.48615	1.12124	0.754456	20	57285851	57286690	+
ANK3	0.000592079	0.000984083	0.00243227	1.20457	1.20457	39.9838	33.1934	17	78010435	78074413	+
ANKAR	0.180898	0.685628	0.743132	0.90857	-1.10063	0.898119	0.988497	6	33168222	33172217	+
ANKDD1A	0.0719214	0.226992	0.295454	0.898675	-1.11275	7.71777	8.58794	16	88869621	88875667	+
ANKDD1B	0.00693806	0.0154854	0.0285016	2.36421	2.36421	0.43972	0.18599	12	123636867	123728562	-
ANKEF1	0.00324568	0.0065851	0.0133333	1.18621	1.18621	26.6105	22.4333	20	62328021	62330038	+
ANKFY1	0.12291	0.429648	0.504918	0.964432	-1.03688	102.98	106.778	8	22877646	22926693	-
ANKH	0.00921056	0.0213346	0.0378371	0.906711	-1.10289	35.4653	39.1142	1	32042116	32053289	+
ANKHD1	0.0216075	0.0562165	0.0887641	1.11557	1.11557	91.1476	81.7051	4	100467866	100485190	-
ANKHD1-EIF4EBP3	0.00342956	0.00701431	0.0140887	1.17022	1.17022	24.221	20.6978	19	11649532	11661139	+
ANKIB1	2.48648e-05	2.81528e-05	0.000102145	1.25587	1.25587	116.908	93.0892	6	90636248	91006628	-
ANKK1	6.60635e-07	4.38143e-07	2.7139e-06	0.487349	-2.05192	5.23713	10.7462	12	113899839	113910086	-
ANKLE1	0.0857213	0.279591	0.352144	1.24233	1.24233	0.866542	0.697512	10	18940195	18948215	-
ANKLE2	0.181063	0.686412	0.743809	0.986656	-1.01352	112.941	114.469	1	95393122	95428827	+
ANKMY1	8.19963e-06	7.99732e-06	3.36842e-05	1.5534	1.5534	9.90428	6.37589	21	17442842	17999717	+
ANKMY2	8.01584e-05	0.000105177	0.000329292	1.29269	1.29269	15.3977	11.9114	1	39876151	39882155	+
ANKRA2	7.16017e-05	9.24838e-05	0.000294141	1.2498	1.2498	23.2751	18.623	15	44038590	44065478	+
ANKRD1	0.189134	0.723891	0.776964	1.08783	1.08783	0.523314	0.481061	12	89761584	89763079	+
ANKRD10	0.0399972	0.114566	0.164309	0.920788	-1.08603	20.095	21.8236	20	45338126	45364966	+
ANKRD10-IT1	0.107691	0.367301	0.442394	0.715146	-1.39832	0.226319	0.316466	10	75434053	75490273	-
ANKRD11	0.00019925	0.00029089	0.000818523	1.26894	1.26894	168.894	133.099	2	182321929	182400915	+
ANKRD12	0.176579	0.666162	0.72539	0.968564	-1.03246	24.8923	25.7002	1	200638635	200663379	+
ANKRD13A	0.00322721	0.00654175	0.0132574	1.12099	1.12099	46.9842	41.9133	17	39549976	39553845	-
ANKRD13B	0.177244	0.669316	0.728122	0.979482	-1.02095	12.981	13.2529	15	60780483	61521519	-
ANKRD13C	0.000243679	0.00036412	0.00100104	0.821227	-1.21769	17.8297	21.711	2	224720433	224810105	-
ANKRD13D	0.14366	0.518744	0.590157	0.972804	-1.02796	23.4067	24.061	15	67833410	67834943	-
ANKRD16	0.00778893	0.0176483	0.0319971	0.771447	-1.29627	3.04242	3.94379	13	23902965	24007842	-
ANKRD17	0.00176757	0.003341	0.00726122	0.852854	-1.17253	94.1498	110.394	17	61699775	61773664	+
ANKRD18A	0.00883715	0.0203149	0.0363032	1.32124	1.32124	4.34362	3.28754	10	74033678	74035795	+
ANKRD18B	0.0413866	0.119158	0.170017	1.1728	1.1728	4.94347	4.2151	9	139553308	139567131	+
ANKRD2	0.0178504	0.0450615	0.0733299	0.533313	-1.87507	0.178954	0.335552	4	13542454	13546675	-
ANKRD20A1	0.233884	0.946758	0.960799	1.19538	1.19538	0.173041	0.144757	7	27208238	27211535	+
ANKRD20A12P	0.00788832	0.0178969	0.0324053	0.424209	-2.35733	0.321479	0.757831	18	9259386	9260389	+
ANKRD22	2.92917e-05	3.4011e-05	0.000120331	0.161964	-6.17423	0.256746	1.58521	16	28616903	28634947	-
ANKRD23	0.20005	0.775747	0.821807	0.965331	-1.03591	0.835051	0.865041	2	66660584	66801002	+
ANKRD24	0.163875	0.609068	0.673202	1.00071	1.00071	0.197579	0.197439	3	4535032	4889525	+
ANKRD26	0.000703501	0.00119407	0.00288999	1.28091	1.28091	13.598	10.6159	1	149261186	149263730	+
ANKRD27	0.0183048	0.0464539	0.0751963	1.1139	1.1139	48.2651	43.3299	9	45949232	45949824	+
ANKRD28	0.000181858	0.000262313	0.000747074	1.2187	1.2187	44.9828	36.9104	10	43932282	43991518	+
ANKRD29	9.31575e-08	4.50376e-08	3.82693e-07	0.409419	-2.44249	2.68733	6.56377	8	145317003	145331154	-
ANKRD31	0.0477744	0.140558	0.196258	1.63027	1.63027	0.246606	0.151267	6	31949801	31970459	+
ANKRD32	0.0311709	0.0857116	0.12805	1.14537	1.14537	5.0631	4.42051	7	21940518	21985703	-
ANKRD33B	0.129638	0.458354	0.532555	0.871251	-1.14778	0.734454	0.842988	7	34968488	35077884	-
ANKRD34A	0.00160334	0.00299339	0.00658655	0.500427	-1.99829	0.502478	1.0041	17	41196312	41277501	-
ANKRD34B	0.0334797	0.0929666	0.137535	0.55657	-1.79672	0.138907	0.249577	1	205197304	205242472	+
ANKRD35	2.90326e-09	6.43701e-10	1.19266e-08	0.132158	-7.56669	0.690949	5.2282	7	5470966	5553430	-
ANKRD36	0.21555	0.852986	0.885484	0.988258	-1.01188	6.88022	6.96197	12	49490919	49504684	-
ANKRD36B	0.0081782	0.0186495	0.0335962	1.4664	1.4664	4.22431	2.88073	3	160801671	160823173	-
ANKRD36C	0.094849	0.315168	0.389641	0.809006	-1.23608	2.56592	3.1717	7	36429415	36493401	+
ANKRD37	0.0003887	0.000615025	0.00159679	1.82958	1.82958	2.20124	1.20314	1	4007209	4009041	-
ANKRD39	0.0521519	0.155715	0.214241	0.895569	-1.11661	5.2148	5.82288	12	99038919	99129205	+
ANKRD40	1.31516e-08	4.23185e-09	5.40271e-08	1.58545	1.58545	65.815	41.5118	6	160390131	160534540	+
ANKRD42	0.0129979	0.0315852	0.0533957	1.16519	1.16519	10.5498	9.05414	16	725666	728269	+
ANKRD45	0.139043	0.498025	0.57119	0.851126	-1.17491	0.242672	0.285119	3	170582664	170588273	-
ANKRD46	0.00944605	0.0219728	0.0388045	0.84662	-1.18117	8.54362	10.0915	15	79252289	79383116	-
ANKRD49	0.0139493	0.0341675	0.0573039	0.887973	-1.12616	15.3025	17.233	6	134309835	134373775	-
ANKRD50	0.194906	0.751008	0.800677	1.01121	1.01121	79.4931	78.6121	9	86354336	86444432	-
ANKRD52	6.74508e-08	3.07949e-08	2.77089e-07	1.59536	1.59536	99.3913	62.3002	5	82767284	82878123	+
ANKRD54	0.00406671	0.00848947	0.0167061	1.18511	1.18511	10.9564	9.24503	4	1873151	1983935	+
ANKRD6	0.0337807	0.0940943	0.138772	1.3117	1.3117	1.7071	1.30145	2	45232300	45236570	-
ANKRD65	0.00155396	0.00289166	0.00638371	0.818365	-1.22195	10.8681	13.2803	7	108210012	108215295	+
ANKRD7	0.035482	0.0996238	0.14576	0.666245	-1.50095	0.396967	0.595826	3	136055077	136471221	-
ANKRD9	0.00689001	0.0153437	0.0283043	1.48363	1.48363	2.94984	1.98826	10	27443753	27475854	+
ANKS1A	3.11279e-05	3.64163e-05	0.000127874	1.20185	1.20185	55.7938	46.4233	6	136552162	136571474	-
ANKS3	0.0180217	0.0456086	0.0740336	1.14713	1.14713	11.0389	9.62306	3	107149777	107182760	+
ANKS6	0.00617262	0.0135889	0.0253572	1.12106	1.12106	28.103	25.0681	X	135747706	135864248	-
ANKUB1	0.0382913	0.1088	0.157301	1.32756	1.32756	1.21353	0.914105	13	24144509	24250233	+
ANKZF1	0.165011	0.614114	0.677867	1.02307	1.02307	43.8207	42.8326	11	66276550	66301085	+
ANLN	4.70806e-10	6.53788e-11	1.93408e-09	2.28484	2.28484	80.4141	35.1946	13	73302061	73330337	+
ANO1	1.84092e-07	9.93404e-08	7.56251e-07	4.13895	4.13895	3.06763	0.741161	7	55832490	55840982	+
ANO10	0.0104013	0.024528	0.0427289	1.10553	1.10553	31.681	28.6569	11	35639735	35642420	+
ANO4	0.0140901	0.0345693	0.0578825	1.1851	1.1851	6.3525	5.36031	4	165878100	165880274	+
ANO6	0.102404	0.346021	0.420679	1.03511	1.03511	180.905	174.769	19	14230321	14247769	-
ANO7	0.00167287	0.00314108	0.00687218	2.12153	2.12153	0.818879	0.385986	15	23599895	23612379	+
ANO7P1	0.0403018	0.115592	0.16556	0.621441	-1.60916	0.180763	0.290877	2	171627623	171634659	+
ANO8	0.00771817	0.0174596	0.0317064	0.831058	-1.20329	11.5753	13.9283	9	139388896	139440315	-
ANO9	0.00825226	0.0188277	0.0339004	0.804483	-1.24304	23.2429	28.8918	14	100800125	100843143	-
ANP32A	0.00280467	0.00560256	0.0115216	1.12972	1.12972	116.992	103.559	13	25946209	26599990	+
ANP32B	1.65916e-06	1.25941e-06	6.81584e-06	1.3558	1.3558	232.728	171.654	1	28586038	28609003	+
ANP32E	3.54888e-07	2.12116e-07	1.45788e-06	1.37107	1.37107	49.1645	35.8585	1	242011269	242058451	+
ANPEP	6.70425e-08	3.05311e-08	2.75411e-07	0.288301	-3.46859	2.07064	7.18222	9	117546915	117568407	-
ANTXR1	2.03501e-07	1.11437e-07	8.35984e-07	0.70605	-1.41633	38.9045	55.1017	15	69755365	69863776	+
ANTXR2	5.89901e-12	1.3012e-13	2.42332e-11	2.63986	2.63986	71.7182	27.1675	19	15988833	16008931	-
ANXA1	1.72957e-06	1.32309e-06	7.1051e-06	1.43153	1.43153	577.156	403.176	8	82605842	82608410	-
ANXA11	0.017854	0.0450745	0.0733445	0.931461	-1.07358	97.1819	104.333	7	140218220	140373794	-
ANXA2	8.99089e-05	0.000119769	0.000369347	1.23066	1.23066	2738.31	2225.06	9	46385691	46387032	-
ANXA2P1	0.0147051	0.0362418	0.0604086	2.49158	2.49158	0.196728	0.0789575	19	52196593	52215641	+
ANXA2P2	0.00200208	0.00384254	0.00822458	1.23969	1.23969	9.98867	8.05737	21	15743436	15755806	-
ANXA2R	0.00317906	0.00643186	0.0130596	0.539534	-1.85345	0.577375	1.07014	9	124964856	124991906	-
ANXA3	1.20725e-07	6.0589e-08	4.95941e-07	1.41307	1.41307	304.925	215.788	9	123714616	123812555	-
ANXA4	4.54887e-11	2.84466e-12	1.86868e-10	0.496455	-2.01428	110.348	222.271	8	120846216	120868251	-
ANXA5	1.8295e-08	6.26961e-09	7.51562e-08	1.47953	1.47953	334.241	225.911	19	1065922	1086628	+
ANXA6	2.18812e-08	7.92151e-09	8.98883e-08	1.45023	1.45023	117.732	81.1816	11	82443053	82444907	-
ANXA7	0.000298441	0.000457486	0.001226	0.856083	-1.16811	91.2176	106.552	X	71424510	71458898	-
ANXA8	7.3857e-10	1.13704e-10	3.03406e-09	0.599158	-1.66901	484.453	808.556	1	214156524	214214596	+
ANXA8L1	3.62145e-07	2.16916e-07	1.4877e-06	0.60988	-1.63967	36.7902	60.3237	1	209788215	209825812	-
ANXA8L2	8.67423e-10	1.37224e-10	3.56339e-09	0.572081	-1.748	190.345	332.723	8	81397854	81438501	+
ANXA9	3.8184e-06	3.31088e-06	1.56861e-05	0.17024	-5.87407	0.274296	1.61123	17	20318860	20334322	+
AOAH	0.0657778	0.204745	0.270216	0.403482	-2.47842	0.0789888	0.195768	X	84498997	84528369	+
AOC2	0.0161398	0.0402733	0.0663025	1.53969	1.53969	0.856373	0.556198	17	70117161	70122562	+
AOC3	0.0198176	0.0509062	0.0814112	2.72403	2.72403	0.191311	0.070231	22	50986462	50989452	+
AOX1	1.07847e-08	3.28385e-09	4.43038e-08	0.379865	-2.63252	4.91356	12.935	4	9772777	10056561	-
AP000240.9	0.0846186	0.275244	0.347615	1.44076	1.44076	0.214304	0.148743	8	61297147	61429355	-
AP000275.65	0.0269282	0.0723066	0.110621	1.67467	1.67467	0.758974	0.453209	11	77726761	77757238	-
AP000295.9	0.175514	0.661145	0.721014	1.43798	1.43798	0.560015	0.389446	2	170550998	170633500	+
AP000330.8	0.216581	0.8582	0.88972	0.877911	-1.13907	0.219136	0.24961	9	69082536	69108794	-
AP000347.2	0.00678955	0.0150922	0.0278916	0.656577	-1.52305	1.98891	3.02921	19	13049392	13055304	+
AP000350.10	0.045801	0.133815	0.188151	0.479195	-2.08683	0.207815	0.433675	18	77155856	77289326	+
AP000350.4	0.0573604	0.174827	0.235637	1.36663	1.36663	0.431326	0.315613	2	181831975	181941313	+
AP000350.5	0.220087	0.875193	0.904121	1.1064	1.1064	0.503816	0.455364	5	169064251	169510387	+
AP000356.1	0.154996	0.568704	0.636728	0.905471	-1.1044	1.14668	1.26639	1	47897805	47900314	-
AP000487.5	0.213784	0.843712	0.878229	1.05007	1.05007	0.223858	0.213183	15	71123863	71146499	-
AP000525.9	0.0470263	0.137919	0.193185	1.41481	1.41481	0.629605	0.445011	2	177001340	177037831	+
AP000692.9	0.204155	0.794986	0.838672	0.933411	-1.07134	0.259796	0.27833	X	18257434	18372848	-
AP000695.1	0.0049165	0.010477	0.0201971	0.281189	-3.55633	0.119171	0.423809	3	37317087	37318090	+
AP000695.4	0.0258548	0.0689599	0.106212	0.668511	-1.49586	0.742414	1.11055	4	152061143	152062256	+
AP000695.6	0.0133508	0.0325156	0.0548454	0.55832	-1.79109	0.46887	0.839787	3	30647994	30735635	+
AP001007.1	2.80934e-07	1.6131e-07	1.15408e-06	0.649727	-1.53911	16.4124	25.2604	17	3539762	3564837	+
AP001046.5	1.03053e-05	1.04096e-05	4.23344e-05	0.467356	-2.1397	2.05859	4.40477	10	52750945	54058111	+
AP001053.11	0.027766	0.0749034	0.114063	0.685605	-1.45857	0.978121	1.42665	16	77233294	77247113	+
AP001062.7	0.00218953	0.00424611	0.00899461	0.423425	-2.36169	0.317492	0.749818	6	109416313	109485136	+
AP001258.4	0.0178747	0.0451426	0.0734296	0.795416	-1.2572	2.68895	3.38055	3	179113877	179115966	-
AP001266.1	0.00725992	0.0162698	0.0298239	7.27197	7.27197	0.85088	0.117008	10	133918175	133998314	+
AP001372.2	0.0135711	0.0331324	0.0557505	1.23526	1.23526	5.29381	4.28559	7	5465908	5468559	-
AP001468.1	0.0380943	0.108111	0.156492	0.564737	-1.77074	0.170757	0.302365	6	88032323	88109460	+
AP001469.9	0.170261	0.637796	0.699434	1.17435	1.17435	0.227031	0.193325	6	157802165	158099179	+
AP001596.6	0.112462	0.387168	0.461998	1.21703	1.21703	1.01483	0.833854	17	16744057	16749198	-
AP001597.1	0.00345304	0.00707099	0.0141852	1.94816	1.94816	0.822459	0.422171	2	60678302	60780703	-
AP001626.1	0.00386348	0.00801161	0.0158712	0.2557	-3.91083	0.0737234	0.28832	19	10400657	10407455	+
AP001816.1	0.00220142	0.00427468	0.00904345	0.713525	-1.40149	2.94455	4.12676	17	79890260	79900289	-
AP002954.3	0.211032	0.828317	0.866921	0.762559	-1.31137	0.127356	0.167011	6	160769300	160876015	+
AP003068.18	0.0461154	0.134891	0.189443	0.727535	-1.3745	0.551357	0.757843	12	6937572	6949019	+
AP003068.23	2.07671e-05	2.30268e-05	8.53114e-05	0.423849	-2.35933	1.0372	2.44711	5	139554227	139661638	+
AP003419.11	0.196381	0.757792	0.806736	1.23496	1.23496	0.341408	0.276452	15	91260558	91358860	+
AP004372.1	0.000266103	0.000403375	0.00109315	5.26848	5.26848	0.261217	0.0495812	6	31126319	31134937	+
AP005482.1	0.094849	0.315182	0.389641	1.34595	1.34595	0.205893	0.152972	1	247108849	247171396	-
AP006222.1	0.226262	0.906746	0.929488	1.42303	1.42303	0.327936	0.23045	8	92082424	92099324	+
AP006222.2	0.041222	0.118609	0.169341	1.25489	1.25489	2.95866	2.35771	19	37063972	37085611	+
AP006621.1	0.122035	0.426145	0.501323	0.754134	-1.32602	0.198159	0.262764	17	19059040	19062425	-
AP006621.5	0.103827	0.351631	0.426524	0.800402	-1.24937	0.549642	0.686707	15	75246757	75249806	-
AP1AR	1.12855e-06	8.13534e-07	4.63612e-06	1.41045	1.41045	28.3337	20.0884	9	66693277	66721074	-
AP1B1	0.185856	0.708515	0.763501	0.986662	-1.01352	77.784	78.8355	6	41126244	41130925	-
AP1G1	0.000144448	0.000202375	0.000593393	0.857994	-1.16551	60.2344	70.2037	15	41785591	41795748	+
AP1G2	0.175492	0.661022	0.720923	0.984324	-1.01593	53.056	53.9009	20	627259	634015	-
AP1M1	0.00317205	0.00641551	0.0130308	0.885485	-1.12932	38.5634	43.5506	11	129939732	130014700	+
AP1M2	0.0231214	0.0606809	0.0949832	0.93342	-1.07133	72.5231	77.6961	19	12502763	12551897	-
AP1S1	2.98917e-05	3.48081e-05	0.000122796	0.80954	-1.23527	111.821	138.128	2	239335383	239360892	+
AP1S2	0.0143912	0.0353635	0.0591191	1.19267	1.19267	7.77918	6.52248	5	127873706	128369336	+
AP1S3	0.0131273	0.0319175	0.0539272	0.837808	-1.19359	16.0369	19.1415	19	50030875	50050220	+
AP2A1	0.000619766	0.00103588	0.00254601	1.12976	1.12976	138.383	122.488	20	17922241	17949624	-
AP2A2	0.000760703	0.00130223	0.00312498	0.882764	-1.13281	67.7183	76.7117	5	179233388	179265079	+
AP2B1	0.169212	0.63302	0.695125	1.01642	1.01642	418.046	411.294	14	81937893	82000206	-
AP2M1	5.54864e-08	2.44153e-08	2.27939e-07	0.726265	-1.37691	141.033	194.19	3	179116990	179169379	-
AP2S1	0.0433458	0.125567	0.178065	1.06077	1.06077	99.1807	93.4985	10	71857979	71892691	-
AP3B1	0.0228693	0.0599515	0.0939473	0.917346	-1.0901	68.5412	74.7169	3	156543270	156763919	+
AP3B2	0.0339373	0.0945766	0.139415	1.72486	1.72486	0.272317	0.157877	22	24080865	24081477	-
AP3D1	2.74153e-09	5.97245e-10	1.12622e-08	1.53006	1.53006	172.065	112.456	3	10028577	10048675	+
AP3M1	6.04817e-09	1.60918e-09	2.4846e-08	0.638883	-1.56523	46.3574	72.56	6	20100935	20212671	-
AP3M2	0.0013882	0.00254342	0.00570273	1.17658	1.17658	19.7129	16.7543	15	25223730	25664610	+
AP3S1	0.0503254	0.149448	0.206737	0.954503	-1.04767	134.556	140.97	15	57884106	58006944	+
AP3S2	7.36219e-05	9.55453e-05	0.00030244	1.29159	1.29159	46.2359	35.7976	18	33767482	33852121	+
AP4B1	0.00809235	0.0184224	0.0332435	0.840987	-1.18908	10.5907	12.5931	4	1723227	1746899	+
AP4E1	2.32752e-05	2.61839e-05	9.56148e-05	1.42477	1.42477	34.2366	24.0296	7	150725510	150744870	+
AP4M1	0.0399864	0.114526	0.164265	0.914966	-1.09294	16.022	17.511	12	89741009	89747049	-
AP4S1	0.0298979	0.0817492	0.122821	0.814265	-1.2281	3.40195	4.17793	2	7057523	7208418	+
AP5B1	0.111937	0.385029	0.45984	0.947522	-1.05538	15.8839	16.7636	13	25802307	25862148	-
AP5M1	0.00830444	0.0189543	0.0341148	0.902959	-1.10747	30.9136	34.2359	X	138808505	139027436	-
AP5S1	0.0722671	0.228313	0.296874	0.925532	-1.08046	11.6147	12.5492	4	39640760	39668265	+
AP5Z1	0.123431	0.432056	0.507055	0.967261	-1.03385	29.4539	30.4508	2	201170604	201346987	+
APAF1	4.33416e-09	1.0674e-09	1.78048e-08	2.28387	2.28387	35.8151	15.6818	19	49375649	49379315	+
APBA1	0.00219605	0.00426277	0.00902143	0.638755	-1.56555	2.16568	3.39047	12	10758612	10766223	-
APBA2	0.146131	0.529627	0.600308	0.840331	-1.19001	0.56126	0.667903	20	277737	280966	+
APBA3	4.66793e-05	5.73577e-05	0.000191759	1.43182	1.43182	13.5324	9.45116	9	38540564	38542763	-
APBB1	0.0464543	0.13606	0.190835	0.817835	-1.22274	1.78713	2.1852	12	120123595	120315096	-
APBB2	3.92802e-05	4.73417e-05	0.000161364	1.27382	1.27382	117.378	92.1466	6	31982539	32003196	+
APBB3	0.0233185	0.0612618	0.0957928	0.85019	-1.17621	4.84852	5.70287	1	180123969	180173166	+
APC	0.169512	0.634453	0.69636	1.02588	1.02588	28.6088	27.887	12	9817565	9848414	+
APCDD1L	0.0648875	0.201575	0.266559	0.836222	-1.19585	1.49328	1.78574	19	36545783	36596009	+
APEH	1.55773e-07	8.21105e-08	6.39917e-07	0.723317	-1.38252	61.1941	84.6021	2	221315400	221569287	+
APEX1	1.3123e-07	6.68472e-08	5.39097e-07	0.666266	-1.5009	106.644	160.062	16	56651388	56652731	+
APEX2	0.00627935	0.0138496	0.0257957	0.901598	-1.10914	29.8606	33.1197	11	102706532	102714535	-
APH1A	5.55934e-05	7.00496e-05	0.000228379	0.850208	-1.17618	135.633	159.529	18	48494389	48584515	+
APH1B	0.000407532	0.000648437	0.00167415	0.773103	-1.29349	9.30301	12.0333	5	52285156	52390610	+
API5	0.156503	0.575332	0.642916	1.02129	1.02129	145.015	141.991	15	41601466	41624820	-
APIP	0.0566332	0.172404	0.23265	0.878596	-1.13818	4.5468	5.17508	8	72740402	73030629	+
APITD1	0.0350913	0.0983355	0.144156	0.793108	-1.26086	4.78441	6.03249	9	89626567	89628067	+
APITD1-CORT	0.0820453	0.265026	0.337043	0.673251	-1.48533	0.16286	0.241901	9	27524312	27526497	+
APLF	0.000304423	0.000467832	0.00125057	1.59764	1.59764	5.10758	3.19695	17	20396947	20397469	-
APLN	0.130823	0.463378	0.537425	0.794632	-1.25844	0.441834	0.556023	6	73951037	74020089	-
APLP1	0.202463	0.787017	0.831722	0.981919	-1.01841	0.438162	0.44623	3	150803484	151154861	+
APLP2	1.46849e-11	5.27621e-13	6.03258e-11	2.18598	2.18598	685.875	313.761	4	129730779	129796380	+
APMAP	5.8259e-06	5.38142e-06	2.39329e-05	1.25879	1.25879	184.176	146.312	3	49866034	49894008	-
APOA1BP	0.000621542	0.00103927	0.00255331	0.839146	-1.19169	34.0512	40.5784	4	184020446	184241931	+
APOB	0.000178039	0.000255915	0.000731387	0.110502	-9.04964	0.0442071	0.400059	2	232373137	232379051	-
APOBEC3B	2.0875e-06	1.63724e-06	8.57547e-06	3.49728	3.49728	3.35158	0.958338	17	47249257	47250609	+
APOBEC3C	5.47728e-10	7.90921e-11	2.25008e-09	0.559334	-1.78784	46.6049	83.3221	12	6953957	6961231	-
APOBEC3D	0.0559372	0.16984	0.229791	0.625137	-1.59965	0.170549	0.272818	12	56810903	56843188	-
APOBEC3F	0.154996	0.568772	0.636728	1.06159	1.06159	3.47091	3.26955	17	76126851	76139050	+
APOBEC3G	0.00998376	0.0233808	0.0410134	1.26682	1.26682	4.80499	3.79296	3	122785909	122944075	+
APOBEC3H	0.0503707	0.149594	0.206924	0.614519	-1.62729	0.145266	0.23639	16	12021230	12070501	-
APOBR	0.203415	0.791502	0.835631	0.925989	-1.07993	0.205105	0.221498	18	22040593	22059922	+
APOC1	4.2616e-05	5.18272e-05	0.000175067	2.49678	2.49678	1.63621	0.655327	16	1993975	2007608	-
APOD	2.47004e-11	1.11777e-12	1.0147e-10	4.14555	4.14555	28.0746	6.77223	15	30832296	30838173	+
APOE	1.34076e-08	4.32303e-09	5.50786e-08	3.24791	3.24791	22.8442	7.03351	3	160822484	160971321	+
APOL1	6.38817e-09	1.73085e-09	2.62427e-08	0.354674	-2.81949	11.9637	33.7315	11	101322295	101743294	-
APOL2	1.62826e-09	3.11768e-10	6.68894e-09	0.413379	-2.41909	8.70076	21.0479	5	79287134	79379111	+
APOL3	0.0290197	0.0788663	0.119213	0.814804	-1.22729	4.5331	5.56342	1	15573768	15726780	+
APOL4	2.56011e-05	2.90622e-05	0.00010517	0.117374	-8.51977	0.12655	1.07818	6	110421022	110501208	-
APOL6	0.000410641	0.000653758	0.00168692	1.23602	1.23602	85.6061	69.2594	4	120976763	120988230	-
APOLD1	0.00223779	0.00435295	0.0091929	1.50569	1.50569	2.76558	1.83676	19	16023177	16045678	-
APOM	0.208735	0.817043	0.857485	1.09401	1.09401	0.385996	0.352826	12	1639057	1756410	+
APOO	0.142199	0.512435	0.584158	1.06276	1.06276	6.18874	5.82326	3	5229331	5261643	+
APOOL	0.00322222	0.00653089	0.0132369	1.31681	1.31681	8.02707	6.09586	12	86198331	86230349	-
APOPT1	5.37496e-05	6.73107e-05	0.000220804	0.788734	-1.26786	20.4344	25.9078	12	100597447	100660858	-
APP	4.18235e-09	1.01315e-09	1.71812e-08	1.64027	1.64027	1700.63	1036.8	6	73972938	74011125	+
APPBP2	0.000305976	0.000470636	0.00125695	1.18103	1.18103	50.8822	43.083	17	33677324	33700721	-
APPL1	0.000159894	0.000226778	0.000656846	1.27071	1.27071	76.7063	60.3648	15	52484519	52587996	-
APPL2	7.72513e-09	2.18359e-09	3.17349e-08	0.58773	-1.70146	25.0558	42.6314	1	115828539	115880858	-
APRT	8.96427e-07	6.23371e-07	3.68254e-06	0.756828	-1.3213	70.4771	93.1217	10	94353043	94415151	+
APTX	0.232701	0.939904	0.955938	0.997631	-1.00237	38.3339	38.425	10	97803151	97820628	+
AQP10	5.29108e-05	6.60076e-05	0.000217358	0.309652	-3.22943	0.488245	1.57675	6	43573053	43596900	-
AQP11	0.0330389	0.0915278	0.135724	1.71671	1.71671	0.343334	0.199996	10	101156627	101190382	-
AQP3	2.02844e-06	1.58216e-06	8.33288e-06	0.599149	-1.66904	22.2265	37.0968	2	85048774	85134133	-
AQPEP	8.10784e-06	7.89489e-06	3.33071e-05	5.63989	5.63989	0.838897	0.148743	2	1635659	1748625	-
AQR	0.123515	0.432437	0.507403	0.964303	-1.03702	53.1065	55.0724	12	130647004	130650286	+
ARAF	4.24738e-06	3.73886e-06	1.74483e-05	1.3313	1.3313	41.8436	31.4306	2	242127924	242164793	+
ARAP1	0.00308274	0.00622156	0.0126639	1.10507	1.10507	123.603	111.851	5	139505521	139508392	+
ARAP2	4.21258e-05	5.11736e-05	0.000173053	1.23285	1.23285	53.7616	43.6077	21	43305221	43374000	-
ARAP3	2.24768e-06	1.78077e-06	9.23351e-06	1.36182	1.36182	28.0102	20.5682	13	26828276	26979376	+
ARCN1	1.65943e-05	1.79056e-05	6.81697e-05	1.20589	1.20589	198.918	164.955	14	75310727	75322379	+
AREG	2.55769e-09	5.46726e-10	1.0507e-08	1.60986	1.60986	474.609	294.813	1	226074396	226111979	-
AREGB	0.00234276	0.0045843	0.0096241	1.53335	1.53335	2.91683	1.90225	12	16701307	16763529	-
AREL1	0.0171059	0.0429719	0.0702713	1.07301	1.07301	73.632	68.6219	20	4004552	4005092	+
ARF1	8.89858e-06	8.78283e-06	3.65555e-05	1.22035	1.22035	361.229	296.005	1	36273773	36323492	+
ARF3	1.28022e-10	1.20235e-11	5.25918e-10	0.540779	-1.84919	98.6499	182.422	6	42908102	42916099	+
ARF4	0.0086162	0.0197619	0.0353955	1.07937	1.07937	193.503	179.273	19	33166313	33169207	+
ARF5	3.16662e-05	3.71641e-05	0.000130085	0.826377	-1.2101	101.095	122.335	4	104026963	104119567	-
ARF6	0.0202788	0.0522891	0.0833057	1.0673	1.0673	64.2457	60.1948	2	216225163	216300896	-
ARFGAP1	1.40997e-07	7.30713e-08	5.79216e-07	1.51576	1.51576	116.452	76.8275	7	107301080	107358255	+
ARFGAP2	0.00485016	0.0103158	0.0199245	1.09143	1.09143	58.997	54.0548	3	170606204	170626483	-
ARFGAP3	1.47871e-08	4.85225e-09	6.07456e-08	1.51525	1.51525	89.3166	58.9451	12	57869228	57911353	+
ARFGEF1	0.000383993	0.000606704	0.00157745	1.20614	1.20614	124.59	103.297	19	10381511	10397292	+
ARFGEF2	3.68739e-07	2.21118e-07	1.51479e-06	1.60991	1.60991	141.527	87.91	10	94590935	94819251	+
ARFIP1	2.1105e-09	4.30498e-10	8.66995e-09	1.97782	1.97782	44.249	22.3725	12	76653619	76698912	+
ARFIP2	0.201326	0.781588	0.82705	0.990115	-1.00998	50.3339	50.8364	18	2847028	2915992	+
ARFRP1	2.36155e-06	1.89354e-06	9.7013e-06	1.38626	1.38626	49.0425	35.3776	17	33762115	33775857	-
ARG2	1.41131e-12	1.66886e-14	5.79769e-12	5.93715	5.93715	64.2188	10.8164	5	114460459	114516244	-
ARGLU1	0.167606	0.625603	0.68853	1.01984	1.01984	59.6465	58.4863	22	22292609	22297800	+
ARHGAP1	0.00437867	0.00921039	0.0179876	1.10706	1.10706	62.3773	56.3449	4	6694796	6698898	+
ARHGAP10	1.13215e-07	5.63305e-08	4.65087e-07	1.41432	1.41432	45.807	32.3881	17	79885705	79888630	+
ARHGAP11A	9.02429e-10	1.45907e-10	3.70719e-09	2.61576	2.61576	24.928	9.52991	16	81040103	81066720	+
ARHGAP11B	1.11209e-06	7.99138e-07	4.56849e-06	2.40533	2.40533	8.09146	3.36396	8	27667137	27695613	-
ARHGAP12	0.000493325	0.000800426	0.00202659	1.19641	1.19641	56.2832	47.0434	4	7755817	7780656	+
ARHGAP17	1.24834e-05	1.29447e-05	5.12819e-05	0.750774	-1.33196	21.1079	28.1149	19	859453	863454	+
ARHGAP18	1.54707e-07	8.15136e-08	6.35539e-07	2.04247	2.04247	18.3608	8.9895	19	58011283	58029773	+
ARHGAP19	9.71307e-07	6.81406e-07	3.99014e-06	0.532978	-1.87625	6.00471	11.2663	7	44178463	44180932	-
ARHGAP19-SLIT1	0.00912522	0.0211037	0.0374865	0.378182	-2.64423	0.146282	0.386803	17	15902694	15948330	+
ARHGAP21	0.18566	0.707356	0.762695	1.01438	1.01438	144.706	142.655	11	1848709	1858752	+
ARHGAP22	7.54935e-08	3.50729e-08	3.10128e-07	2.57213	2.57213	11.4797	4.46312	20	62290653	62330038	+
ARHGAP23	8.61345e-05	0.000114095	0.000353842	0.836383	-1.19562	94.2032	112.632	20	24986868	25039617	-
ARHGAP23P1	0.148734	0.540652	0.611	0.844059	-1.18475	0.944547	1.11905	12	85430092	85657003	+
ARHGAP24	0.122878	0.429508	0.504786	0.900422	-1.11059	1.43834	1.5974	1	221874766	221915519	-
ARHGAP25	0.0439384	0.127474	0.1805	0.853693	-1.17138	2.95365	3.45985	13	46276446	46288695	+
ARHGAP26	0.00974478	0.0227648	0.0400317	1.18692	1.18692	30.9405	26.0678	7	137559725	137686814	-
ARHGAP27	2.28806e-08	8.42417e-09	9.3994e-08	0.574461	-1.74076	15.0375	26.1768	6	139013685	139018426	+
ARHGAP29	4.19879e-07	2.58277e-07	1.72487e-06	0.685668	-1.45843	99.5293	145.157	9	8314246	10612724	-
ARHGAP30	0.0581943	0.177924	0.239063	1.37672	1.37672	0.583605	0.423909	1	150618701	150669631	-
ARHGAP31	0.165749	0.617352	0.6809	1.08907	1.08907	1.76673	1.62225	2	87098424	87149817	+
ARHGAP32	3.22092e-05	3.78893e-05	0.000132316	0.712827	-1.40286	34.0084	47.7092	8	22435792	22455539	+
ARHGAP33	0.0783729	0.25115	0.321957	1.17953	1.17953	1.36938	1.16095	5	178138593	178157704	-
ARHGAP35	0.000325092	0.000502849	0.00133549	1.26157	1.26157	137.284	108.82	3	47420579	47422490	-
ARHGAP39	1.10227e-07	5.43886e-08	4.52812e-07	1.8465	1.8465	12.1953	6.60457	17	77806955	77813229	-
ARHGAP4	0.154504	0.566684	0.634705	1.14613	1.14613	0.290156	0.253162	10	71390007	71393353	+
ARHGAP40	0.237341	0.965967	0.975	1.00941	1.00941	1.62909	1.6139	16	46723555	46732307	+
ARHGAP42	0.00914629	0.0211607	0.0375731	0.744735	-1.34276	4.81422	6.46433	4	89378268	89427315	+
ARHGAP44	0.0796954	0.256096	0.32739	1.31887	1.31887	0.414235	0.314083	4	75230860	75254469	+
ARHGAP5	0.0423574	0.122287	0.174005	1.07311	1.07311	162.338	151.277	2	73169165	73302748	-
ARHGAP5-AS1	1.06835e-05	1.08305e-05	4.38881e-05	0.588744	-1.69853	4.29483	7.2949	9	103340361	103350189	+
ARHGAP6	0.164071	0.609944	0.674005	1.09967	1.09967	0.527914	0.480067	6	17393447	17558024	+
ARHGAP8	0.00403985	0.00842328	0.0165958	1.17891	1.17891	20.5607	17.4405	16	88947446	88953545	+
ARHGDIA	1.77099e-05	1.92339e-05	7.27524e-05	0.839946	-1.19055	197.531	235.171	17	43623170	43640597	+
ARHGDIB	9.49917e-10	1.55097e-10	3.90227e-09	0.42265	-2.36603	11.0972	26.2563	15	41624892	41673249	+
ARHGEF1	5.74609e-07	3.72532e-07	2.3605e-06	1.30548	1.30548	83.6938	64.1094	3	110788918	110994411	+
ARHGEF10	0.00420786	0.00880803	0.0172859	0.891459	-1.12176	51.2535	57.494	4	83550692	83720011	-
ARHGEF10L	6.04216e-08	2.69716e-08	2.48213e-07	0.541113	-1.84804	9.57711	17.6989	10	134621896	134756328	-
ARHGEF11	3.17302e-06	2.67407e-06	1.30348e-05	0.67803	-1.47486	22.1972	32.7379	16	50775961	50835847	+
ARHGEF12	0.128937	0.455229	0.529674	0.94866	-1.05412	185.122	195.141	21	30396950	30426810	+
ARHGEF16	4.5458e-05	5.57177e-05	0.000186742	0.823015	-1.21504	43.6449	53.0305	14	35179593	35184030	-
ARHGEF17	0.0527229	0.158419	0.216587	0.937199	-1.06701	27.0428	28.8549	5	74161718	74163680	+
ARHGEF18	2.79749e-07	1.60438e-07	1.14922e-06	1.34773	1.34773	104.524	77.5558	2	30454397	30546597	+
ARHGEF19	0.123024	0.430207	0.505384	1.04199	1.04199	19.8581	19.0579	12	21654715	21671343	+
ARHGEF2	6.33731e-12	1.46482e-13	2.60338e-11	3.09879	3.09879	166.906	53.8618	20	25433341	25566154	-
ARHGEF25	0.000218454	0.000321906	0.000897413	0.430569	-2.32251	0.703405	1.63366	19	12035890	12091197	+
ARHGEF26	1.62579e-07	8.63639e-08	6.67879e-07	3.21472	3.21472	3.81004	1.18518	17	42219274	42239845	+
ARHGEF28	0.00547712	0.0118448	0.0225001	1.12254	1.12254	98.4141	87.6708	17	39078948	39093887	-
ARHGEF3	9.13615e-08	4.40031e-08	3.75315e-07	0.631091	-1.58456	22.0032	34.8654	11	107661717	107799020	-
ARHGEF33	0.201432	0.782136	0.827484	1.14706	1.14706	0.390489	0.340424	15	89787180	89860493	+
ARHGEF34P	0.000947408	0.00166429	0.00389197	1.22051	1.22051	26.8498	21.9988	11	128561567	128565919	-
ARHGEF35	0.0199373	0.0512681	0.0819028	0.908057	-1.10125	20.7104	22.8074	6	27093676	27100542	-
ARHGEF37	4.15834e-08	1.7248e-08	1.70825e-07	0.627122	-1.59459	23.324	37.1921	18	33296334	33297943	+
ARHGEF39	0.0255915	0.0681644	0.10513	1.29744	1.29744	1.86545	1.43779	16	10622279	10674556	-
ARHGEF4	0.130074	0.460103	0.534347	0.971561	-1.02927	76.7491	78.9957	1	47715811	47779820	-
ARHGEF40	1.3646e-09	2.42975e-10	5.60581e-09	1.97619	1.97619	32.5453	16.4687	2	9628615	9695922	-
ARHGEF5	0.00361533	0.00743832	0.0148518	1.10178	1.10178	56.2391	51.0437	13	38624954	38717370	-
ARHGEF6	0.0102369	0.0240726	0.0420532	2.26606	2.26606	0.2922	0.128946	1	158145640	158147546	-
ARHGEF7	0.00263377	0.00522201	0.0108195	0.855554	-1.16883	31.555	36.8825	1	20990507	21044511	-
ARHGEF9	1.86833e-05	2.04655e-05	7.67511e-05	0.692296	-1.44447	10.3568	14.96	16	2479395	2508856	+
ARID1A	0.000185117	0.000268067	0.000760462	1.22473	1.22473	84.4508	68.9544	11	12115543	12285335	+
ARID1B	0.0942814	0.313128	0.38731	0.953894	-1.04833	48.5745	50.9223	12	49962001	50038450	+
ARID2	0.0737211	0.233778	0.302847	0.931643	-1.07337	25.5341	27.4076	16	66586490	66613039	+
ARID3A	0.0636714	0.197175	0.261563	1.05727	1.05727	33.4539	31.6417	1	160864770	160865867	+
ARID3B	4.79176e-06	4.29325e-06	1.96846e-05	1.5133	1.5133	18.1267	11.9783	4	174089904	174245119	+
ARID4A	0.0307553	0.0844085	0.126343	1.0873	1.0873	22.0313	20.2623	2	37436018	37439821	+
ARID4B	0.224259	0.896221	0.921261	1.00552	1.00552	40.1801	39.9594	1	224170456	224175857	-
ARID5A	0.000104758	0.000141694	0.000430347	1.30157	1.30157	13.2109	10.15	15	91445448	91465815	+
ARID5B	2.72947e-10	3.17791e-11	1.12127e-09	0.485445	-2.05996	24.2467	49.9474	14	35209542	35210040	-
ARIH1	0.0301382	0.0824542	0.123808	1.05816	1.05816	79.0869	74.7404	17	15339338	15466876	-
ARIH2	2.26622e-08	8.26096e-09	9.30969e-08	1.52999	1.52999	87.0085	56.8687	6	129897277	130031371	-
ARIH2OS	0.00689529	0.0153586	0.0283259	1.7654	1.7654	0.94816	0.537078	X	72783036	72906938	+
ARL1	0.000841033	0.00145581	0.00345498	0.866124	-1.15457	65.7449	75.907	19	58869365	58870970	+
ARL10	0.0144683	0.0355827	0.0594361	0.840025	-1.19044	14.3289	17.0577	7	55748767	55780946	-
ARL11	1.89081e-06	1.45804e-06	7.76746e-06	0.231374	-4.322	0.489498	2.11561	7	2477398	2487486	+
ARL13B	0.181474	0.688218	0.745498	0.973098	-1.02765	6.57824	6.7601	17	16318856	16340318	+
ARL14	0.00491318	0.0104688	0.0201834	0.572186	-1.74768	0.643493	1.12462	5	66675206	67101067	+
ARL14EP	0.122102	0.426432	0.501595	0.962042	-1.03946	19.0551	19.8069	20	300957	328869	-
ARL15	8.07668e-09	2.2903e-09	3.31791e-08	0.566988	-1.76371	22.9647	40.503	5	134368970	134691745	+
ARL16	0.0444063	0.128983	0.182422	0.926443	-1.0794	13.9934	15.1044	3	49754277	49761385	-
ARL17A	0.068323	0.213957	0.280672	1.12969	1.12969	9.64129	8.53445	6	37787275	38122401	+
ARL17B	0.0376659	0.106638	0.154732	1.1755	1.1755	4.5384	3.86082	2	111271389	111334763	-
ARL2	0.000982349	0.00173109	0.00403551	0.855182	-1.16934	28.4553	33.274	3	108268716	108308492	-
ARL2BP	0.00615462	0.0135451	0.0252833	1.10214	1.10214	52.2808	47.4356	11	86085778	86134152	+
ARL3	0.119991	0.417887	0.492924	0.963565	-1.03781	29.0546	30.1532	6	15244154	15245232	-
ARL4A	1.30789e-06	9.59463e-07	5.37281e-06	0.668969	-1.49484	25.1277	37.5619	17	67410839	67539473	+
ARL4C	0.000403362	0.000640793	0.00165702	1.16049	1.16049	64.1829	55.3069	X	281725	282587	+
ARL4D	0.0109424	0.0259332	0.0449514	0.911511	-1.09708	38.7599	42.5226	20	278214	280962	+
ARL5A	0.000191927	0.000278758	0.000788441	0.837435	-1.19412	43.5328	51.9835	2	74425689	74444693	+
ARL5B	1.45974e-07	7.61821e-08	5.99665e-07	0.645647	-1.54883	36.1413	55.9768	17	27082996	27182251	-
ARL5B-AS1	0.0180239	0.0456183	0.0740426	2.32872	2.32872	0.250207	0.107444	7	99195689	99208440	+
ARL6	0.00489107	0.0104172	0.0200926	0.707994	-1.41244	1.69205	2.38992	17	76170160	76183315	-
ARL6IP1	0.0303013	0.0829557	0.124478	1.06595	1.06595	103.722	97.3056	3	52467069	52479102	-
ARL6IP4	0.00766595	0.0173227	0.0314919	1.12464	1.12464	93.263	82.9267	1	156611458	156614680	-
ARL6IP5	2.10921e-08	7.58788e-09	8.66466e-08	0.692748	-1.44353	123.766	178.659	1	228194752	228248962	+
ARL6IP6	0.0268689	0.0720861	0.110378	0.918386	-1.08887	29.9723	32.6359	10	105889646	105992121	-
ARL8A	0.000246621	0.000369412	0.00101312	0.829886	-1.20498	25.1675	30.3264	22	42334725	42343169	-
ARL8B	6.45705e-06	6.07161e-06	2.65257e-05	1.25624	1.25624	172.231	137.1	7	16793160	16824162	+
ARL9	0.0589984	0.180799	0.242367	1.37699	1.37699	0.425689	0.309144	10	88725102	88731069	-
ARMC1	0.000513147	0.000837022	0.00210802	0.867331	-1.15296	33.9534	39.147	19	6752171	6767600	-
ARMC10	0.120128	0.41864	0.49349	1.02656	1.02656	48.1025	46.858	3	58318607	58411749	+
ARMC10P1	0.00333085	0.00678515	0.0136832	3.12706	3.12706	0.237281	0.0758797	12	120639094	120650942	+
ARMC12	0.0510873	0.152001	0.209867	0.673844	-1.48402	0.296213	0.439587	20	48789087	48793097	+
ARMC2	0.00262154	0.00519538	0.0107693	1.63826	1.63826	2.41817	1.47606	1	173768688	173793859	-
ARMC5	0.0100588	0.0235876	0.0413218	0.837943	-1.1934	6.88911	8.22146	12	9570309	9600826	-
ARMC6	2.02029e-06	1.57488e-06	8.29937e-06	0.702277	-1.42394	16.5494	23.5653	4	71384257	71398460	+
ARMC7	0.0527229	0.158292	0.216587	1.12611	1.12611	5.67183	5.03667	8	104512976	105268323	+
ARMC8	9.94613e-06	9.99588e-06	4.08588e-05	1.32633	1.32633	39.2891	29.6224	9	94171327	94186145	-
ARMC9	0.0489378	0.144437	0.201037	0.919549	-1.08749	10.6672	11.6005	14	94770585	94789732	-
ARMCX1	1.17247e-05	1.207e-05	4.81653e-05	0.708517	-1.4114	16.9834	23.9704	10	93806449	94050845	-
ARMCX2	0.0140831	0.0345425	0.0578537	0.543586	-1.83964	0.253771	0.466847	4	159045626	159094471	-
ARMCX3	7.32951e-05	9.50406e-05	0.000301098	1.2004	1.2004	42.6212	35.5059	12	133707570	133783699	+
ARMCX4	0.0430459	0.124532	0.176833	0.845916	-1.18215	2.63754	3.11796	9	136228325	136242971	-
ARMCX5	3.59321e-06	3.08783e-06	1.4761e-05	1.73736	1.73736	10.231	5.88883	7	130126012	130146134	+
ARMCX6	0.000819425	0.00141468	0.00336621	1.22876	1.22876	16.3678	13.3206	15	30695943	30706464	-
ARNT	3.43042e-09	7.95685e-10	1.40922e-08	0.556396	-1.79728	27.0587	48.6322	19	16244838	16269387	+
ARNT2	0.0415254	0.119567	0.170587	0.675879	-1.47955	0.581315	0.860087	5	54529762	54591030	+
ARNTL	0.20754	0.810714	0.852576	0.990811	-1.00927	33.4694	33.7798	8	135804263	135810516	-
ARNTL2	3.1579e-09	7.13085e-10	1.29727e-08	0.510954	-1.95712	75.9289	148.602	7	99302660	99332820	-
ARPC1A	0.000925155	0.00162078	0.00380055	1.12866	1.12866	154.076	136.512	20	58630980	58648009	+
ARPC1B	0.00884668	0.0203388	0.0363423	1.10268	1.10268	148.999	135.124	1	205626979	205649588	-
ARPC2	2.31636e-07	1.29056e-07	9.51564e-07	1.36237	1.36237	661.215	485.342	15	55632230	55700709	-
ARPC3	1.47072e-06	1.09451e-06	6.04174e-06	0.792252	-1.26222	210.301	265.447	3	186507669	186524848	-
ARPC4	0.00324328	0.00657948	0.0133234	0.898712	-1.1127	114.109	126.969	8	25316513	25365437	+
ARPC4-TTLL3	0.00549833	0.0118994	0.0225872	0.779233	-1.28331	5.65534	7.25758	5	180682720	180684579	+
ARPC5	0.0137999	0.0337631	0.0566902	1.07361	1.07361	209.619	195.247	3	145910126	145968967	-
ARPC5L	8.91587e-07	6.18992e-07	3.66265e-06	1.35978	1.35978	69.1722	50.8703	16	89803957	89883066	-
ARPP19	1.01384e-05	1.02204e-05	4.16488e-05	1.27267	1.27267	291.788	229.271	HG1424_PATCH	37545821	37592193	+
ARRB1	0.00620118	0.0136588	0.0254745	0.534577	-1.87064	0.58096	1.08677	1	231762561	232177019	+
ARRB2	0.000196948	0.000287305	0.000809066	0.775218	-1.28996	12.8096	16.5239	12	14920933	14924066	-
ARRDC1	7.42488e-11	5.77444e-12	3.05015e-10	0.440397	-2.27068	56.2002	127.612	3	69788586	70017489	+
ARRDC2	0.000185825	0.000269219	0.000763372	1.39047	1.39047	11.4899	8.26333	3	169511216	169530775	-
ARRDC3	0.000264102	0.000399981	0.00108493	0.728224	-1.3732	16.6678	22.8883	7	99156029	99174077	+
ARRDC4	1.49673e-05	1.59629e-05	6.14861e-05	1.32966	1.32966	20.3924	15.3366	17	5389605	5394135	+
ARSA	0.000557227	0.000918426	0.0022891	1.16689	1.16689	28.8635	24.7355	11	64755415	64764518	-
ARSB	0.0630593	0.195036	0.259049	0.864757	-1.15639	3.47561	4.01918	17	7293053	7307417	-
ARSD	0.129232	0.456487	0.530886	1.03605	1.03605	18.2081	17.5746	16	85204882	85218970	+
ARSG	0.194906	0.751036	0.800677	1.07871	1.07871	0.500102	0.463612	11	28042167	28129856	-
ARSI	7.91028e-06	7.66294e-06	3.24955e-05	0.546039	-1.83137	3.92941	7.1962	1	46654354	46685978	-
ARSJ	1.627e-10	1.61683e-11	6.68376e-10	2.62313	2.62313	32.625	12.4374	2	68358370	68488363	-
ARSK	0.0133959	0.0326437	0.0550306	0.829583	-1.20542	6.87165	8.28326	9	115865618	115873781	-
ARTN	0.00401212	0.00835907	0.0164818	1.16199	1.16199	21.4479	18.4579	17	9548015	9633009	+
ARV1	1.43274e-07	7.44799e-08	5.88574e-07	0.502512	-1.99	11.0245	21.9387	2	186584601	186605207	-
ARVCF	0.0409782	0.117807	0.168339	0.860397	-1.16225	5.53946	6.43826	4	119201193	119274159	-
AS3MT	0.0936552	0.310707	0.384737	1.93088	1.93088	0.189443	0.0981126	3	114056941	114866119	-
ASAH1	3.10804e-08	1.2252e-08	1.27679e-07	0.680341	-1.46985	87.2919	128.306	5	892758	919473	+
ASAH2	0.0113996	0.0271283	0.0468298	0.784655	-1.27445	2.83279	3.61024	22	27254597	27261750	+
ASAH2B	0.0370841	0.104839	0.152342	0.899485	-1.11175	8.36707	9.30208	10	16478942	16555737	+
ASAP1	0.0436268	0.126461	0.17922	1.06572	1.06572	71.705	67.2828	19	14142560	14163744	+
ASAP2	0.00409947	0.00856251	0.0168407	1.12138	1.12138	120.946	107.855	1	29563028	29653326	+
ASAP3	5.26291e-12	1.09347e-13	2.16201e-11	0.369212	-2.70847	25.3619	68.692	2	24232951	24286192	+
ASB1	1.10195e-10	9.67262e-12	4.52684e-10	2.18325	2.18325	67.5594	30.9444	1	20969150	20978687	-
ASB13	8.72499e-07	6.03557e-07	3.58424e-06	0.640013	-1.56247	17.5821	27.4715	1	151043054	151098019	+
ASB16-AS1	0.00482948	0.0102685	0.0198396	1.32797	1.32797	3.71701	2.79901	3	41288090	42003923	-
ASB2	0.0037043	0.00764699	0.0152173	2.39017	2.39017	0.48006	0.200848	3	41236328	41301588	+
ASB4	0.000364118	0.00057084	0.0014958	4.12736	4.12736	0.324049	0.0785125	21	44949072	45079375	-
ASB6	0.00391072	0.00811759	0.0160653	1.19012	1.19012	17.9787	15.1066	1	211744910	211752085	-
ASB7	0.0440516	0.127832	0.180965	1.06885	1.06885	22.3753	20.934	4	129786076	130014765	-
ASB8	0.000321135	0.000495851	0.00131923	1.27792	1.27792	14.1956	11.1084	3	112051194	112081660	+
ASB9	2.16492e-08	7.80307e-09	8.89354e-08	0.261877	-3.81858	1.55377	5.93319	5	139712428	139726217	-
ASCC1	0.142706	0.51478	0.586239	0.971028	-1.02984	24.3798	25.1072	1	52485803	52521844	-
ASCC2	5.05847e-07	3.2128e-07	2.07803e-06	0.751414	-1.33082	50.7436	67.5309	3	185823457	186080027	-
ASCC3	0.158267	0.583976	0.650162	1.02008	1.02008	128.997	126.458	2	102927989	103015219	+
ASCL2	0.175708	0.662276	0.721811	0.94444	-1.05883	1.37902	1.46014	16	28889726	28915831	+
ASF1A	0.000147088	0.000206442	0.00060424	0.751406	-1.33084	11.9825	15.9468	10	75458909	75490246	-
ASF1B	4.02258e-06	3.50804e-06	1.65248e-05	2.25885	2.25885	4.32885	1.91639	8	38585704	38710547	+
ASH1L	0.234486	0.94978	0.96327	0.986863	-1.01331	65.1259	65.9928	22	18593097	18629322	+
ASH1L-AS1	0.149166	0.542607	0.612777	1.12971	1.12971	0.481744	0.426433	4	153701089	153839616	+
ASH2L	0.0207663	0.0536737	0.0853085	1.07822	1.07822	39.1573	36.3165	7	87505531	87538857	+
ASIC1	5.03846e-07	3.1978e-07	2.06981e-06	2.71569	2.71569	4.11798	1.51637	17	15341205	15466910	-
ASIC3	0.000531252	0.000869936	0.00218239	3.37243	3.37243	0.384639	0.114054	1	2113233	2115829	-
ASL	0.000346269	0.000539305	0.00142248	1.22204	1.22204	25.3565	20.7494	14	21538429	21558400	+
ASMTL	1.93035e-05	2.12227e-05	7.92991e-05	0.726565	-1.37634	16.373	22.5348	19	4402659	4445016	+
ASMTL-AS1	0.0684647	0.21451	0.281254	0.681012	-1.4684	0.288687	0.423909	1	154947129	154951726	+
ASNA1	0.087404	0.286351	0.359057	1.04172	1.04172	45.0195	43.2164	1	21046225	21059331	-
ASNS	1.25987e-10	1.15744e-11	5.17555e-10	3.21289	3.21289	207.742	64.6588	11	45943172	45950648	+
ASNSD1	0.000614106	0.00102558	0.00252276	1.19261	1.19261	38.3485	32.1552	1	160967747	161008753	-
ASPA	3.65908e-05	4.37924e-05	0.000150315	0.10346	-9.66553	0.0442071	0.427285	5	37286551	37287080	-
ASPH	3.33646e-10	4.11225e-11	1.37062e-09	1.69552	1.69552	268.036	158.085	15	64443914	64449681	+
ASPHD1	6.46041e-05	8.26081e-05	0.000265395	0.457842	-2.18416	0.85856	1.87523	6	7881483	8026647	-
ASPHD2	7.05263e-07	4.71031e-07	2.89723e-06	1.59046	1.59046	12.6319	7.94231	9	88161455	88356945	-
ASPM	1.9742e-09	3.92375e-10	8.11004e-09	3.22632	3.22632	18.9808	5.8831	14	46175453	46185156	-
ASPRV1	0.054859	0.165856	0.225362	0.653645	-1.52988	0.20307	0.310674	12	2966847	2986207	-
ASPSCR1	1.29344e-05	1.35241e-05	5.31347e-05	1.37537	1.37537	14.861	10.805	3	172468472	172539265	+
ASS1	0.000635904	0.00106473	0.0026123	1.16402	1.16402	291.618	250.527	12	54789045	54813245	-
ASTE1	0.17567	0.662093	0.721655	1.03192	1.03192	4.48103	4.34243	19	40885178	40896095	-
ASTN2	0.241677	0.989187	0.992814	0.99604	-1.00398	0.395079	0.396649	17	67547499	67550003	+
ASUN	0.00626087	0.0138074	0.0257197	0.892608	-1.12031	33.3501	37.3626	20	3229951	3388273	-
ASXL1	1.38099e-05	1.45557e-05	5.67312e-05	1.2214	1.2214	109.267	89.46	17	73267450	73269977	+
ASXL2	0.110886	0.380505	0.455522	1.05156	1.05156	55.556	52.8321	17	7342825	7349286	+
ATAD1	4.8662e-10	6.86081e-11	1.99904e-09	1.85955	1.85955	79.8962	42.9653	2	111953927	112252678	-
ATAD2	4.01625e-05	4.85146e-05	0.000164988	1.4212	1.4212	17.0461	11.9942	11	790475	798317	-
ATAD2B	0.000145978	0.000204685	0.000599681	0.749793	-1.3337	13.3758	17.8393	19	7112266	7294046	-
ATAD3A	2.21414e-05	2.48024e-05	9.09572e-05	1.38173	1.38173	31.7821	23.0016	3	150259781	150321016	-
ATAD3B	0.0565489	0.172083	0.232304	1.08991	1.08991	21.5223	19.7468	2	113127669	113192066	-
ATAD3C	0.146811	0.532559	0.603101	0.929148	-1.07626	1.58132	1.70191	8	23536206	23540441	-
ATAD5	0.0905129	0.298279	0.371829	1.12584	1.12584	2.69719	2.39571	4	15937192	15940364	-
ATAT1	0.00197668	0.00378659	0.00812022	0.713434	-1.40167	3.59784	5.04299	3	129274018	129325662	-
ATE1	2.0525e-07	1.12485e-07	8.43171e-07	1.46797	1.46797	29.6486	20.1971	15	89630690	89745592	+
ATF1	0.0132212	0.0321729	0.054313	1.09782	1.09782	32.5298	29.6313	6	10748027	10979554	+
ATF2	0.00138461	0.00253559	0.00568801	1.20534	1.20534	61.6459	51.1439	3	107048277	107048810	+
ATF3	0.00177083	0.00334796	0.00727458	1.18434	1.18434	45.6386	38.5351	9	114659046	114697650	+
ATF4	5.29355e-07	3.39461e-07	2.1746e-06	1.44679	1.44679	630.844	436.031	8	26240414	26363153	+
ATF4P3	0.177742	0.67152	0.730168	1.37836	1.37836	0.247356	0.179457	1	120904675	120905091	+
ATF5	0.00562823	0.0122228	0.0231208	1.17068	1.17068	22.2682	19.0216	11	76839310	76926285	+
ATF6	0.233086	0.942387	0.957521	1.00143	1.00143	64.8381	64.7456	12	104609557	104744062	+
ATF6B	5.08801e-06	4.60033e-06	2.09016e-05	1.39741	1.39741	66.7326	47.7546	21	43619799	43717355	+
ATF7	0.124111	0.434975	0.509851	1.03576	1.03576	37.6072	36.3089	1	85622556	85666730	-
ATF7IP	0.00230268	0.00449539	0.00945944	1.23469	1.23469	49.2844	39.9164	11	61717293	61732988	+
ATF7IP2	0.108928	0.37272	0.447477	1.24414	1.24414	0.480219	0.385986	11	7726175	7904495	-
ATG10	0.00902249	0.0208128	0.0370645	1.22885	1.22885	5.65139	4.59894	17	3627211	3630068	+
ATG12	1.21111e-08	3.77861e-09	4.97527e-08	1.59749	1.59749	56.7478	35.523	2	16730727	16847600	-
ATG13	6.60648e-06	6.24067e-06	2.71395e-05	0.796878	-1.2549	45.6805	57.3243	15	43955852	43976538	-
ATG14	4.35315e-05	5.31063e-05	0.000178828	0.793155	-1.26079	21.1344	26.6461	21	27765954	27941572	+
ATG16L1	9.3268e-07	6.51476e-07	3.83146e-06	1.40507	1.40507	36.4225	25.9221	11	75145685	75236949	-
ATG16L2	0.0189794	0.0484294	0.0779679	1.17057	1.17057	10.1178	8.6435	16	2047655	2059825	-
ATG2A	4.02095e-07	2.44836e-07	1.65181e-06	1.61599	1.61599	23.8892	14.783	9	13105703	13279590	-
ATG2B	0.000226428	0.000335356	0.00093017	1.30909	1.30909	41.6296	31.8004	1	65886248	66107243	+
ATG3	3.56377e-09	8.3472e-10	1.464e-08	1.65846	1.65846	46.6618	28.1356	19	22320733	22321784	+
ATG4A	0.221622	0.882656	0.910425	1.00784	1.00784	8.38956	8.32428	15	75966663	76005190	-
ATG4B	0.00874901	0.0201043	0.0359411	0.911165	-1.0975	35.4982	38.9592	12	65174589	65274813	+
ATG4C	0.000346533	0.000539796	0.00142356	1.31344	1.31344	10.5305	8.01752	22	30636436	30642841	-
ATG4D	0.00542362	0.0117032	0.0222803	0.870557	-1.14869	15.9792	18.3552	5	1798500	1801481	-
ATG5	8.76138e-09	2.53427e-09	3.59919e-08	0.548785	-1.82221	34.9426	63.6727	17	33558469	33569983	-
ATG7	0.0270316	0.0726089	0.111046	1.07339	1.07339	37.5004	34.9365	7	102073553	102097269	+
ATG9A	2.5735e-09	5.51351e-10	1.0572e-08	1.65251	1.65251	77.9613	47.1776	2	220101328	220110201	-
ATHL1	0.0296388	0.0808052	0.121757	1.22067	1.22067	5.98883	4.90619	13	25875662	25923939	+
ATIC	0.0473362	0.138978	0.194458	0.946196	-1.05686	70.9862	75.0227	17	16721297	16725894	-
ATL1	5.35656e-09	1.40081e-09	2.20048e-08	0.270085	-3.70254	1.99212	7.3759	17	48133332	48167846	+
ATL2	8.57316e-08	4.08821e-08	3.52187e-07	0.686693	-1.45626	38.2775	55.7418	10	91589267	91600619	+
ATL3	0.000562956	0.000930301	0.00231263	1.12031	1.12031	117.23	104.641	3	12328867	12475856	+
ATM	0.039519	0.112927	0.162345	1.11792	1.11792	63.985	57.2357	22	45528901	45559663	-
ATMIN	0.0110908	0.0263247	0.0455614	1.1055	1.1055	50.351	45.546	8	145579091	145583037	-
ATN1	8.65965e-05	0.000114865	0.00035574	0.842007	-1.18764	50.606	60.1016	15	30844183	30854705	+
ATOX1	1.2984e-10	1.22532e-11	5.33384e-10	0.418014	-2.39227	18.5736	44.4329	21	30566392	31003072	+
ATP10D	0.0775886	0.24816	0.318735	1.04385	1.04385	45.5489	43.6353	7	107268998	107269944	+
ATP11A	4.11156e-05	4.97782e-05	0.000168904	1.45087	1.45087	45.9294	31.6564	3	16844159	17132087	+
ATP11B	1.59812e-05	1.71735e-05	6.56512e-05	1.28838	1.28838	98.5003	76.4526	X	14861529	14891192	-
ATP11C	1.91165e-10	1.97795e-11	7.8531e-10	2.16841	2.16841	31.542	14.5461	HG1497_PATCH	153516992	153543107	-
ATP12A	0.000579796	0.000961954	0.00238181	0.268226	-3.7282	0.0990797	0.369389	2	55514978	55647058	-
ATP13A1	8.70097e-05	0.000115551	0.000357437	1.2767	1.2767	33.629	26.3405	16	4390252	4470496	-
ATP13A2	0.0105144	0.024828	0.0431931	0.922651	-1.08383	44.1677	47.8705	11	119179241	119192232	-
ATP13A3	0.0101317	0.0237793	0.0416213	1.12171	1.12171	125.099	111.526	10	104629273	104661657	+
ATP1A1	2.11152e-11	8.69098e-13	8.67417e-11	0.442209	-2.26138	542.639	1227.11	7	536895	559934	-
ATP1A1OS	0.0374764	0.106008	0.153953	1.38237	1.38237	0.905754	0.655219	16	734622	740445	-
ATP1A3	0.192949	0.741784	0.792638	0.910404	-1.09841	0.206119	0.226404	11	93211638	93276675	-
ATP1B1	5.38946e-13	3.30905e-15	2.214e-12	0.239984	-4.16695	29.3401	122.259	2	239047363	239061589	+
ATP1B3	1.79233e-09	3.4848e-10	7.36292e-09	0.541457	-1.84687	85.0813	157.134	3	12625100	12705726	-
ATP2A1	0.00727551	0.0163114	0.0298879	1.98206	1.98206	0.43402	0.218974	19	47931274	47975426	-
ATP2A2	5.1479e-10	7.37505e-11	2.11477e-09	1.76716	1.76716	627.384	355.023	5	54526980	54529509	-
ATP2A3	2.56883e-08	9.62834e-09	1.05528e-07	2.99679	2.99679	5.03952	1.68164	22	37521878	37571095	-
ATP2B1	1.90899e-06	1.47597e-06	7.84216e-06	1.25445	1.25445	92.1794	73.4819	4	153848598	153849360	+
ATP2B4	1.01281e-10	8.65988e-12	4.16066e-10	0.341522	-2.92807	174.709	511.561	X	2609220	2659351	+
ATP2C1	0.000865825	0.00150385	0.00355682	1.11671	1.11671	159.813	143.11	2	224839829	224904037	-
ATP2C2	0.0183397	0.0465551	0.0753397	1.36707	1.36707	1.69677	1.24117	5	159848829	159855749	+
ATP5A1	5.0159e-06	4.5203e-06	2.06054e-05	0.817773	-1.22283	305.36	373.405	9	41588823	41609545	-
ATP5B	4.25547e-09	1.03834e-09	1.74815e-08	0.656713	-1.52273	380.957	580.096	9	140032842	140063208	+
ATP5C1	4.90464e-10	6.94847e-11	2.01483e-09	0.540469	-1.85024	84.9615	157.199	6	43506559	43507441	-
ATP5D	0.00554926	0.0120235	0.0227965	0.880625	-1.13556	29.2079	33.1672	18	8609443	8639380	+
ATP5E	1.39137e-07	7.18635e-08	5.71579e-07	0.685701	-1.45836	198.53	289.529	4	1741078	1743831	+
ATP5F1	5.03846e-07	3.1977e-07	2.06981e-06	0.752245	-1.32935	125.114	166.32	6	43737921	43754225	+
ATP5G1	3.7768e-06	3.26965e-06	1.55152e-05	0.677962	-1.47501	22.1741	32.707	19	33864236	33873593	+
ATP5G1P6	0.0310324	0.0852678	0.127482	0.463437	-2.15779	0.129482	0.279394	1	120906028	120915074	+
ATP5G2	4.03858e-06	3.52566e-06	1.65905e-05	0.785931	-1.27238	117.312	149.265	4	119643978	119759839	-
ATP5G3	2.42424e-06	1.94931e-06	9.9588e-06	0.76261	-1.31129	113.383	148.678	17	47778305	47786377	-
ATP5H	3.80313e-07	2.29442e-07	1.56233e-06	0.727518	-1.37454	75.1039	103.233	3	197398264	197476599	-
ATP5I	2.04863e-06	1.59931e-06	8.41582e-06	0.741272	-1.34903	57.1939	77.1564	9	97861336	98079992	-
ATP5J	4.50941e-05	5.5241e-05	0.000185247	0.810582	-1.23368	51.6891	63.7679	9	117782806	117880537	-
ATP5J2	9.23016e-07	6.4333e-07	3.79177e-06	0.729683	-1.37046	59.4156	81.4266	1	27730730	27816670	-
ATP5J2-PTCD1	0.148767	0.540888	0.611137	1.05473	1.05473	4.20787	3.98951	21	16191164	16254297	-
ATP5L	3.1073e-06	2.60385e-06	1.27649e-05	0.760186	-1.31547	72.8165	95.7878	20	43991840	44039251	+
ATP5O	8.43322e-07	5.79538e-07	3.46438e-06	0.77087	-1.29724	98.7804	128.141	1	68297986	68668671	+
ATP5S	0.000638155	0.00106908	0.00262155	0.742632	-1.34656	6.34867	8.54888	6	30294256	30311507	+
ATP5SL	1.2536e-05	1.30623e-05	5.14979e-05	0.798073	-1.25302	35.3054	44.2384	11	74204896	74380163	+
ATP6AP1	0.120757	0.421132	0.496072	0.968245	-1.0328	70.6999	73.0186	19	58180303	58190521	+
ATP6AP1L	0.0489085	0.144307	0.200917	0.844642	-1.18393	3.00918	3.56267	3	119148347	119187678	-
ATP6AP2	3.94552e-06	3.43276e-06	1.62083e-05	1.26505	1.26505	124.551	98.4549	14	37126773	37148921	+
ATP6V0A1	3.79657e-07	2.2896e-07	1.55964e-06	0.66462	-1.50462	25.0448	37.683	8	37887859	37917884	+
ATP6V0A2	1.28183e-05	1.33882e-05	5.26579e-05	1.43539	1.43539	17.675	12.3137	12	14915438	14920866	-
ATP6V0B	0.0839741	0.272785	0.344967	0.953669	-1.04858	37.2599	39.07	1	43824626	43828875	+
ATP6V0C	2.44075e-08	9.10252e-09	1.00267e-07	0.547751	-1.82565	27.2074	49.6711	1	36560837	36590822	-
ATP6V0D1	0.0743849	0.236222	0.305575	0.958902	-1.04286	65.8099	68.6305	2	17691851	17699707	-
ATP6V0E1	1.12767e-05	1.15447e-05	4.63249e-05	0.804056	-1.24369	75.2352	93.5696	5	157170703	157187718	+
ATP6V0E2	9.09922e-06	9.00922e-06	3.73798e-05	0.413776	-2.41677	2.01821	4.87755	2	36583069	36778279	+
ATP6V0E2-AS1	0.104344	0.353762	0.428648	1.29857	1.29857	0.30697	0.23639	3	171509580	171527715	-
ATP6V1A	0.026148	0.069843	0.107417	1.0729	1.0729	48.703	45.3938	10	81422948	81424543	+
ATP6V1B1	0.0927986	0.307317	0.381218	0.743174	-1.34558	0.205105	0.275985	10	75390314	75391249	+
ATP6V1B2	0.199834	0.77448	0.820923	1.00992	1.00992	76.0774	75.3302	10	46737612	46761206	-
ATP6V1C1	0.058649	0.179621	0.240931	0.955314	-1.04678	69.028	72.2568	19	37902057	37960178	-
ATP6V1C2	0.206616	0.806495	0.848782	0.959713	-1.04198	0.210939	0.219793	17	39558668	39581302	+
ATP6V1D	0.0614507	0.189373	0.25244	0.954608	-1.04755	68.3722	71.6233	1	226033237	226070070	-
ATP6V1E1	0.158977	0.587608	0.653078	1.01715	1.01715	92.6882	91.1252	11	122026130	122293580	-
ATP6V1E2	0.000274014	0.000416583	0.00112565	0.691117	-1.44693	4.72334	6.83435	2	46768945	46810261	+
ATP6V1F	4.41489e-09	1.0913e-09	1.81364e-08	0.556218	-1.79786	47.1386	84.7485	12	47469490	47473735	-
ATP6V1G1	0.000185211	0.000268245	0.00076085	0.855401	-1.16904	101.481	118.636	9	36833272	37034104	-
ATP6V1G2	0.145315	0.526074	0.596956	0.813629	-1.22906	0.195679	0.240502	2	103332299	103353348	-
ATP6V1G2-DDX39B	0.00050818	0.000827649	0.00208761	0.713913	-1.40073	25.5231	35.751	13	96329393	96447244	+
ATP6V1H	0.103909	0.352048	0.426858	0.959864	-1.04181	56.8032	59.1784	7	23349828	23510087	-
ATP7A	0.0345161	0.0965196	0.141793	0.8483	-1.17883	7.65479	9.02368	21	44473301	44497054	-
ATP7B	0.000254846	0.000383935	0.00104691	0.761451	-1.31328	13.1341	17.2487	22	33558212	34318830	-
ATP8A1	0.190705	0.731205	0.783419	0.970963	-1.02991	0.474996	0.489201	14	105956192	105965913	+
ATP8A2	0.0129591	0.0314821	0.0532364	2.25706	2.25706	0.291039	0.128946	17	4935895	4955305	-
ATP8B1	4.46934e-09	1.10781e-09	1.83601e-08	0.548228	-1.82406	38.2859	69.8358	X	135889382	135890037	-
ATP8B2	0.170261	0.63777	0.699434	0.978252	-1.02223	19.974	20.4181	21	44881974	44899415	-
ATP8B3	0.023661	0.0622637	0.0971996	0.669488	-1.49368	0.531652	0.794118	11	72295616	72299024	+
ATP8B4	0.11083	0.380288	0.455292	0.766755	-1.3042	0.325143	0.424051	20	35806813	35870023	+
ATP9A	1.50524e-06	1.12888e-06	6.18353e-06	1.53198	1.53198	44.6013	29.1134	22	39130730	39190149	-
ATP9B	0.238615	0.972203	0.980234	0.99691	-1.0031	14.1666	14.2105	6	46517541	46620524	-
ATPAF1	3.47701e-08	1.39792e-08	1.42836e-07	0.644027	-1.55273	31.1651	48.391	2	217536828	217560249	-
ATPAF2	0.00113621	0.00203782	0.00466757	0.79485	-1.2581	8.0651	10.1467	20	62159778	62168724	-
ATPIF1	0.00136163	0.00248391	0.00559359	0.880795	-1.13534	67.9227	77.1152	9	88556061	88637214	+
ATR	0.000378686	0.0005972	0.00155565	1.28011	1.28011	37.0118	28.9131	5	151040657	151066727	-
ATRAID	0.000380117	0.000599716	0.00156153	0.872215	-1.14651	72.3883	82.9937	19	57999079	58006049	+
ATRIP	0.0491441	0.145169	0.201885	1.14277	1.14277	5.83451	5.1056	22	46409486	46411379	+
ATRN	8.44927e-05	0.000111478	0.000347097	1.26275	1.26275	178.031	140.986	1	152758690	152760903	+
ATRX	0.0468588	0.137332	0.192497	1.09323	1.09323	72.3397	66.1704	18	2916992	3013314	-
ATXN1	0.0763975	0.243655	0.313842	1.06651	1.06651	45.9737	43.1068	15	40091233	40213094	-
ATXN10	2.98712e-09	6.69088e-10	1.22711e-08	0.615861	-1.62374	64.6981	105.053	2	70124820	70170078	+
ATXN1L	0.224191	0.895797	0.920982	0.988802	-1.01133	57.0467	57.6927	3	57231944	57260550	-
ATXN2	3.59749e-08	1.45617e-08	1.47785e-07	1.63901	1.63901	31.2378	19.0589	6	112391980	112408733	-
ATXN2L	7.45966e-09	2.08141e-09	3.06444e-08	1.53438	1.53438	134.359	87.5656	1	35439957	35450915	-
ATXN3	0.0744519	0.236485	0.30585	0.943419	-1.05997	25.5692	27.1027	19	49133287	49140696	-
ATXN7	0.0113854	0.0270843	0.0467716	1.17078	1.17078	28.4626	24.3109	14	62200856	62242979	+
ATXN7L1	0.0516635	0.153915	0.212234	0.886358	-1.12821	5.24954	5.9226	9	23690102	23826336	-
ATXN7L2	0.229896	0.925941	0.944418	1.016	1.016	3.55742	3.50139	12	94542499	94701452	+
ATXN7L3	0.000586324	0.00097425	0.00240863	0.884279	-1.13086	77.5684	87.7194	3	128806412	128841645	-
ATXN7L3B	0.000266485	0.000404076	0.00109473	1.14762	1.14762	110.74	96.4952	3	98514785	98620534	-
AUH	0.00236575	0.00463843	0.00971855	0.818921	-1.22112	12.7101	15.5206	3	105085753	105295745	+
AUNIP	0.000160053	0.000227077	0.0006575	1.57325	1.57325	4.36832	2.77662	5	157052687	157098489	-
AUP1	0.01472	0.0362819	0.0604699	1.07772	1.07772	79.8812	74.1206	6	53426087	53481970	-
AURKA	1.57848e-09	2.99364e-10	6.48442e-09	2.67928	2.67928	26.7249	9.97465	1	6812779	236464352	+
AURKAIP1	0.000510409	0.000831976	0.00209677	0.83823	-1.19299	35.9764	42.9195	19	781002	781863	-
AURKB	1.36345e-07	7.01648e-08	5.60109e-07	2.80682	2.80682	6.54378	2.33138	13	45964486	45965403	-
AURKC	0.0035947	0.00739246	0.0147671	2.81218	2.81218	0.441582	0.157025	10	91342745	91405216	-
AUTS2	5.7924e-05	7.32497e-05	0.000237953	1.63256	1.63256	4.80449	2.94292	X	3189861	3202695	+
AVEN	3.12122e-05	3.65319e-05	0.00012822	1.28412	1.28412	21.954	17.0966	15	39892232	40075032	-
AVIL	0.019112	0.0488241	0.0785124	0.370944	-2.69582	0.0965997	0.260416	8	59717977	60031768	-
AVL9	8.5037e-09	2.43915e-09	3.49333e-08	1.75777	1.75777	86.1892	49.0333	6	49431091	49460821	+
AVPI1	0.000214724	0.000315775	0.000882091	0.825396	-1.21154	22.3894	27.1256	3	139279022	139396860	-
AXIN1	0.0742134	0.235559	0.30487	1.04406	1.04406	50.0432	47.9313	21	36041688	36090526	+
AXIN2	1.17188e-05	1.20585e-05	4.81409e-05	2.7293	2.7293	2.16353	0.792706	9	117096436	117156686	-
AXL	2.78604e-12	4.11809e-14	1.14451e-11	2.76769	2.76769	165.552	59.8159	1	8064464	8086369	-
AZI1	0.000153961	0.000217349	0.000632475	1.36234	1.36234	12.2394	8.98412	1	23832922	23857713	-
AZI2	0.110577	0.37927	0.454254	1.02974	1.02974	79.7127	77.4105	11	1860219	1862911	+
AZIN1	8.07972e-05	0.000106143	0.000331916	1.21386	1.21386	174.903	144.088	2	234621638	234681946	+
B2M	7.86567e-05	0.000102866	0.000323123	0.748246	-1.33646	806.52	1077.88	19	33793763	33795961	+
B3GALNT1	1.02301e-06	7.25355e-07	4.20255e-06	2.28507	2.28507	5.40476	2.36525	22	26917949	26921003	-
B3GALNT2	0.166031	0.618614	0.682059	0.965283	-1.03597	19.2368	19.9286	12	27849428	27850567	+
B3GALT4	0.000117708	0.000161433	0.000483548	0.561667	-1.78042	3.71772	6.61908	5	177540444	177553089	+
B3GALT6	0.00199851	0.00383478	0.00820993	1.30167	1.30167	13.704	10.528	3	130745694	131069310	+
B3GALTL	1.69594e-06	1.29273e-06	6.96695e-06	0.596798	-1.67561	6.55239	10.9792	11	65624597	65635125	+
B3GAT3	0.0795019	0.255364	0.326595	1.04489	1.04489	31.0747	29.7398	13	103418340	103426162	-
B3GNT1	1.22072e-08	3.81968e-09	5.01472e-08	1.75812	1.75812	22.1003	12.5705	1	62901968	62917476	+
B3GNT2	1.37798e-08	4.46309e-09	5.66077e-08	0.489825	-2.04155	13.1501	26.8466	14	53106634	53162619	-
B3GNT3	0.00320426	0.00648794	0.0131631	0.829591	-1.20541	12.4307	14.9841	19	13906274	13943045	+
B3GNT4	0.00460812	0.00974856	0.0189302	0.646017	-1.54795	1.7948	2.77825	X	16964814	17171396	+
B3GNT5	4.69978e-06	4.20335e-06	1.93068e-05	1.22815	1.22815	184.576	150.288	20	60883011	60942369	-
B3GNT7	0.131936	0.46813	0.541996	0.859672	-1.16323	0.481661	0.560285	11	118955576	118964260	+
B3GNT8	5.48007e-05	6.8814e-05	0.000225122	0.543617	-1.83953	1.96864	3.62138	1	225997794	226033261	+
B3GNT9	0.0136194	0.0332657	0.0559487	1.13164	1.13164	11.916	10.5298	1	51426417	51440306	+
B3GNTL1	0.00829695	0.0189354	0.034084	0.570784	-1.75197	1.14455	2.00522	11	3022152	3078844	-
B4GALNT2	8.60027e-07	5.93951e-07	3.533e-06	3.01712	3.01712	3.81026	1.26288	20	34021145	34042569	-
B4GALNT3	2.97472e-09	6.63606e-10	1.22202e-08	0.325701	-3.0703	5.36307	16.4663	1	219782859	219786463	-
B4GALNT4	0.0156019	0.0387466	0.0640928	1.16206	1.16206	9.08599	7.81886	5	114914339	114961877	-
B4GALT1	0.00143831	0.00264767	0.0059086	0.905955	-1.10381	286.167	315.874	2	172347932	172348442	+
B4GALT2	0.0074232	0.0166881	0.0304946	0.924903	-1.08119	85.609	92.56	7	98771197	98805130	-
B4GALT3	0.000428048	0.000684877	0.00175843	0.80214	-1.24666	15.9951	19.9405	6	31548302	31550300	-
B4GALT4	2.87581e-10	3.39408e-11	1.18139e-09	0.382188	-2.61651	12.2994	32.1816	10	116581503	116659592	+
B4GALT5	0.000794447	0.00136741	0.0032636	0.863172	-1.15852	93.4205	108.229	1	116184574	116240846	+
B4GALT6	6.6837e-07	4.44111e-07	2.74567e-06	2.51358	2.51358	8.21137	3.26681	16	2961938	3001210	+
B4GALT7	0.00224613	0.00437348	0.00922712	1.15623	1.15623	19.4291	16.8038	9	95087766	95382816	+
B9D1	4.39772e-08	1.85109e-08	1.80659e-07	2.59365	2.59365	10.1643	3.91891	10	89511269	89601101	-
B9D2	0.00927633	0.021508	0.0381073	0.729547	-1.37071	1.65924	2.27434	8	124238431	124279628	-
BABAM1	0.0726967	0.230166	0.298639	1.04147	1.04147	54.8668	52.6821	2	37070783	37193616	-
BACE1	0.00373119	0.00770589	0.0153278	0.87476	-1.14317	16.3757	18.7202	12	66039772	66040243	-
BACE2	5.86932e-08	2.616e-08	2.41113e-07	1.44024	1.44024	61.1709	42.4729	16	11453702	11617445	-
BACH1	1.06932e-09	1.7897e-10	4.39279e-09	1.93569	1.93569	256.333	132.425	1	223889295	223963721	+
BACH2	3.20486e-08	1.2681e-08	1.31656e-07	2.32962	2.32962	12.5623	5.39241	1	222791428	222841355	+
BAD	7.83501e-06	7.56151e-06	3.21863e-05	0.747887	-1.3371	32.8207	43.8845	13	96300987	96329180	-
BAG1	3.14845e-10	3.7946e-11	1.29339e-09	0.362703	-2.75708	17.0347	46.966	7	127220672	127233666	-
BAG2	0.0890701	0.292761	0.365901	1.11562	1.11562	3.25811	2.92046	1	41481269	41488910	-
BAG3	2.7704e-08	1.06658e-08	1.13808e-07	0.655873	-1.52469	44.0573	67.1735	8	38854388	38962664	+
BAG4	0.0804583	0.258948	0.330524	0.954333	-1.04785	21.877	22.9239	8	125474726	125486818	-
BAG5	0.0121307	0.0291634	0.0498331	0.927516	-1.07815	50.7744	54.7423	16	84492865	84500968	-
BAG6	0.00571706	0.0124586	0.0234858	1.08355	1.08355	143.775	132.688	17	41102543	41132546	-
BAHD1	0.0614476	0.189324	0.252428	1.04995	1.04995	31.0969	29.6176	1	180918835	180924024	-
BAI2	3.24639e-07	1.89726e-07	1.33362e-06	0.309459	-3.23144	2.11363	6.83006	3	156257929	156272974	-
BAIAP2	7.6485e-10	1.18967e-10	3.14202e-09	0.57425	-1.7414	41.847	72.8725	15	71173681	71185125	-
BAIAP2-AS1	0.0169694	0.0425521	0.0697105	0.887198	-1.12714	11.9444	13.463	21	38123189	38362537	-
BAIAP2L1	0.000420879	0.000672701	0.00172898	0.864339	-1.15695	90.5147	104.721	19	9866828	9867540	-
BAIAP2L2	1.2536e-05	1.30586e-05	5.14979e-05	0.486601	-2.05507	1.77377	3.64523	5	176728462	176739759	-
BAIAP3	0.0552319	0.167247	0.226893	0.685837	-1.45807	0.530937	0.774145	14	95078714	95090393	+
BAK1	3.52568e-09	8.24163e-10	1.44835e-08	1.56585	1.56585	95.695	61.1138	4	81105033	81125484	+
BAK1P1	0.00266885	0.00530128	0.0109637	1.46113	1.46113	4.50142	3.08078	1	113245236	113254056	-
BAMBI	9.53226e-06	9.5095e-06	3.91587e-05	2.3867	2.3867	3.07258	1.28737	13	95254157	95286900	+
BANF1	0.000171175	0.000244959	0.00070319	0.849647	-1.17696	46.3656	54.5704	8	67474410	67526483	-
BANK1	0.00670583	0.0148908	0.0275476	1.73168	1.73168	0.702629	0.40575	9	97021593	97063737	+
BANP	0.230767	0.930362	0.947994	0.999545	-1.00046	5.46406	5.46654	11	842808	867117	+
BAP1	2.67374e-08	1.01903e-08	1.09838e-07	1.41859	1.41859	141.897	100.026	13	37572953	37583751	+
BARD1	0.0015444	0.00287307	0.00634441	1.45334	1.45334	6.33472	4.35873	15	59063391	59154100	+
BARX2	0.000672047	0.00113457	0.00276078	3.7181	3.7181	0.445474	0.119812	1	33789224	33896654	-
BASP1	7.83522e-08	3.66149e-08	3.21872e-07	0.597866	-1.67261	59.4388	99.4182	20	2447858	2489554	-
BATF2	0.000791331	0.00136024	0.0032508	1.99957	1.99957	1.04926	0.524743	14	39734488	39856157	+
BAX	0.000836087	0.00144611	0.00343466	0.871134	-1.14793	69.1267	79.3526	6	83870869	83903656	-
BAZ1A	2.15474e-06	1.69633e-06	8.85171e-06	0.752616	-1.3287	64.8154	86.1202	X	152243996	152245979	-
BAZ1B	4.77765e-05	5.88637e-05	0.000196267	1.22024	1.22024	149.54	122.549	14	62229075	62263147	+
BAZ2A	0.00124011	0.00224221	0.0050944	1.20741	1.20741	140.427	116.305	7	106842000	107204960	-
BAZ2B	0.00280761	0.00561331	0.0115337	1.16443	1.16443	59.942	51.4775	8	145754563	145911195	-
BBC3	0.116513	0.403681	0.478635	0.9602	-1.04145	16.42	17.1006	13	33929343	34250906	-
BBIP1	0.0400009	0.114586	0.164324	1.08406	1.08406	12.6048	11.6274	11	111338251	111383080	-
BBOX1	5.18662e-07	3.30481e-07	2.13067e-06	0.104765	-9.54513	0.139921	1.33557	1	109822178	109825809	-
BBS1	0.0345786	0.0967264	0.14205	1.10408	1.10408	14.6163	13.2384	17	41296973	41297273	+
BBS10	0.0192913	0.0494006	0.079249	1.10644	1.10644	15.9469	14.4127	2	220403669	220408510	-
BBS12	0.00525128	0.0112704	0.0215723	1.18992	1.18992	9.88344	8.30594	3	122628041	122747453	-
BBS2	0.0463456	0.135689	0.190389	1.0595	1.0595	59.3014	55.9711	8	54879112	54935090	-
BBS4	0.0214929	0.0558839	0.088293	1.12023	1.12023	15.0971	13.4768	13	95672083	95953688	-
BBS5	0.0109424	0.0259326	0.0449514	0.823147	-1.21485	7.52757	9.14487	5	52083730	52255041	+
BBS7	0.00986664	0.0230709	0.0405323	1.12336	1.12336	28.9162	25.7408	3	46742823	46752377	+
BBS9	0.160016	0.591924	0.65735	0.974248	-1.02643	14.8073	15.1987	8	102179033	102181858	-
BBX	1.78627e-06	1.37174e-06	7.33802e-06	1.54411	1.54411	140.791	91.1796	3	44158791	44163858	+
BCAM	0.0383582	0.109017	0.157576	1.08347	1.08347	107.22	98.9601	10	92979908	93044089	+
BCAP29	1.90074e-05	2.08638e-05	7.80827e-05	1.21376	1.21376	54.172	44.6318	1	193028552	193060908	+
BCAP31	0.00138356	0.00253303	0.00568367	1.1161	1.1161	136.979	122.73	6	83072923	83080546	+
BCAR1	0.207007	0.80821	0.850388	1.00913	1.00913	51.5238	51.0574	15	25277020	25281638	+
BCAR3	0.220397	0.876775	0.905393	0.993651	-1.00639	119.694	120.459	14	23305766	23318237	+
BCAS2	0.0360615	0.101489	0.148141	1.09641	1.09641	34.5354	31.4985	5	159614374	159665743	+
BCAS3	0.00449171	0.00947604	0.018452	0.789567	-1.26652	5.529	7.00258	19	10426888	10444317	-
BCAS4	1.76707e-05	1.91836e-05	7.25915e-05	0.752645	-1.32865	13.7245	18.2351	7	158424003	158497521	-
BCAT1	1.21856e-07	6.12395e-08	5.00585e-07	1.54636	1.54636	181.46	117.347	10	70173821	70231880	-
BCAT2	7.42488e-11	5.77156e-12	3.05015e-10	0.37002	-2.70255	16.8916	45.6505	7	74916804	74928929	-
BCCIP	2.00748e-05	2.21657e-05	8.24677e-05	0.751693	-1.33033	39.8092	52.9594	7	105730949	105753023	-
BCDIN3D	0.096802	0.323238	0.397664	1.0965	1.0965	4.80652	4.38351	22	24666786	24813709	+
BCDIN3D-AS1	0.0168593	0.0422451	0.0692584	1.82719	1.82719	0.404718	0.221498	10	72575717	72640931	+
BCHE	0.000115466	0.000157938	0.000474338	0.242723	-4.11993	0.276586	1.13951	8	57073463	57123884	-
BCKDHA	2.79604e-05	3.21918e-05	0.000114862	0.727617	-1.37435	14.9563	20.5551	6	119280928	119470553	-
BCKDHB	3.42213e-09	7.92833e-10	1.40581e-08	0.497804	-2.00882	15.8366	31.8129	5	154266976	154317770	-
BCKDK	0.108603	0.371362	0.446143	1.03803	1.03803	36.7664	35.4193	12	48876286	48890296	+
BCL10	0.0250993	0.0666195	0.103108	0.928065	-1.07751	25.8779	27.8838	9	91926113	91931619	+
BCL11A	9.29817e-05	0.000124307	0.00038197	2.2044	2.2044	2.78547	1.2636	12	106631655	106698058	-
BCL11B	0.162264	0.601898	0.666582	1.02899	1.02899	18.6378	18.1127	7	107788068	108097162	-
BCL2L1	0.134762	0.48033	0.553603	1.02052	1.02052	143.163	140.284	4	186317175	186321783	+
BCL2L10	0.000254533	0.000383232	0.00104563	0.375651	-2.66204	0.463402	1.2336	7	27139721	27142431	-
BCL2L11	2.68153e-07	1.52568e-07	1.10158e-06	0.688607	-1.45221	24.6486	35.7949	13	107028911	107030566	+
BCL2L12	1.01959e-06	7.21308e-07	4.1885e-06	1.70177	1.70177	11.6276	6.83261	5	89811428	89825402	-
BCL2L13	0.07347	0.232915	0.301816	1.04343	1.04343	82.4809	79.0481	19	4641386	4670383	-
BCL2L2	0.00482047	0.0102471	0.0198026	1.10573	1.10573	74.3336	67.2256	12	50222325	50234927	+
BCL2L2-PABPN1	0.0793985	0.254996	0.32617	1.13158	1.13158	6.37797	5.63634	19	59070496	59086165	+
BCL3	1.01124e-05	1.01871e-05	4.15418e-05	0.597451	-1.67378	5.69588	9.53362	X	46357162	46404893	-
BCL6	1.61078e-06	1.21646e-06	6.6171e-06	0.736559	-1.35766	21.1318	28.6898	9	3824127	4348393	-
BCL7A	0.0184885	0.047017	0.0759512	0.919137	-1.08798	20.0808	21.8475	12	50370706	50426920	-
BCL7B	0.00119546	0.00215359	0.00491096	0.832287	-1.20151	26.4077	31.7291	3	100941390	101039405	-
BCL7C	2.16464e-07	1.19221e-07	8.89238e-07	0.683757	-1.46251	20.6846	30.2513	10	105253736	105352310	+
BCL9	1.98934e-09	4.00808e-10	8.17222e-09	0.415426	-2.40717	7.60234	18.3001	20	25388363	25433265	+
BCL9L	0.0023166	0.00452784	0.00951664	1.11602	1.11602	178.686	160.109	2	43254992	43266687	-
BCLAF1	0.00127947	0.00232007	0.00525608	1.13427	1.13427	118.981	104.897	4	169418217	169849609	+
BCO2	6.38512e-07	4.20496e-07	2.62302e-06	0.212196	-4.71262	0.546351	2.57475	19	14072350	14117852	-
BCOR	0.143278	0.517168	0.588587	1.03985	1.03985	17.5359	16.864	3	145784131	145786973	-
BCORL1	0.00540142	0.0116516	0.0221891	1.17467	1.17467	13.2713	11.2979	9	108456825	108538894	+
BCORP1	0.00239437	0.0046989	0.00983611	3.70349	3.70349	0.238775	0.064473	13	41363548	41384248	+
BCR	0.000915804	0.00160211	0.00376214	1.11852	1.11852	104.321	93.2671	1	77554675	77685116	-
BCS1L	0.00153028	0.00284307	0.00628642	0.841232	-1.18873	14.356	17.0655	2	219646472	219680017	+
BCYRN1	0.0508631	0.15123	0.208947	0.811702	-1.23198	3.30436	4.07091	17	78388965	78411887	+
BDH1	0.0724171	0.228886	0.297491	0.952346	-1.05004	24.9107	26.1572	7	55955169	56009919	+
BDH2	1.86291e-08	6.44765e-09	7.65288e-08	0.574733	-1.73994	18.3447	31.9186	2	234263153	234380751	+
BDKRB1	0.0218234	0.0568673	0.0896507	0.762412	-1.31163	1.58405	2.07769	8	325931	333175	-
BDKRB2	0.0165661	0.0414276	0.0680539	0.897279	-1.11448	27.1702	30.2807	4	74902306	74904525	-
BDNF	0.142549	0.514086	0.585596	0.864749	-1.1564	0.654562	0.756938	3	37094117	37225181	-
BDNF-AS	0.0852576	0.277671	0.35024	0.816539	-1.22468	1.05815	1.2959	9	2875442	2876428	-
BDP1	4.07161e-05	4.92575e-05	0.000167263	1.50715	1.50715	53.2403	35.3251	8	95891998	95908907	-
BEAN1	0.0290518	0.0789932	0.119345	1.28626	1.28626	1.7007	1.3222	15	25332808	25334044	+
BECN1	5.81682e-06	5.37039e-06	2.38956e-05	0.793383	-1.26042	61.2697	77.2259	16	83831266	83834246	+
BEGAIN	0.0226165	0.0591655	0.0929089	1.77384	1.77384	0.31069	0.175151	16	20817751	20860988	+
BEND3	0.0491982	0.145419	0.202107	1.10388	1.10388	7.65825	6.9376	2	24425733	24583584	-
BEND3P3	0.202457	0.786945	0.831695	1.03565	1.03565	0.351678	0.339572	17	29119390	29119852	+
BEND6	1.95609e-05	2.15292e-05	8.03566e-05	0.454005	-2.20262	1.91775	4.22407	19	14164177	14169972	-
BEND7	0.00852515	0.0195201	0.0350215	1.30471	1.30471	3.47064	2.66008	17	41952725	41987069	-
BEST1	0.000752667	0.00128659	0.00309197	1.95127	1.95127	1.57056	0.804889	2	47129009	47168995	-
BEST4	0.000131636	0.00018266	0.000540764	0.235198	-4.25173	0.169663	0.721363	9	39443804	39464527	-
BET1	2.18414e-08	7.89717e-09	8.97247e-08	1.71094	1.71094	37.5984	21.9752	19	50363139	50363772	-
BET1L	0.0140808	0.03453	0.0578443	1.08368	1.08368	50.1702	46.2962	1	161676762	161684143	+
BEX1	0.035476	0.0995991	0.145736	0.584018	-1.71228	0.190678	0.326494	22	21364097	21383120	+
BEX2	2.81925e-05	3.25039e-05	0.000115815	0.620108	-1.61262	3.19612	5.15413	7	5346421	5465046	-
BEX4	0.0311101	0.0854986	0.127801	1.25705	1.25705	2.44404	1.94426	12	10977559	11324213	-
BFAR	9.53812e-10	1.56384e-10	3.91827e-09	0.60375	-1.65632	63.8048	105.681	9	107543283	107690519	-
BFSP1	0.00171113	0.00321992	0.00702936	1.32231	1.32231	6.96302	5.26581	19	782755	785081	+
BGN	0.110383	0.378528	0.453456	0.892658	-1.12025	2.51833	2.82116	2	88991162	89050453	+
BHLHA15	0.0033505	0.00683433	0.0137639	2.69398	2.69398	0.347378	0.128946	2	207985608	207986769	-
BHLHB9	0.116281	0.402719	0.477684	0.933789	-1.07091	6.12434	6.55858	2	128146706	128158157	+
BHLHE40	0.000254676	0.000383505	0.00104621	1.17208	1.17208	96.8842	82.6601	14	50110273	50155141	-
BHLHE41	0.0674788	0.210884	0.277204	0.883682	-1.13163	2.76911	3.13361	HSCHR6_MHC_COX	29963408	29964412	-
BICC1	1.41318e-05	1.49464e-05	5.80536e-05	1.38828	1.38828	20.1418	14.5084	12	47473386	47630444	+
BICD1	0.00118429	0.00213132	0.00486508	1.29867	1.29867	9.74418	7.50318	7	102322283	102330917	-
BICD2	7.70626e-05	0.000100536	0.000316574	0.849947	-1.17654	113.499	133.536	2	111118185	111121315	-
BID	2.72371e-08	1.04365e-08	1.1189e-07	0.602601	-1.65947	30.0893	49.9323	10	135108691	135109482	-
BIK	0.00234151	0.00458079	0.00961896	1.23304	1.23304	7.90939	6.41456	12	8373856	8380215	-
BIN1	1.53104e-05	1.63741e-05	6.28955e-05	0.76542	-1.30647	22.3002	29.1345	19	14183348	14185875	+
BIN3	2.36791e-08	8.7878e-09	9.72742e-08	0.583052	-1.71511	15.1089	25.9135	17	15468797	15522827	-
BIRC2	1.66155e-05	1.79323e-05	6.82567e-05	1.21491	1.21491	95.547	78.6452	8	9911778	10286402	+
BIRC3	6.7951e-08	3.10744e-08	2.79144e-07	0.546761	-1.82895	87.3434	159.747	1	148928322	148951596	+
BIRC5	1.18014e-09	2.01544e-10	4.84805e-09	3.30272	3.30272	15.3867	4.6588	12	58325311	58329959	-
BIRC6	0.145376	0.526404	0.597207	0.922842	-1.08361	116.833	126.602	20	45947246	45949468	+
BIVM	0.0401115	0.114958	0.164779	0.935529	-1.06891	30.0502	32.1211	17	56160776	56172898	+
BIVM-ERCC5	0.0954901	0.317875	0.392275	1.05747	1.05747	20.1244	19.0307	14	64907087	64908957	-
BLCAP	2.33091e-05	2.62323e-05	9.57541e-05	1.18309	1.18309	207.732	175.584	20	43124862	43150751	-
BLM	9.86688e-06	9.89941e-06	4.05333e-05	2.19743	2.19743	3.54065	1.61127	2	88047606	88058313	+
BLMH	3.21065e-08	1.27185e-08	1.31894e-07	1.67371	1.67371	30.9902	18.5159	12	59265931	59314304	-
BLNK	2.63118e-06	2.14563e-06	1.08089e-05	0.528139	-1.89344	3.83377	7.25901	20	22713440	22714728	-
BLOC1S1	0.000189735	0.000275358	0.000779433	0.789603	-1.26646	15.9316	20.1767	7	1727755	1787591	+
BLOC1S2	3.78486e-05	4.54097e-05	0.000155483	0.813216	-1.22969	67.6879	83.2348	8	28205804	28347836	-
BLOC1S3	0.0105888	0.0250255	0.043499	0.8455	-1.18273	11.6979	13.8355	1	44457172	44497140	-
BLOC1S4	8.8501e-05	0.000117693	0.000363564	1.36204	1.36204	12.5557	9.21827	8	22993101	23021544	-
BLOC1S5	0.0213203	0.0553771	0.0875843	0.911907	-1.0966	14.7849	16.2132	4	13547699	13549426	-
BLOC1S5-TXNDC5	0.139009	0.497843	0.57105	1.11952	1.11952	14.8042	13.2237	7	30634297	30673650	+
BLOC1S6	1.84894e-07	9.98156e-08	7.59549e-07	1.475	1.475	63.9865	43.3807	12	133656424	133684131	+
BLVRA	6.10028e-05	7.74899e-05	0.000250601	0.810326	-1.23407	35.919	44.3266	22	41641615	41682256	-
BLVRB	6.16218e-07	4.03152e-07	2.53144e-06	0.735872	-1.35893	40.1814	54.6037	19	17927321	17932384	-
BLZF1	0.00555368	0.0120356	0.0228146	1.1195	1.1195	39.0732	34.9026	1	93645476	93744288	+
BMF	1.64465e-05	1.77237e-05	6.75626e-05	0.674465	-1.48266	9.42441	13.9731	2	239969864	240323349	-
BMI1	0.000209605	0.000307579	0.00086106	0.813052	-1.22993	29.4363	36.2047	1	67465015	67519783	-
BMP1	1.52052e-07	7.98379e-08	6.2463e-07	0.746525	-1.33954	111.136	148.871	4	186285032	186317054	-
BMP2	3.36554e-06	2.8631e-06	1.38257e-05	0.563359	-1.77507	6.35909	11.2878	17	10531843	10560627	-
BMP2K	9.53411e-10	1.55885e-10	3.91663e-09	1.76038	1.76038	61.5106	34.9417	12	27396901	27478893	+
BMP4	0.0518537	0.154647	0.213016	0.708747	-1.41094	0.538799	0.760214	11	1773982	1785223	-
BMPER	0.211414	0.830236	0.868491	1.04837	1.04837	0.275474	0.262764	11	66357640	66360555	-
BMPR1A	0.00153039	0.00284373	0.00628688	1.14174	1.14174	30.1543	26.4108	11	118972908	118989253	+
BMPR1APS2	0.213041	0.840101	0.875176	0.829144	-1.20606	0.144335	0.174077	2	87352513	87423771	+
BMPR1B	0.161036	0.596721	0.661538	1.12638	1.12638	0.716806	0.636382	13	77454312	77460541	-
BMPR2	0.104267	0.353405	0.42833	1.04094	1.04094	96.5554	92.7581	7	23275586	23314728	+
BMS1	0.0330708	0.0916508	0.135856	1.06768	1.06768	79.9789	74.9092	5	169010638	169031783	+
BMS1P1	0.000411789	0.000656147	0.00169164	1.90144	1.90144	3.67922	1.93497	8	61099906	61193972	-
BMS1P10	0.0096982	0.0226471	0.0398404	1.26733	1.26733	3.75125	2.95996	1	55505221	55530526	+
BMS1P11	0.231732	0.935042	0.951957	1.21169	1.21169	0.199792	0.164886	8	67624653	67774258	+
BMS1P15	0.0449504	0.130952	0.184657	1.33428	1.33428	1.11838	0.838186	6	138483058	138665801	+
BMS1P2	0.0722529	0.228214	0.296816	0.832813	-1.20075	1.33369	1.60142	14	59927081	59951149	-
BMS1P20	0.0607148	0.186611	0.249417	1.15021	1.15021	2.93743	2.55383	1	87794151	87814607	+
BMS1P4	0.200125	0.776152	0.822116	1.22995	1.22995	0.660374	0.53691	10	62629196	62761199	-
BMS1P5	0.213856	0.844094	0.878525	0.969375	-1.03159	3.51623	3.62732	X	17755588	17773106	+
BMS1P9	0.116465	0.403435	0.478439	1.1983	1.1983	1.05015	0.876367	1	159804264	159825138	-
BNC1	0.148151	0.538261	0.608605	0.979464	-1.02097	245.888	251.044	7	112063023	112121073	+
BNIP1	0.0489218	0.144368	0.200972	1.11698	1.11698	7.63983	6.83969	7	41141202	41173106	+
BNIP2	2.29961e-06	1.83107e-06	9.44685e-06	1.26956	1.26956	123.877	97.5752	2	105950484	105953933	-
BNIP3	0.00935176	0.0216978	0.0384172	0.921252	-1.08548	53.1721	57.7172	14	105607318	105635162	-
BNIP3L	1.2728e-10	1.1809e-11	5.22868e-10	1.95605	1.95605	88.45	45.2187	1	94994781	95007357	-
BNIP3P1	0.225389	0.902141	0.925901	1.04412	1.04412	0.226549	0.216976	3	132136370	132257877	+
BNIPL	5.9681e-11	4.31576e-12	2.4517e-10	0.0557213	-17.9465	0.604563	10.8498	3	101442769	101489407	+
BOC	0.00550207	0.0119112	0.0226026	1.75509	1.75509	1.03263	0.588364	1	113215763	113243369	+
BOD1	0.00126465	0.00229089	0.00519519	1.15267	1.15267	47.4479	41.1635	5	159678659	159772404	-
BOD1L1	0.0866499	0.283329	0.355959	0.927723	-1.07791	58.9664	63.5604	19	10244021	10341963	-
BOK	3.58154e-11	2.00355e-12	1.4713e-10	0.423815	-2.35952	27.5473	64.9984	1	161494036	161496682	+
BOLA1	0.235247	0.954013	0.966398	0.995963	-1.00405	5.88042	5.90425	19	37672481	37709056	-
BOLA2	0.0433621	0.125634	0.178132	0.889825	-1.12382	4.62273	5.1951	1	185014496	185071741	+
BOLA2B	0.0250732	0.0664817	0.103001	0.888188	-1.12589	8.71744	9.81487	9	124101355	124132532	-
BOLA3	0.000232931	0.000346152	0.000956883	0.743934	-1.34421	10.7119	14.399	9	112542589	112934793	+
BOLA3-AS1	0.000171176	0.000244999	0.000703194	0.367285	-2.72268	0.529667	1.44212	X	294698	347691	-
BOP1	0.0804193	0.258787	0.330364	0.950151	-1.05246	30.8718	32.4915	19	11759179	11763693	+
BORA	1.41908e-08	4.60494e-09	5.82958e-08	2.26443	2.26443	10.6572	4.70634	16	838046	850738	+
BPGM	3.58997e-09	8.47878e-10	1.47477e-08	0.331499	-3.0166	5.69924	17.1923	8	21881636	21894409	+
BPHL	3.32079e-06	2.81974e-06	1.36419e-05	0.625648	-1.59834	9.97216	15.9389	16	70253477	70279520	-
BPNT1	4.47576e-07	2.77655e-07	1.83865e-06	0.628529	-1.59102	19.0322	30.2806	17	73262309	73267309	-
BPTF	0.173425	0.652371	0.712434	1.02645	1.02645	72.6983	70.8253	6	117996665	118031804	+
BRAF	0.00015097	0.000212577	0.000620189	1.26349	1.26349	33.679	26.6556	1	179850742	179851731	-
BRAP	0.00070348	0.00119388	0.00288991	1.168	1.168	25.3043	21.6647	2	10830470	10832226	+
BRAT1	0.000371287	0.000583758	0.00152525	0.816473	-1.22478	28.7145	35.169	2	114588626	114600934	-
BRCA1	1.98155e-08	7.03849e-09	8.14023e-08	2.29104	2.29104	11.2137	4.89458	12	64798130	64844908	+
BRCA2	1.44188e-06	1.07022e-06	5.92326e-06	2.88567	2.88567	6.50555	2.25443	7	99156291	99205434	+
BRCC3	0.0814492	0.262731	0.334595	0.949391	-1.05331	26.0706	27.4603	11	68451247	68458644	+
BRD1	0.225499	0.902972	0.926355	0.995218	-1.0048	31.5619	31.7135	14	19650018	19718564	+
BRD2	0.0137514	0.0336349	0.0564908	1.06475	1.06475	183.872	172.691	5	135468534	135524436	+
BRD3	9.425e-08	4.56087e-08	3.87181e-07	0.668284	-1.49637	21.4721	32.1302	3	197687071	197770592	+
BRD4	1.6473e-08	5.51783e-09	6.76711e-08	1.72227	1.72227	56.7597	32.9563	22	42095503	42195461	+
BRD7	8.70051e-05	0.000115525	0.000357418	0.800255	-1.2496	55.0687	68.8139	14	101003486	101053751	-
BRD7P2	0.21908	0.870291	0.899983	1.10513	1.10513	0.34917	0.315954	8	93895758	94029902	-
BRD8	1.4086e-06	1.04232e-06	5.78657e-06	1.39055	1.39055	27.7809	19.9783	12	32943679	33049775	-
BRD9	0.0089014	0.0204808	0.0365671	1.10736	1.10736	39.5472	35.7132	2	54080050	54087127	-
BRE	2.16273e-06	1.70461e-06	8.88453e-06	0.713587	-1.40137	25.367	35.5485	8	110586207	110704021	-
BRF1	0.0381157	0.108197	0.15658	0.910952	-1.09775	21.0193	23.074	6	128289924	128841871	-
BRF2	0.131725	0.467112	0.54113	1.05373	1.05373	11.4654	10.8808	3	145777372	145779467	-
BRI3	0.0154365	0.0382973	0.0634134	0.910968	-1.09773	62.4821	68.5887	9	19053141	19103118	-
BRI3BP	6.33573e-09	1.71052e-09	2.60273e-08	0.503752	-1.98511	14.3833	28.5524	5	38475065	38608457	-
BRICD5	0.12073	0.420955	0.49596	0.862156	-1.15988	0.713826	0.827955	2	29320571	29412510	+
BRIP1	1.68304e-06	1.28137e-06	6.91394e-06	1.68971	1.68971	15.4045	9.11665	20	35380194	35402222	-
BRIX1	0.0882594	0.289595	0.362571	0.955821	-1.04622	29.1837	30.5326	19	34971874	34997259	+
BRK1	2.6427e-11	1.21393e-12	1.08563e-10	0.468411	-2.13488	73.3193	156.528	10	25270908	25305090	-
BRMS1	0.0668734	0.208703	0.274717	1.05628	1.05628	46.1309	43.673	12	110718561	110788899	+
BRMS1L	1.42929e-06	1.0599e-06	5.87154e-06	0.627277	-1.59419	14.6778	23.3992	1	92974253	93257962	-
BROX	1.08126e-05	1.09909e-05	4.44185e-05	1.23408	1.23408	51.8654	42.0274	1	228870824	228882417	+
BRPF1	0.0558621	0.169562	0.229482	1.07792	1.07792	18.4961	17.1591	9	109931850	109933430	-
BRPF3	1.97968e-06	1.53828e-06	8.13256e-06	1.37862	1.37862	27.5095	19.9543	6	18224099	18265055	-
BRSK1	0.0871603	0.285434	0.358056	0.769103	-1.30022	0.35334	0.459418	20	13976015	16033843	+
BRWD1	0.162042	0.600929	0.665672	1.03098	1.03098	77.9101	75.5687	6	138743180	139013709	-
BRWD3	5.9533e-07	3.87726e-07	2.44563e-06	1.68498	1.68498	51.0321	30.2865	3	48955221	48956819	-
BSCL2	2.7854e-06	2.28596e-06	1.14425e-05	0.665883	-1.50177	13.1381	19.7303	4	126237554	126414088	+
BSDC1	0.186776	0.712741	0.767277	0.988006	-1.01214	57.7697	58.471	6	72054047	72130473	-
BSG	4.20887e-06	3.70112e-06	1.72901e-05	0.752513	-1.32888	227.066	301.743	17	44450221	44564508	+
BST1	0.00525368	0.0112779	0.0215822	0.667671	-1.49774	1.38937	2.08092	1	85483765	85514183	-
BST2	0.000598629	0.000997283	0.00245918	0.6543	-1.52835	22.814	34.8678	3	196726331	196731616	+
BTAF1	0.0653348	0.203158	0.268397	1.06741	1.06741	57.7628	54.1149	2	219314974	219433085	-
BTBD1	0.000495985	0.000805869	0.00203751	0.874739	-1.1432	93.1757	106.518	1	200708686	200829833	+
BTBD10	0.165725	0.61715	0.680802	1.01727	1.01727	77.5277	76.2119	16	46660316	46660905	-
BTBD11	0.14307	0.516384	0.587732	1.05524	1.05524	4.92528	4.66746	17	5014763	5017675	+
BTBD19	0.139202	0.498786	0.571845	1.09746	1.09746	1.36404	1.2429	1	55446465	55457967	+
BTBD2	2.0967e-07	1.15193e-07	8.61328e-07	0.719394	-1.39006	66.2637	92.1105	2	231067826	231223763	+
BTBD3	0.0466984	0.136809	0.191838	0.952827	-1.04951	127.026	133.315	4	79697496	79837527	+
BTBD6	0.000473093	0.000763834	0.00194347	1.16782	1.16782	49.0314	41.9853	12	123459867	123467455	+
BTBD7	0.000692941	0.00117378	0.00284661	1.23087	1.23087	59.8536	48.627	12	50184929	50222534	-
BTBD8	0.109462	0.374845	0.44967	0.79367	-1.25997	0.646742	0.814875	11	66112843	66115164	-
BTBD9	3.14045e-05	3.67927e-05	0.00012901	0.734439	-1.36158	14.3044	19.4767	7	32535038	33078517	+
BTD	1.75183e-08	5.91181e-09	7.19655e-08	0.446711	-2.23859	4.81342	10.7753	19	17830051	17845326	+
BTF3	0.00266885	0.00530119	0.0109637	0.901358	-1.10944	523.679	580.989	5	64961755	65018863	-
BTF3L4	1.71923e-07	9.19463e-08	7.06264e-07	1.50805	1.50805	79.7636	52.8917	5	94039446	94620280	-
BTF3L4P2	0.00242606	0.00476662	0.00996631	1.43893	1.43893	4.53508	3.1517	1	39325672	39385069	+
BTG1	4.9108e-06	4.42e-06	2.01736e-05	0.744956	-1.34236	110.187	147.911	2	202484907	202508294	-
BTG2	3.29028e-11	1.77761e-12	1.35165e-10	0.513423	-1.94771	108.2	210.743	17	72209653	72258156	+
BTG3	8.8825e-07	6.15867e-07	3.64894e-06	1.42621	1.42621	72.3778	50.7485	3	58413982	58414543	+
BTG4	0.0123606	0.0298031	0.0507775	1.84614	1.84614	0.402684	0.218122	12	28286182	28732884	+
BTN2A1	2.43864e-06	1.96301e-06	1.0018e-05	1.45815	1.45815	23.556	16.1547	5	148724993	148734147	+
BTN2A2	0.048968	0.14456	0.201161	1.11166	1.11166	9.51535	8.55957	3	112929850	113006304	+
BTN2A3P	0.0515783	0.15358	0.211884	1.22894	1.22894	1.76118	1.43309	11	31833939	32127302	+
BTN3A1	0.0129974	0.031581	0.0533936	0.855644	-1.16871	14.2407	16.6433	19	17666403	17693972	+
BTN3A2	0.000139494	0.000194705	0.000573044	0.78973	-1.26626	19.2846	24.4192	19	50528971	50556672	+
BTN3A3	8.17871e-06	7.97505e-06	3.35983e-05	0.673126	-1.48561	11.2282	16.6807	19	57791419	57804938	+
BTRC	0.000169617	0.000242304	0.000696787	0.79955	-1.2507	31.2975	39.144	HG1433_PATCH	52837145	52910015	+
BUB1	3.49065e-09	8.13625e-10	1.43396e-08	3.26191	3.26191	14.257	4.37075	19	1748055	1748745	+
BUB1B	4.24861e-10	5.66159e-11	1.74533e-09	3.25445	3.25445	12.6254	3.87943	2	109065017	109125872	+
BUB3	0.233256	0.943527	0.95822	1.00209	1.00209	96.9468	96.7446	4	37592422	37687999	-
BUD13	4.17163e-05	5.06287e-05	0.000171371	1.37737	1.37737	17.7149	12.8614	16	58010339	58022021	+
BUD31	0.0448866	0.130674	0.184395	0.93237	-1.07254	52.8947	56.7314	16	72823142	72825523	+
BVES	1.19206e-07	5.96913e-08	4.89702e-07	1.6129	1.6129	20.2943	12.5825	4	53588785	53617808	-
BVES-AS1	0.054124	0.163338	0.222342	0.72183	-1.38537	0.434809	0.60237	5	122358945	122372437	-
BX322557.10	0.00449171	0.00947537	0.018452	1.39391	1.39391	3.10794	2.22966	4	160025330	160281322	+
BYSL	0.00365658	0.00753767	0.0150213	0.861737	-1.16045	16.8861	19.5954	X	131337053	131353472	-
BZRAP1	0.158888	0.587185	0.652713	0.837112	-1.19458	0.325821	0.38922	16	70286198	70323447	-
BZW1	0.00324591	0.00658629	0.0133342	0.902286	-1.1083	209.257	231.919	2	179966419	180129518	-
BZW1P2	0.0871262	0.28526	0.357916	1.2976	1.2976	4.22838	3.2586	2	220074490	220083713	-
BZW2	0.00101706	0.00180167	0.00417808	0.886867	-1.12757	79.4237	89.5554	1	26607819	26644855	-
C10orf10	0.0304884	0.0835996	0.125247	1.17534	1.17534	6.26453	5.32996	4	90645250	90759467	-
C10orf118	0.000271955	0.000413359	0.0011172	1.28643	1.28643	35.4396	27.5487	1	2481359	2488471	-
C10orf12	0.095902	0.319492	0.393967	1.16051	1.16051	4.35068	3.74894	11	12297627	12380692	+
C10orf2	1.64448e-06	1.24603e-06	6.75555e-06	1.39712	1.39712	22.651	16.2126	1	180882290	180920751	+
C10orf25	0.211032	0.828338	0.866921	1.04922	1.04922	0.768423	0.732376	3	186285192	186315062	+
C10orf32	0.000100012	0.000134713	0.000410853	0.726378	-1.37669	9.96644	13.7207	6	76458909	76629255	+
C10orf32-ASMT	0.00858784	0.0196813	0.035279	0.402189	-2.48639	0.2167	0.538802	17	42430583	42441244	-
C10orf35	0.000178859	0.000257174	0.000734754	2.08315	2.08315	2.39125	1.1479	1	120140325	120141895	-
C10orf54	0.00655033	0.0145113	0.0269089	0.63786	-1.56774	1.68082	2.63509	8	71547553	71581410	-
C10orf55	0.00480304	0.010209	0.019731	0.670037	-1.49246	1.88601	2.81479	15	72114632	72410919	-
C10orf67	8.32136e-05	0.000109658	0.000341843	0.24659	-4.05532	0.165277	0.670252	5	140345820	140391937	+
C10ORF68	0.176185	0.664396	0.723772	1.16289	1.16289	0.298112	0.256354	6	708592	711406	-
C10orf76	0.0100679	0.0236113	0.0413592	0.903589	-1.1067	21.7545	24.0756	19	37308330	37341690	-
C10orf82	0.176429	0.665554	0.724771	0.894597	-1.11782	0.445779	0.498302	5	110559351	110830585	+
C10orf88	0.0326674	0.0903543	0.134198	1.1116	1.1116	11.3193	10.1829	1	110452864	110473615	+
C10orf91	0.000354375	0.000552979	0.00145578	0.20241	-4.94047	0.124436	0.614771	X	151648049	151649497	+
C10orf95	0.0580281	0.177298	0.23838	0.790888	-1.2644	0.976534	1.23473	3	32280171	32411818	+
C10orf99	8.58136e-11	7.04461e-12	3.52523e-10	0.0782219	-12.7841	2.85567	36.5073	9	40028620	40032418	+
C11orf1	0.0183787	0.046693	0.0755	0.837662	-1.1938	8.22894	9.8237	10	104474295	104503250	+
C11orf24	0.0131586	0.0320027	0.0540559	1.12146	1.12146	17.9417	15.9985	8	6565878	6617185	+
C11orf30	0.135788	0.484452	0.55782	0.957543	-1.04434	9.65198	10.0799	X	101854096	101859088	+
C11orf31	0.000207226	0.000303853	0.000851288	0.81099	-1.23306	34.3187	42.317	5	166711804	167691163	+
C11orf35	0.000624314	0.00104433	0.00256469	0.587664	-1.70165	1.33358	2.26929	3	195384967	195412776	+
C11orf45	0.114668	0.396299	0.471058	1.07038	1.07038	5.37179	5.01858	1	150121373	150136917	+
C11orf48	6.48341e-05	8.29611e-05	0.00026634	0.737454	-1.35602	20.3033	27.5316	6	40994772	41006929	-
C11orf49	0.00239187	0.0046929	0.00982584	0.810633	-1.2336	17.7963	21.9536	6	116782533	116784935	+
C11orf52	3.42213e-09	7.92984e-10	1.40581e-08	0.128221	-7.79902	0.669088	5.21823	8	146052849	146072895	+
C11orf54	1.0634e-07	5.23299e-08	4.36848e-07	0.550847	-1.81538	6.87235	12.476	5	141971743	142077618	-
C11orf57	0.00559012	0.012126	0.0229643	1.11745	1.11745	57.7504	51.6807	20	37554955	37581704	+
C11orf58	2.31184e-08	8.53763e-09	9.49707e-08	1.44688	1.44688	136.474	94.3229	1	36185819	36235569	-
C11orf63	0.000355217	0.000554696	0.00145924	1.49132	1.49132	8.73196	5.85518	6	30710976	30712332	-
C11orf65	0.0966875	0.322592	0.397194	0.790437	-1.26512	0.420001	0.531353	4	102332443	102995970	+
C11orf68	0.00164439	0.00307938	0.00675518	0.85903	-1.1641	19.5669	22.7779	3	44690219	44702284	+
C11orf70	0.0275929	0.0743674	0.113352	0.860865	-1.16162	5.08907	5.91158	2	47043836	47086147	+
C11orf71	0.0624588	0.19298	0.256582	0.690867	-1.44746	0.736549	1.06612	12	57392618	57400231	-
C11orf73	0.00414009	0.00865676	0.0170076	0.885562	-1.12923	25.7322	29.0575	2	220363589	220371711	+
C11orf74	0.0080177	0.0182288	0.0329369	0.83566	-1.19666	7.57875	9.06917	3	75263782	75264788	+
C11orf80	0.000518154	0.000846368	0.00212859	0.800434	-1.24932	18.6714	23.3266	9	27546544	27573865	-
C11orf82	3.82578e-08	1.56163e-08	1.57164e-07	4.20024	4.20024	5.43518	1.29402	7	73082155	73086443	+
C11orf83	0.0216506	0.0563432	0.088941	0.847767	-1.17957	7.5539	8.91035	7	139877061	139879441	+
C11orf84	0.00138324	0.00253182	0.00568236	0.83495	-1.19768	13.0226	15.5968	X	12809474	12842342	+
C11orf95	0.00512326	0.0109677	0.0210464	1.18278	1.18278	15.8941	13.4379	19	8387468	8408147	-
C12orf10	6.98492e-05	8.99344e-05	0.000286942	0.803829	-1.24405	18.5379	23.062	6	82201156	82462492	-
C12orf23	1.28709e-08	4.07421e-09	5.2874e-08	0.597226	-1.67441	25.9409	43.4356	15	56119120	56285945	-
C12orf29	0.0236253	0.0621539	0.0970533	0.917497	-1.08992	29.9437	32.6363	3	179512746	179754842	-
C12orf36	0.00678662	0.0150826	0.0278796	0.333167	-3.0015	0.114791	0.344545	7	1509913	1545490	-
C12orf39	1.28607e-06	9.41704e-07	5.28319e-06	6.18803	6.18803	1.27321	0.205754	HG1433_PATCH	53811324	53926282	-
C12orf4	0.0135766	0.0331489	0.055773	1.12666	1.12666	19.353	17.1773	1	2357419	2436970	+
C12orf43	0.0263554	0.0704755	0.108269	0.882999	-1.1325	10.8612	12.3003	9	91628060	91793683	-
C12orf44	0.00208918	0.00402824	0.00858239	1.17301	1.17301	33.8239	28.835	15	83328033	83378667	-
C12orf45	0.0286018	0.0775744	0.117497	0.883204	-1.13224	8.1058	9.17771	1	120451878	120453237	-
C12orf49	2.75231e-08	1.05774e-08	1.13065e-07	0.477097	-2.09601	12.3072	25.7961	11	120081475	120101042	+
C12orf5	0.0952077	0.316826	0.391115	0.966445	-1.03472	43.551	45.0631	7	30067020	30170097	+
C12orf54	9.44909e-06	9.40934e-06	3.8817e-05	1.83053	1.83053	6.72762	3.67523	HG1497_PATCH	152586794	152590102	+
C12orf55	0.0210504	0.0545373	0.0864755	1.63033	1.63033	0.529392	0.324714	1	163080911	163291578	-
C12orf57	1.42657e-05	1.51075e-05	5.86037e-05	1.33309	1.33309	28.2079	21.1598	8	113235157	114449329	-
C12orf60	0.0353512	0.0991763	0.145223	0.772602	-1.29433	1.31785	1.70573	12	26111962	26232826	+
C12orf61	0.0618628	0.190913	0.254133	1.60589	1.60589	0.264149	0.164488	19	15347647	15443357	-
C12orf65	0.00417668	0.00874087	0.0171579	1.16747	1.16747	17.8214	15.2649	20	23026270	23030379	-
C12orf66	0.139688	0.501444	0.573842	0.950526	-1.05205	6.5036	6.84211	7	48075108	48100902	+
C12orf73	0.00940546	0.0218652	0.0386378	0.782507	-1.27794	5.46175	6.97981	5	140699661	140700340	-
C12orf75	7.70129e-12	2.11906e-13	3.1637e-11	0.334098	-2.99313	52.5051	157.155	13	102104966	102375457	+
C12orf76	0.00330324	0.00672065	0.0135697	0.825501	-1.21139	9.18892	11.1313	10	135168658	135171530	-
C12orf79	0.000275223	0.000418577	0.00113062	0.17687	-5.65388	0.0990797	0.560184	5	179921412	180005406	+
C14orf1	8.89134e-05	0.000118261	0.000365258	0.813152	-1.22978	39.5335	48.6176	17	79876146	79885591	-
C14orf119	8.56693e-06	8.41011e-06	3.51931e-05	0.794002	-1.25944	47.612	59.9646	11	12984057	13011096	-
C14orf142	0.0108667	0.0257243	0.0446407	0.833438	-1.19985	5.12481	6.149	17	48556161	48563337	+
C14orf159	1.30539e-05	1.36728e-05	5.36255e-05	0.739586	-1.35211	20.5761	27.8211	12	64238073	64541614	+
C14orf166	0.00713804	0.0159756	0.0293232	0.91445	-1.09355	91.2549	99.792	9	86451613	86536343	-
C14orf169	0.00952879	0.0222017	0.0391444	1.29484	1.29484	7.72316	5.96455	22	31742875	31744671	+
C14orf182	0.000364118	0.000570913	0.0014958	0.398515	-2.50932	0.448491	1.12541	11	77300436	77321401	+
C14orf2	5.06159e-08	2.1867e-08	2.07931e-07	0.628985	-1.58986	41.641	66.2035	2	232253687	232259703	+
C14orf28	0.000110498	0.00015034	0.000453929	1.63135	1.63135	4.87996	2.99137	7	30562759	30564152	-
C14orf37	0.0765927	0.244348	0.314644	1.60899	1.60899	0.313976	0.195139	8	28174503	28200873	+
C14orf79	8.75026e-07	6.05504e-07	3.59462e-06	1.67443	1.67443	15.6775	9.36288	9	114312002	114362136	-
C14orf80	4.69308e-05	5.76937e-05	0.000192793	1.8959	1.8959	4.6626	2.4593	3	179058110	179059676	+
C14orf93	0.222601	0.887685	0.914449	1.00537	1.00537	12.8787	12.81	HG1459_PATCH	150062231	150072498	+
C15orf27	0.085877	0.280314	0.352784	1.30072	1.30072	0.274008	0.21066	17	33307513	33332084	+
C15ORF37	0.222093	0.885191	0.912362	0.984583	-1.01566	1.52867	1.55261	6	27100832	27103071	+
C15orf38	0.0880654	0.288839	0.361774	0.921278	-1.08545	20.8701	22.6534	3	71003844	71633141	-
C15orf38-AP3S2	4.14546e-07	2.53677e-07	1.70296e-06	1.60123	1.60123	25.4096	15.8688	HG1436_HG1432_PATCH	47834250	47863378	-
C15orf39	0.0755855	0.240602	0.310506	0.957103	-1.04482	26.1627	27.3353	7	93592074	93633695	-
C15orf40	0.00136839	0.00249758	0.00562136	0.73963	-1.35203	6.69313	9.0493	13	39584003	39612253	-
C15orf41	0.083821	0.272077	0.344338	0.94856	-1.05423	15.7082	16.5601	2	164449906	164592523	-
C15orf48	7.55628e-07	5.09652e-07	3.10413e-06	0.175138	-5.70977	0.262537	1.49903	16	31094760	31106278	-
C15orf52	2.92719e-06	2.42695e-06	1.20249e-05	1.34753	1.34753	44.6766	33.1545	8	116420724	116821900	-
C15orf57	3.37558e-06	2.87241e-06	1.38669e-05	0.639019	-1.5649	10.3464	16.1911	16	25247322	25269253	-
C15orf61	0.000527452	0.000863248	0.00216678	0.693995	-1.44093	4.5482	6.55365	6	41757634	41863100	-
C15orf62	0.000509356	0.000829679	0.00209244	0.367973	-2.71759	0.342332	0.930318	6	74303102	74363879	-
C15orf65	0.021543	0.0560339	0.0884991	1.31183	1.31183	1.4548	1.10899	1	117910071	118071495	+
C16orf13	0.000892753	0.00155671	0.00366744	0.801228	-1.24808	22.7134	28.3482	7	56078744	56119298	-
C16orf45	5.56516e-11	3.9611e-12	2.28618e-10	0.241057	-4.1484	5.07171	21.0395	X	47305278	47342346	-
C16orf46	0.0330563	0.0915961	0.135796	1.41986	1.41986	1.12449	0.791972	12	46751972	46766651	-
C16orf52	7.21143e-06	6.89899e-06	2.96247e-05	1.45011	1.45011	14.3655	9.90644	7	82993222	83278327	-
C16orf58	7.86984e-06	7.60945e-06	3.23294e-05	1.27155	1.27155	50.7748	39.9315	16	48200821	48281480	-
C16orf59	1.8106e-05	1.97382e-05	7.43796e-05	2.63432	2.63432	2.48408	0.942969	11	58874658	58894884	+
C16orf62	3.29108e-08	1.30895e-08	1.35198e-07	0.646034	-1.54791	38.8107	60.0753	12	49250928	49259682	-
C16orf70	2.37502e-07	1.32862e-07	9.75663e-07	0.607849	-1.64515	12.1255	19.9482	16	58265061	58317741	+
C16orf72	4.22574e-05	5.13515e-05	0.000173594	1.24766	1.24766	67.7571	54.3074	10	3183824	3210165	+
C16orf74	3.07789e-05	3.59688e-05	0.00012644	1.24808	1.24808	30.4136	24.3683	19	50168823	50177174	+
C16orf80	0.0316996	0.0873315	0.130222	0.898506	-1.11296	15.1648	16.8778	2	25016005	25045246	+
C16orf86	0.0559401	0.169875	0.229803	1.36561	1.36561	0.738047	0.540454	19	58778001	58779052	+
C16orf87	0.0358662	0.100841	0.147339	0.903493	-1.10681	9.71894	10.7571	9	94972489	95056039	-
C16orf91	0.0510769	0.151959	0.209825	1.09923	1.09923	9.20897	8.37765	1	65886270	65901691	+
C16orf93	0.0277687	0.0749172	0.114074	1.43237	1.43237	0.756261	0.527977	9	35657748	35658016	-
C16orf95	0.0792129	0.254292	0.325408	0.797175	-1.25443	0.622362	0.78071	1	197122810	197169673	-
C16orf98	0.0239578	0.0631265	0.098419	0.645408	-1.54941	0.620433	0.961304	5	76721795	76916437	-
C17orf100	0.0109189	0.0258626	0.0448549	1.53603	1.53603	2.04385	1.3306	3	29322473	30051887	+
C17orf103	7.22515e-08	3.33203e-08	2.9681e-07	0.487852	-2.0498	6.99951	14.3476	17	47300724	47308129	-
C17orf107	0.21473	0.848811	0.882114	1.02329	1.02329	1.23894	1.21074	19	13842574	13874111	+
C17orf49	0.00180661	0.00342259	0.00742158	0.870681	-1.14853	27.1522	31.185	15	64657193	64679887	-
C17orf51	4.34603e-10	5.86059e-11	1.78536e-09	2.81406	2.81406	32.68	11.6131	12	48366748	48398270	-
C17orf53	0.00011294	0.000154097	0.000463959	2.0591	2.0591	2.79419	1.35699	2	68686551	68694391	-
C17orf58	5.01928e-06	4.52677e-06	2.06193e-05	0.532259	-1.87879	2.8963	5.44153	22	19929130	19957499	+
C17orf59	0.0745574	0.236956	0.306283	1.08057	1.08057	7.64713	7.07693	17	5095379	5151365	+
C17orf61-PLSCR3	0.00548922	0.0118759	0.0225498	1.99932	1.99932	0.689649	0.344942	15	49280673	49338761	-
C17orf62	0.000228682	0.00033937	0.00093943	0.81346	-1.22932	32.4015	39.8317	8	86089460	86129388	+
C17orf67	0.24038	0.982401	0.987485	1.00828	1.00828	0.479095	0.475162	X	119561682	119603221	-
C17orf70	0.0145487	0.0358035	0.0597663	0.910316	-1.09852	24.9687	27.4286	20	3088219	3140843	-
C17orf75	3.3353e-05	3.95155e-05	0.000137015	0.774065	-1.29188	13.9797	18.0601	9	116638562	116818872	+
C17orf80	0.0021332	0.00412718	0.00876322	1.1637	1.1637	19.7712	16.9899	8	62413116	62627156	-
C17orf85	0.0939794	0.311983	0.386069	1.0472	1.0472	27.0618	25.842	7	123321989	123389122	-
C17orf89	3.18698e-05	3.74465e-05	0.000130921	0.682039	-1.46619	10.32	15.1311	1	201487831	201499603	+
C17orf96	0.000345415	0.000537783	0.00141897	1.45223	1.45223	6.05673	4.17065	17	20352708	20370853	-
C17orf97	0.000283913	0.000433019	0.00116632	0.631127	-1.58447	1.95581	3.09892	X	8496915	8700228	-
C17orf99	0.211239	0.829247	0.867772	1.05581	1.05581	0.633511	0.600021	X	46433219	46457844	+
C18orf21	1.05153e-05	1.06379e-05	4.31971e-05	0.702958	-1.42256	15.2349	21.6726	11	61640991	61659524	-
C18orf25	0.000594673	0.000989477	0.00244293	0.865927	-1.15483	41.4738	47.8953	2	131588551	131594568	-
C18orf32	4.47641e-09	1.11058e-09	1.83892e-08	0.397906	-2.51316	14.7894	37.1682	16	3096682	3110728	+
C18orf54	0.00127567	0.0023126	0.00524049	1.33683	1.33683	5.75597	4.30567	9	139098179	139137688	-
C18orf56	0.000399418	0.000633983	0.00164082	0.446424	-2.24002	0.538299	1.2058	21	46491648	46494081	-
C18orf8	0.0778576	0.249198	0.31984	0.947466	-1.05545	13.8595	14.628	1	67390578	67454303	+
C19orf10	2.30768e-09	4.81741e-10	9.48e-09	1.82719	1.82719	86.6079	47.3995	3	16355081	16555534	-
C19orf12	7.19847e-10	1.10167e-10	2.95714e-09	0.366551	-2.72813	7.13331	19.4606	12	12867992	12875306	+
C19orf24	0.00187434	0.00356754	0.00769983	0.862949	-1.15882	18.6002	21.5542	20	8112824	8949004	+
C19orf25	0.139688	0.501378	0.573842	0.971153	-1.0297	20.7296	21.3454	6	146114638	146135890	-
C19orf26	0.134762	0.480306	0.553603	1.08295	1.08295	3.30679	3.05349	7	90095738	90839906	+
C19orf33	2.42206e-08	9.01077e-09	9.94985e-08	0.599599	-1.66778	75.6082	126.098	5	13690440	13944653	-
C19orf40	0.228144	0.916655	0.937219	1.00272	1.00272	2.52328	2.51645	HG1436_HG1432_PATCH	49132453	49135168	+
C19orf43	0.140797	0.506229	0.578396	0.968568	-1.03245	50.5597	52.2004	15	74200424	74220590	-
C19orf44	0.179076	0.677373	0.735646	0.968521	-1.0325	5.16507	5.33294	2	25042038	25142709	-
C19orf47	8.70716e-05	0.000115653	0.000357691	1.38395	1.38395	11.0194	7.96225	10	43689983	43762368	-
C19orf48	0.0037783	0.00781436	0.0155213	1.09655	1.09655	60.6171	55.28	12	69068151	69081536	-
C19orf52	0.0355307	0.0997768	0.145961	1.14433	1.14433	8.1974	7.16348	12	6058040	6233937	-
C19orf53	0.106489	0.362438	0.437458	0.959825	-1.04186	46.745	48.7015	1	42642210	42801549	-
C19orf54	0.0220469	0.0575304	0.0905691	1.15247	1.15247	7.06487	6.13019	17	59758627	59940883	-
C19orf55	2.05446e-05	2.27427e-05	8.43975e-05	1.5949	1.5949	12.3179	7.72329	6	27418522	27440898	-
C19orf57	0.23554	0.955817	0.967601	0.998149	-1.00185	0.739146	0.740516	16	31885079	31928669	+
C19orf60	0.060086	0.184501	0.246834	0.879478	-1.13704	6.927	7.87627	8	10581278	10697358	-
C19orf66	0.0814089	0.262563	0.334429	1.0565	1.0565	27.152	25.7	6	30667584	30685667	-
C19orf68	0.222671	0.888102	0.914736	1.01286	1.01286	2.9899	2.95195	17	61509665	61523740	-
C19orf70	4.53534e-07	2.81866e-07	1.86312e-06	0.650497	-1.53729	21.7312	33.4071	4	39289076	39367996	-
C19orf73	0.122093	0.426376	0.501562	0.811575	-1.23217	0.355428	0.437949	10	17256238	17271985	-
C19orf82	9.40171e-05	0.000125905	0.000386224	0.650371	-1.53758	6.92961	10.6548	11	83166055	85338967	-
C19orf83	0.00951402	0.0221608	0.0390837	0.705573	-1.41729	1.25007	1.7717	19	52516018	52533494	-
C1D	0.00146569	0.00270541	0.0060211	1.17502	1.17502	27.746	23.6132	17	18330175	18335163	+
C1DP1	0.20005	0.775769	0.821807	0.972164	-1.02863	0.124492	0.128056	5	63461671	63668697	+
C1GALT1	4.66155e-06	4.16598e-06	1.91497e-05	1.30378	1.30378	38.6542	29.6477	3	100120037	100175164	+
C1GALT1C1	0.000397222	0.000629685	0.0016318	0.742446	-1.3469	8.45595	11.3893	15	82380935	82390036	+
C1orf101	0.0343897	0.0960642	0.141273	0.669862	-1.49284	0.363742	0.543011	1	40915774	40929391	+
C1orf106	0.000812562	0.00140191	0.00333802	0.872889	-1.14562	51.6686	59.1926	HG1497_PATCH	153931224	153946158	+
C1orf109	0.0854363	0.278389	0.350974	1.05082	1.05082	19.5391	18.5942	X	79926353	80065188	-
C1orf110	0.000406017	0.000645749	0.00166792	0.182123	-5.49079	0.0555323	0.304916	19	55663137	55669142	-
C1orf112	0.00795464	0.0180745	0.0326778	1.28286	1.28286	4.55237	3.54862	2	237968077	237994461	-
C1orf115	0.000328072	0.00050785	0.00134772	0.63539	-1.57384	2.71359	4.27074	8	22928890	22932002	-
C1orf116	1.33822e-07	6.8501e-08	5.49743e-07	0.702387	-1.42372	60.189	85.6922	10	74870217	74891587	+
C1orf122	0.0852604	0.277719	0.350251	0.951928	-1.0505	18.8172	19.7675	2	112523848	112642268	-
C1orf123	1.29555e-05	1.35521e-05	5.32213e-05	0.720434	-1.38805	18.2632	25.3503	12	49521565	49525181	-
C1orf131	0.108228	0.369687	0.444604	1.04561	1.04561	12.7216	12.1666	5	178322895	178360214	+
C1orf132	4.66793e-05	5.73633e-05	0.000191759	0.40379	-2.47654	1.25081	3.09766	6	90036344	90062568	-
C1orf145	0.106911	0.364238	0.439191	1.40531	1.40531	0.360022	0.256187	15	28623767	28637171	+
C1orf159	0.00141248	0.00259402	0.00580251	1.24395	1.24395	9.28308	7.4626	19	7981030	7983983	+
C1orf172	0.178595	0.675309	0.73367	0.977744	-1.02276	18.4414	18.8612	3	125687987	125702298	+
C1orf174	0.00112864	0.00202243	0.00463646	1.19937	1.19937	18.3528	15.3021	1	1849029	1850713	-
C1orf198	3.06978e-05	3.58601e-05	0.000126107	0.696879	-1.43497	9.99585	14.3437	8	22842109	22876849	-
C1orf204	0.0027739	0.00553329	0.0113952	1.78568	1.78568	1.27815	0.71578	7	89874488	89940378	+
C1orf21	1.80881e-10	1.8304e-11	7.43062e-10	0.460519	-2.17146	35.2903	76.6315	9	33576378	33577013	+
C1orf210	0.00945118	0.0219886	0.0388256	0.696122	-1.43653	1.78907	2.57005	11	35453370	35551849	-
C1orf213	0.0119994	0.0287822	0.0492937	1.61103	1.61103	1.47099	0.913077	10	93388199	93392812	-
C1orf216	0.00132332	0.00240621	0.00543624	0.816949	-1.22407	10.4425	12.7823	17	11501748	11873066	+
C1orf220	0.000106199	0.000143837	0.000436268	0.123628	-8.08879	0.0442178	0.357668	6	28058932	28061443	+
C1orf226	4.80553e-07	3.02046e-07	1.97412e-06	0.53072	-1.88423	5.22504	9.84519	6	161412759	161538418	+
C1orf233	0.000909182	0.00158867	0.00373493	0.778349	-1.28477	6.70523	8.61468	13	46039060	46110766	+
C1orf27	0.192957	0.741859	0.79267	1.01818	1.01818	27.3828	26.894	12	98909290	98944158	+
C1orf35	0.0159121	0.039622	0.0653672	1.12506	1.12506	13.3578	11.873	2	86066267	86116138	-
C1orf43	2.40377e-11	1.06045e-12	9.87473e-11	0.479366	-2.08609	92.8003	193.59	1	31205316	31230668	-
C1orf50	0.0114626	0.0272992	0.0470887	0.854203	-1.17068	6.76182	7.91594	2	167051695	167232504	-
C1orf51	0.00769831	0.0174116	0.0316248	0.653188	-1.53095	1.08538	1.66167	1	86046444	86049646	+
C1orf52	0.168797	0.630828	0.693422	0.97551	-1.0251	17.7023	18.1467	2	177037923	177053687	-
C1orf53	0.000481835	0.000779154	0.00197939	0.469491	-2.12997	0.566062	1.20569	5	72112139	72212561	+
C1orf54	0.000186895	0.000270939	0.000767767	0.507719	-1.96959	1.19291	2.34954	10	96305547	96373663	+
C1orf56	0.182309	0.692214	0.748927	0.928354	-1.07717	1.00039	1.0776	21	35445524	35515335	+
C1orf63	1.55212e-05	1.66242e-05	6.37613e-05	0.602396	-1.66004	20.1044	33.3741	7	24612887	24733813	+
C1orf74	2.88419e-09	6.38162e-10	1.18483e-08	2.43648	2.43648	29.8217	12.2397	1	173832386	173833080	+
C1orf85	6.2058e-05	7.89996e-05	0.000254935	1.24827	1.24827	33.5774	26.8991	5	175969512	176022976	+
C1orf86	0.000643169	0.00107924	0.00264215	0.803526	-1.24451	18.3284	22.8099	5	49692026	49739083	-
C1QBP	1.04549e-05	1.05726e-05	4.2949e-05	0.809054	-1.23601	104.001	128.546	6	11712287	11807280	-
C1QL1	0.0322524	0.089104	0.132494	1.48435	1.48435	0.597263	0.402374	21	33951132	33984592	-
C1QTNF1	0.0028901	0.00579335	0.0118726	1.21467	1.21467	9.98192	8.21779	14	105452112	105476820	+
C1QTNF3	0.134246	0.477943	0.551485	0.885222	-1.12966	1.11193	1.25611	4	142944313	143768586	-
C1QTNF6	8.82194e-05	0.000117298	0.000362407	0.780994	-1.28042	21.4199	27.4265	19	50341896	50354934	-
C1R	5.56516e-11	3.95402e-12	2.28618e-10	0.50034	-1.99864	93.5959	187.064	12	49315301	49320258	-
C1RL	0.203215	0.79054	0.834811	0.990838	-1.00925	40.5796	40.9548	20	627270	656445	-
C1RL-AS1	0.0424366	0.122548	0.17433	0.759798	-1.31614	4.90647	6.4576	20	25999468	26001321	+
C1S	1.67655e-11	6.48128e-13	6.88731e-11	0.451682	-2.21395	53.7464	118.992	17	28575218	28619075	-
C20orf112	0.0173459	0.0436104	0.0712574	0.894939	-1.1174	15.9905	17.8677	6	10671651	10695031	-
C20orf194	2.04736e-09	4.15291e-10	8.41058e-09	1.96789	1.96789	101.992	51.8284	18	56995055	57027195	-
C20orf195	0.109731	0.375844	0.450778	0.84247	-1.18699	0.240204	0.285119	8	48649471	48651649	-
C20orf196	0.0527229	0.158011	0.216587	0.847919	-1.17936	3.26156	3.84655	5	74904642	74905809	+
C20orf197	2.30556e-07	1.28294e-07	9.47129e-07	2.00897	2.00897	8.65598	4.30866	1	15898848	15911606	-
C20orf24	0.0146496	0.0360817	0.0601806	0.922176	-1.08439	57.7921	62.6692	20	58438618	58508711	-
C20orf27	0.00116982	0.00210235	0.00480563	0.862396	-1.15956	42.2872	49.0346	17	43971748	44105701	+
C20orf96	0.0160436	0.0400151	0.0659074	0.798149	-1.2529	3.08498	3.86516	14	93260576	93306309	+
C21orf119	0.0849263	0.276496	0.348878	0.876562	-1.14082	1.92684	2.19818	2	109123971	109150653	-
C21orf2	0.0418489	0.120632	0.171916	0.883329	-1.13208	5.97015	6.75869	3	124480795	124620266	-
C21orf33	3.38206e-07	1.9904e-07	1.38935e-06	0.725797	-1.3778	39.9245	55.0078	19	11877815	11894894	+
C21orf49	0.049596	0.146865	0.203741	0.718318	-1.39214	0.419696	0.584277	12	102090725	102137919	+
C21orf58	0.000116369	0.000159331	0.000478046	2.50244	2.50244	2.10551	0.841383	17	74620843	74639921	-
C21orf59	0.0103995	0.0245212	0.0427211	1.11842	1.11842	32.0825	28.6855	1	52811395	52831866	-
C21orf67	0.042179	0.12166	0.173272	1.37984	1.37984	0.741278	0.537219	19	42381190	42385440	+
C21orf91	0.180664	0.684325	0.74217	1.01641	1.01641	61.1646	60.1771	19	58929927	58930678	+
C22orf23	0.14849	0.539561	0.609999	1.55825	1.55825	0.145547	0.0934043	4	144106070	144144984	+
C22orf29	0.000362972	0.000568705	0.0014911	0.832422	-1.20131	73.7935	88.6492	2	231729354	231743964	+
C22orf39	4.28364e-06	3.77856e-06	1.75972e-05	0.666333	-1.50075	9.37191	14.0649	1	32645287	32663887	+
C22orf46	0.0971014	0.324545	0.398894	0.943224	-1.06019	15.662	16.6048	3	142895127	142897308	+
C2CD2	1.04561e-10	9.05914e-12	4.29536e-10	2.12124	2.12124	89.6044	42.2415	19	33366831	33369328	-
C2CD2L	8.2313e-05	0.000108322	0.000338143	1.79124	1.79124	5.374	3.00015	17	52976748	53039311	+
C2CD3	0.00572026	0.0124669	0.0234989	1.14353	1.14353	20.1758	17.6434	7	143104906	143220543	+
C2CD4A	0.00133086	0.00242263	0.00546719	5.10315	5.10315	0.25302	0.0495812	18	52568740	52626740	-
C2CD4C	1.01978e-06	7.22221e-07	4.18927e-06	0.354714	-2.81917	1.3818	3.89552	11	126138950	126148027	+
C2CD5	0.0887251	0.291466	0.364484	0.961131	-1.04044	33.3028	34.6496	7	150382785	150390730	+
C2orf15	0.000221463	0.000327096	0.000909775	0.816466	-1.22479	44.3282	54.2928	4	146402346	146479232	+
C2orf27A	0.017005	0.0426637	0.0698567	0.701652	-1.42521	1.82096	2.59525	8	52811885	52859734	+
C2orf42	0.000173994	0.000249665	0.00071477	1.35555	1.35555	10.2161	7.53648	8	356428	421226	+
C2orf43	3.21826e-06	2.72464e-06	1.32207e-05	0.744981	-1.34232	19.3121	25.9229	20	22656710	22665983	-
C2orf44	0.000603015	0.00100514	0.00247719	0.784036	-1.27545	7.31237	9.32657	4	147175127	147443124	-
C2orf47	0.016691	0.0417742	0.0685667	0.861615	-1.16061	11.9775	13.9012	7	27210210	27219881	-
C2orf49	0.000277653	0.000422715	0.0011406	0.81039	-1.23397	22.9242	28.2878	9	38566257	38568209	-
C2orf68	0.00237781	0.0046637	0.00976809	1.21779	1.21779	11.7996	9.68937	11	124735282	124751367	+
C2orf69	0.186758	0.71246	0.767203	0.985286	-1.01493	24.7772	25.1472	6	34505579	34524111	-
C2orf74	0.0899088	0.295886	0.369347	0.940289	-1.0635	17.1746	18.2652	2	202899310	202903161	+
C2orf76	0.168099	0.62794	0.690555	0.959988	-1.04168	3.1907	3.32368	1	168250278	168283665	+
C2orf81	2.40619e-05	2.71835e-05	9.88466e-05	0.453837	-2.20343	1.89255	4.17012	6	153291664	153304715	-
C2orf82	0.152547	0.558013	0.626663	1.09586	1.09586	0.59074	0.539065	7	90013035	90142717	+
C2orf88	0.21191	0.833618	0.87053	1.09902	1.09902	0.267063	0.243	12	11323963	11324165	+
C3	6.36907e-06	5.96797e-06	2.61642e-05	0.803408	-1.2447	589.351	733.564	14	21558205	21572882	-
C3orf14	0.000646559	0.00108566	0.00265607	0.793594	-1.26009	10.4341	13.148	6	116774177	116774729	-
C3orf17	3.50744e-06	2.99897e-06	1.44086e-05	1.32254	1.32254	46.7146	35.3219	20	57570240	57582303	-
C3orf18	0.160981	0.596152	0.661313	0.870921	-1.14821	0.653389	0.750227	3	112251356	112280894	-
C3orf33	0.117724	0.408648	0.483611	0.81211	-1.23136	1.50979	1.8591	12	3715799	3873986	-
C3orf35	0.15586	0.57233	0.640274	1.06428	1.06428	0.204073	0.191748	19	11478799	11485612	-
C3orf38	0.0244553	0.0645876	0.100463	0.891251	-1.12202	14.641	16.4275	X	46771711	46920642	+
C3orf52	2.46631e-05	2.79076e-05	0.000101316	1.29967	1.29967	25.0114	19.2445	7	29959719	30029906	-
C3orf55	0.112997	0.38942	0.464195	1.35623	1.35623	0.564797	0.416447	21	46493768	46646479	+
C3orf58	0.044314	0.128684	0.182043	1.10111	1.10111	9.54391	8.66755	2	230787018	230877826	+
C3orf62	0.000152771	0.00021546	0.000627586	0.739124	-1.35295	9.20573	12.4549	19	19887411	19945737	+
C3orf67	0.0536617	0.161723	0.220443	1.10988	1.10988	5.98644	5.39377	1	52838501	52870132	-
C3orf72	3.46487e-05	4.12318e-05	0.000142338	2.35342	2.35342	1.99144	0.846189	9	36036430	36124449	+
C3orf83	0.000447026	0.000717769	0.00183639	0.544473	-1.83664	1.09423	2.0097	19	34895289	34917074	+
C4A	2.27163e-06	1.80646e-06	9.33189e-06	2.29479	2.29479	3.94816	1.72049	18	2652169	2655395	-
C4B	5.52841e-05	6.95016e-05	0.000227108	2.16211	2.16211	3.83077	1.77177	17	48452420	48474915	-
C4orf21	1.34409e-07	6.88934e-08	5.52156e-07	2.79323	2.79323	5.46152	1.95528	10	49364601	49482942	-
C4orf26	0.00153072	0.00284493	0.00628823	0.25075	-3.98803	0.0783291	0.312379	5	14581884	14615117	+
C4orf27	0.00383772	0.00794772	0.0157654	1.19206	1.19206	17.5458	14.7189	19	58513429	58522601	+
C4orf29	5.66618e-07	3.66472e-07	2.32768e-06	1.60128	1.60128	12.4453	7.77207	1	156182773	156213124	+
C4orf3	2.11316e-11	8.74578e-13	8.68091e-11	0.420873	-2.37601	52.3681	124.427	3	112738379	112902149	+
C4orf32	2.27163e-06	1.80559e-06	9.33189e-06	1.44459	1.44459	24.0211	16.6284	14	21152259	21168762	+
C4orf33	1.24574e-07	6.28039e-08	5.11751e-07	0.497437	-2.0103	6.85097	13.7725	12	6602522	6641122	+
C4orf36	0.00161265	0.00301406	0.00662478	0.686288	-1.45711	3.20606	4.67159	14	50159823	50219871	+
C4orf46	0.0174325	0.0438559	0.0716132	1.15048	1.15048	7.11129	6.18117	16	14014014	14046203	+
C4orf47	0.000377588	0.000595212	0.00155114	0.240451	-4.15886	0.177409	0.737818	2	220074494	220094440	-
C4orf48	0.0861246	0.281357	0.353801	0.871992	-1.1468	2.18035	2.50043	7	73007524	73038874	-
C5	3.83659e-05	4.61199e-05	0.000157608	2.24655	2.24655	2.2076	0.982664	3	43328004	43466257	+
C5AR1	0.0392999	0.112167	0.161445	0.665774	-1.50201	0.344959	0.518133	16	50582241	50670648	+
C5orf15	0.0115878	0.0276527	0.047603	0.920706	-1.08612	70.9529	77.0636	9	46685429	46688138	-
C5orf22	0.0105117	0.0248194	0.0431823	0.886423	-1.12813	25.1682	28.393	9	40491622	40633283	-
C5orf24	1.82359e-05	1.99008e-05	7.49133e-05	0.782297	-1.27829	55.4082	70.8276	X	85403462	86087608	+
C5orf28	8.09183e-07	5.52949e-07	3.32414e-06	1.55358	1.55358	15.0091	9.66099	13	48877887	49056123	+
C5orf30	0.018109	0.0458954	0.0743921	0.853109	-1.17218	7.67678	8.99858	7	102220093	102257205	-
C5orf34	0.0194434	0.0498519	0.0798736	1.32029	1.32029	2.03813	1.5437	3	185361527	185542845	-
C5orf38	0.242561	0.994988	0.996446	1.00541	1.00541	16.1116	16.0248	2	100021680	100022306	+
C5orf42	0.041752	0.120305	0.171518	0.870064	-1.14934	22.6842	26.0718	20	5892076	5906008	+
C5orf45	0.000885548	0.00154314	0.00363784	0.722799	-1.38351	9.29812	12.8641	6	89805678	89827801	-
C5orf46	0.00258672	0.00511827	0.0106263	0.229026	-4.36632	0.0548725	0.239591	21	46913486	46964326	-
C5orf51	2.58466e-07	1.46587e-07	1.06178e-06	1.38694	1.38694	59.8023	43.1183	4	68478370	68566898	-
C5orf54	0.232327	0.938023	0.954401	1.00249	1.00249	4.43474	4.42374	5	137890571	137911134	-
C5orf55	0.213679	0.843054	0.877797	1.04298	1.04298	1.17392	1.12555	21	38595721	38640263	-
C5orf56	0.0720495	0.227523	0.29598	1.24666	1.24666	1.38886	1.11407	6	43968317	43973696	+
C5orf63	0.000863243	0.00149858	0.00354622	1.5608	1.5608	4.76645	3.05385	6	17706488	17707576	+
C5orf66	0.0316037	0.0870314	0.129828	2.03567	2.03567	0.215318	0.105773	5	93196375	93199532	-
C6orf1	0.00311602	0.0062944	0.0128007	1.26704	1.26704	7.96581	6.28694	11	46878419	46940194	-
C6orf106	2.21328e-05	2.47877e-05	9.09217e-05	0.83465	-1.19811	124.887	149.628	15	25287065	25287576	+
C6orf120	0.133739	0.475896	0.549404	1.02319	1.02319	56.2897	55.0141	10	35415719	35501887	+
C6orf132	4.19879e-07	2.57328e-07	1.72487e-06	0.651001	-1.5361	34.0977	52.3773	7	128379346	128411862	+
C6orf136	0.0972875	0.325413	0.399659	0.92317	-1.08322	6.11938	6.62866	17	20771746	20905590	+
C6orf141	1.85496e-05	2.02896e-05	7.62021e-05	0.625973	-1.59751	10.5923	16.9213	8	24770525	24776608	+
C6orf163	0.0391369	0.111612	0.160775	0.670451	-1.49153	0.440984	0.657742	15	90895477	90909325	+
C6orf165	0.104704	0.355409	0.430124	1.3463	1.3463	0.311791	0.231592	19	57922531	57933308	+
C6orf203	0.0104169	0.0245813	0.0427928	0.857097	-1.16673	9.52469	11.1127	1	16450832	16482583	-
C6orf211	0.000286992	0.000438368	0.00117897	0.837682	-1.19377	36.4378	43.4984	3	195366861	195367332	+
C6orf223	0.00279274	0.00557532	0.0114726	1.64618	1.64618	2.45526	1.4915	7	65956083	65958554	-
C6orf226	0.0191519	0.0489391	0.0786762	0.698147	-1.43236	1.44674	2.07226	22	35796056	35821424	+
C6orf47	3.21544e-06	2.72078e-06	1.32091e-05	1.39643	1.39643	27.7307	19.8582	16	2525147	2555736	+
C6orf48	0.00690156	0.0153804	0.0283517	0.913704	-1.09445	191.868	209.989	7	50526134	50633155	-
C6orf52	0.0343999	0.0961006	0.141315	1.6722	1.6722	0.264003	0.157877	14	75408537	75422488	-
C6orf57	0.173496	0.652676	0.712724	0.975505	-1.02511	10.7232	10.9924	21	27252861	27543447	-
C6orf62	9.12952e-07	6.35485e-07	3.75042e-06	0.768369	-1.30146	139.431	181.463	5	33424131	33440726	-
C6orf89	1.09707e-06	7.86231e-07	4.50679e-06	0.733094	-1.36408	64.315	87.7309	9	96793076	96872139	+
C7orf13	0.00848217	0.0194018	0.0348449	1.37141	1.37141	3.2152	2.34444	12	97301001	97347130	+
C7orf25	0.0449356	0.130868	0.184596	1.35611	1.35611	1.30346	0.961174	20	17594323	17662941	-
C7orf26	0.0403018	0.115599	0.16556	1.11013	1.11013	13.2264	11.9142	9	46843638	46846026	+
C7orf31	0.0950898	0.316267	0.39063	0.906172	-1.10354	4.20417	4.63948	17	54671060	54672952	+
C7orf43	7.8642e-06	7.60221e-06	3.23062e-05	1.472	1.472	16.0396	10.8965	5	71403061	71505396	+
C7orf49	4.73949e-07	2.97464e-07	1.94699e-06	1.34024	1.34024	48.9382	36.5145	12	111890018	112037481	-
C7orf50	0.00176634	0.00333826	0.00725614	0.879497	-1.13701	41.2507	46.9026	20	5525085	5591673	-
C7orf55	9.05727e-06	8.96149e-06	3.72074e-05	0.463056	-2.15957	1.86181	4.02071	19	28175488	28284849	-
C7orf55-LUC7L2	1.27138e-08	4.00711e-09	5.22283e-08	0.513136	-1.9488	31.8184	62.0076	12	57914493	57923932	+
C7orf57	0.0830427	0.269211	0.341141	1.72038	1.72038	0.24159	0.140429	6	109169619	109295187	+
C7orf60	0.0167907	0.0420425	0.0689763	1.10319	1.10319	30.6209	27.7567	X	131760044	132095424	-
C7orf61	0.240264	0.981818	0.987009	0.928114	-1.07745	0.286699	0.308905	12	68666223	68726162	-
C7orf63	0.000196412	0.000286389	0.000806865	1.68201	1.68201	2.73546	1.6263	18	5236723	5238598	-
C7orf73	0.000112761	0.000153801	0.000463226	0.84567	-1.18249	48.4653	57.31	19	17858527	17899378	+
C8orf33	0.0454937	0.132762	0.186889	0.946207	-1.05685	41.6599	44.0283	14	39501123	39578851	-
C8orf37	2.90428e-06	2.40202e-06	1.19308e-05	0.435825	-2.2945	1.95933	4.49569	22	40982704	40984008	-
C8orf44	0.138243	0.494279	0.567904	0.862604	-1.15928	0.942353	1.09245	16	29624425	29624962	-
C8orf44-SGK3	0.0339819	0.094732	0.139598	3.08624	3.08624	0.536485	0.173831	16	15198580	15225459	-
C8orf46	0.204991	0.798762	0.842108	1.43128	1.43128	0.184996	0.129252	6	31162977	31165815	-
C8orf48	0.213671	0.842974	0.877763	1.03486	1.03486	1.21003	1.16926	X	100353178	100418671	+
C8orf58	0.000597007	0.000993903	0.00245251	0.792954	-1.26111	19.0191	23.9851	7	44078770	44081906	+
C8orf59	0.000184163	0.000266476	0.000756545	0.828644	-1.20679	34.8852	42.0991	HG1433_PATCH	51546007	51645358	+
C8orf76	0.0264548	0.0707948	0.108677	1.09494	1.09494	13.9943	12.7809	10	58116989	58121037	-
C8orf82	0.0052766	0.0113331	0.0216764	0.823137	-1.21486	11.4241	13.8787	1	144146808	144224482	+
C8orf88	0.000148872	0.00020942	0.00061157	5.37175	5.37175	0.528097	0.09831	3	119355304	119384172	-
C9orf114	3.22638e-06	2.73224e-06	1.3254e-05	0.735666	-1.35931	17.0689	23.202	7	69063905	70258055	+
C9orf116	0.0645911	0.200464	0.265341	0.807736	-1.23803	0.877051	1.08581	9	127640646	127710772	-
C9orf142	0.0191933	0.0490843	0.0788464	0.869161	-1.15053	8.83249	10.1621	8	145137493	145141120	+
C9orf156	0.121674	0.424744	0.499837	0.946576	-1.05644	7.98948	8.4404	22	41460056	41460641	+
C9orf16	1.63987e-09	3.14736e-10	6.73661e-09	0.411215	-2.43182	14.7338	35.83	14	45366498	45376461	+
C9orf163	0.000928904	0.0016282	0.00381595	3.02248	3.02248	0.529392	0.175151	16	699311	717834	+
C9orf169	0.023843	0.0627808	0.0979476	0.817304	-1.22353	2.34025	2.86338	16	28996147	29002105	+
C9orf3	2.74477e-05	3.15204e-05	0.000112756	0.77295	-1.29375	26.585	34.3942	2	230899698	230933716	-
C9orf37	1.00206e-08	2.98283e-09	4.11649e-08	4.46248	4.46248	4.82368	1.08094	7	148982372	148994404	+
[truncated: 14,357 more rows]
