# Supplementary material for: YAP1/TAZ-TEAD transcriptional networks maintain skin homeostasis by regulating cell proliferation and limiting KLF4 activity
Source: Nat Commun. 2020 Mar 19;11:1472. doi: 10.1038/s41467-020-15301-0 (PMC7081327; doi:10.1038/s41467-020-15301-0)
Supplement: Supplementary file 8 — Source Data [file 41467_2020_15301_MOESM8_ESM.xlsx]

## Sheet: Fig.1
Fig. 1b	GFP						TEADi							Fig. 1d	AD_GFP			AD_TEADi				Fig. 1e
Mock	1.02997	1.01612	0.953904	0.970955	1.03695	0.992095	0.056569	0.058471	0.058384	0.055415	0.057465	0.045699		24	1.04307	0.988561	0.968372	0.948782	0.941405	0.936139		KRT1	GFP			TEADi
YAP1+	18.0176	15.1573	15.5864				1.21356	1.13429	1.00456					48	1.17859	1.20042	1.26326	1.03012	0.941117	0.972013		Relative mRNA levels	0.8745	1.391	0.73444	9.5204	8.6934	9.7337
TAZ+	14.8574	13.9858	15.339				0.761651	0.760752	0.800739					72	1.20751	1.35222	1.40493	0.838925	0.757147	0.730879
																						Unpaired t test
																						P value	<0.0001
														Sidak's multiple comparisons test	Mean Diff.	95.00% CI of diff.	Significant?	Summary	Adjusted P Value			P value summary	****
Unpaired t test (Mock)																						Significantly different (P < 0.05)?	Yes
P value	<0.0001													AD_GFP - AD_TEADi								One- or two-tailed P value?	Two-tailed
P value summary	****													24 h	0.05789	-0.06984 to 0.1856	No	ns	0.549			t, df	t=22.18 df=4
Significantly different (P < 0.05)?	Yes													48 h	0.233	0.1053 to 0.3607	Yes	***	0.0008
One- or two-tailed P value?	Two-tailed													72 h	0.5459	0.4182 to 0.6736	Yes	****	<0.0001
t, df	t=68.7 df=10
Unpaired t test (YAP1+)																						TGM3	GFP			TEADi
P value	<0.0001																					Relative mRNA levels	1.3353	0.8758	0.7888	69.835	47.6438	69.7079
P value summary	****
Significantly different (P < 0.05)?	Yes																					Unpaired t test
One- or two-tailed P value?	Two-tailed																					P value	0.0011
t, df	t=16.96 df=4																					P value summary	**
																						Significantly different (P < 0.05)?	Yes
Unpaired t test (TAZ+)																						One- or two-tailed P value?	Two-tailed
P value	<0.0001																					t, df	t=8.322 df=4
P value summary	****
Significantly different (P < 0.05)?	Yes																					CTGF	GFP			TEADi
One- or two-tailed P value?	Two-tailed																					Relative mRNA levels	0.972815	0.92525	1.11099	0.291433	0.37439	0.231891
t, df	t=35.21 df=4
																						Unpaired t test
																						P value	0.0005
																						P value summary	***
																						Significantly different (P < 0.05)?	Yes
																						One- or two-tailed P value?	Two-tailed
																						t, df	t=10.15 df=4
																						CYR61	GFP			TEADi
																						Relative mRNA levels	1.20559	0.994888	0.833729	0.297696	0.240767	0.312751
																						Unpaired t test
																						P value	0.0027
																						P value summary	**
																						Significantly different (P < 0.05)?	Yes
																						One- or two-tailed P value?	Two-tailed
																						t, df	t=6.623 df=4
																						KRT5	GFP			TEADi
																						Relative mRNA levels	0.8381	1.155	1.0068	0.3059	0.3307	0.4331
																						Unpaired t test
																						P value	0.0029
																						P value summary	**
																						Significantly different (P < 0.05)?	Yes
																						One- or two-tailed P value?	Two-tailed
																						t, df	t=6.468 df=4

## Sheet: Fig.2
Fig. 2k	siCon			siE2F1
24 h	0.915669	1.09282	0.991508	0.733978	0.880189	0.72978
48 h	1.09436	1.22105	1.30857	0.330635	0.513426	0.35581
72 h	1.5209	1.2591	1.52201	0.285819	0.371099	0.371657
Sidak's multiple comparisons test	Mean Diff.	95.00% CI of diff.	Significant?	Summary	Adjusted P Value
siCon - siE2F1
24 H	0.2187	-0.01131 to 0.4487	No	ns	0.064
48 H	0.808	0.578 to 1.038	Yes	****	<0.0001
72 H	1.091	0.8612 to 1.321	Yes	****	<0.0001

## Sheet: Fig.3
Fig. 3b	KLF4			Fig. 3f	siKLF4 8xTEAD Reporter
	GFP	TEADi			siCon			siKLF4
	387645	1698705			1.13933	1.03255	0.828129	34.3777	37.1695	41.6397
	369812	1727593
	224359	1718248		Unpaired t test
	242682	1206131		P value	<0.0001
	253737	1384427		P value summary	****
	369896	1397135		Significantly different (P < 0.05)?	Yes
	283796	1354066		One- or two-tailed P value?	Two-tailed
	300984	753045		t, df	t=17.35 df=4
	235879	1575962
	481221	3060194
	428359	3107207
	336324	4811729
	440780	2441951
	228153	2578110
	349878	3549181
	393072	2544562
	371028	2838885
	354183	2765310
	432816	2520280
	345449	2138918
	459825	1212491
	258088	1340132
	179309	1858436
	580824	1386727
	209312	1788380
	272382	1709046
	320010	1436911
Unpaired t test
P value	<0.0001
P value summary	****
Significantly different (P < 0.05)?	Yes
One- or two-tailed P value?	Two-tailed
t, df	t=10.06 df=52

## Sheet: Fig. 4
	Fig. 4c Gal4-UAS Luc for different KLF4 fragments													Fig. 4e 8XTEAD Reporter with different fragments
	GFP				YAP1				YAP1 S94/F95					GAL4			GAL4+YAP1			1-156+YAP1			159-329+YAP1			1-329+YAP1
KLF4 1-329	1.04319	0.956811	0.998971	1.00103	1.51625	1.38753	1.3478	1.3517	1.547	1.61835	1.53542	1.62345		0.9078	0.922011	1.17019	44.5569	40.8657	42.2345	14.9169	12.7851	13.2342	26.8396	20.5644	24.0923	9.78118	6.33886	7.73245
KLF4 1-156	1.5636	1.60625	1.56122	1.68291	2.33787	2.57718	2.21673	2.15711	2.5387	2.52244	2.53457	2.59672
KLF4 159-329	0.114396	0.092963	0.074305	0.068736	0.199857	0.18257	0.065746	0.154085	0.081802	0.075375	0.064563	0.072745		Dunnett's multiple comparisons test	Mean Diff.	95.00% CI of diff.	Significant?	Summary	Adjusted P Value	B-?
Table Analyzed	KLF4 1-156													GAL4+YAP vs. GAL4	41.55	37.12 to 45.99	Yes	****	<0.0001	A	GAL4
Dunnett's multiple comparisons test	Mean Diff.	95.00% CI of diff.	Significant?	Summary	Adjusted P Value	A-?								GAL4+YAP vs. 1-156+YAP	28.91	24.47 to 33.34	Yes	****	<0.0001	C	1-156+YAP
														GAL4+YAP vs. 159-329+YAP	18.72	14.28 to 23.16	Yes	****	<0.0001	D	159-329+YAP
GFP vs. YAP1	-0.4008	-0.5055 to -0.2961	Yes	****	<0.0001	B	YAP1							GAL4+YAP vs. 1-329+YAP	34.6	30.17 to 39.04	Yes	****	<0.0001	E	1-329+YAP
GFP vs. YAP1 S94/F95	-0.5811	-0.6858 to -0.4763	Yes	****	<0.0001	C	YAP1 S94/F95
Table Analyzed	KLF4 159-329
Dunnett's multiple comparisons test	Mean Diff.	95.00% CI of diff.	Significant?	Summary	Adjusted P Value	A-?
GFP vs. YAP1	-0.7187	-0.9291 to -0.5083	Yes	****	<0.0001	B	YAP1
GFP vs. YAP1 S94/F95	-0.9446	-1.155 to -0.7342	Yes	****	<0.0001	C	YAP1 S94/F95
Table Analyzed	KLF4 159-329
Dunnett's multiple comparisons test	Mean Diff.	95.00% CI of diff.	Significant?	Summary	Adjusted P Value	A-?
GFP vs. YAP1	-0.06296	-0.1307 to 0.004793	No	ns	0.0672	B	YAP1
GFP vs. YAP1 S94/F95	0.01398	-0.05378 to 0.08174	No	ns	0.8155	C	YAP1 S94/F95

## Sheet: Fig. 5
Fig. 5c PCNA	WT	TEADi-4days	TEADi-12days						Fig. 5d KRT10	WT	TEADi-4days	TEADi-12days							Fig. 5e p63	WT	TEADi-4days	TEADi-12days							Fig. 5f KLF4	WT	TEADi-4days	TEADi-12days
	28	20	19							28	36	55								56	38	16								0.416216	0.476821	0.564189
	33	17	18							35	37	52								52	39	24								0.28777	0.252632	0.60251
	31	13	24							34	33	56								54	35	28								0.32964	0.432258	0.5311
	28	16	24							29	23	53								58	42	24								0.326861	0.365079	0.632576
	30	15	22							37	26	54								52	49	20								0.355482	0.751515	0.577273
	32	19	22							33	28	53								55	52	23								0.350467	0.608939	0.650794
	31	21	13							23	35	53								50	43	25								0.338645	0.438596	0.718023
	37	18	20							29	34	60								54	44	22								0.356322	0.510511	0.61194
	24	24	13							19	39	55								61	41	27								0.364162	0.547445	0.547619
		21	17							24	47	51								55	41	36								0.359477	0.421801	0.534031
			22							23	42	48								58	37	25								0.366864	0.360097	0.597701
			21							12	49	47								57	51	24								0.253165	0.407942	0.575397
			19							37	48	46								61	40	23								0.318182	0.405405	0.603524
			21							31	49	54								63	45	18								0.286486	0.290076	0.301837
			24								46	47									46	15									0.48996	0.518717
			20								48	44										19									0.497423	0.442308
											29	52																			0.350649	0.505263
Dunnett's multiple comparisons test	Mean Diff.	95.00% CI of diff.	Significant?	Summary	Adjusted P Value	A-?					38	54								Dunnett's multiple comparisons test	Mean Diff.	95.00% CI of diff.	Significant?	Summary	Adjusted P Value	A-?					0.389068	0.516484
												43																				0.415873
WT vs. TEADi-4days	12.04	8.412 to 15.68	Yes	****	<0.0001	B	TEADi-4days													WT vs. TEADi-4days	13.28	9.292 to 17.26	Yes	****	<0.0001	B	TEADi-4days			Dunnett's multiple comparisons test	Mean Diff.	95.00% CI of diff.	Significant?	Summary	Adjusted P Value	A-?
WT vs. TEADi-12days	10.51	7.213 to 13.8	Yes	****	<0.0001	C	TEADi-12days			Dunnett's multiple comparisons test	Mean Diff.	95.00% CI of diff.	Significant?	Summary	Adjusted P Value	A-?				WT vs. TEADi-12days	33.08	29.16 to 37	Yes	****	<0.0001	C	TEADi-12days
																														WT vs. TEADi-4days	-0.1078	-0.1824 to -0.03327	Yes	**	0.0037	B	TEADi-4days
										WT vs. TEADi-4days	-10.02	-15.56 to -4.489	Yes	***	0.0003	B	TEADi-4days													WT vs. TEADi-12days	-0.2134	-0.2871 to -0.1398	Yes	****	<0.0001	C	TEADi-12days
										WT vs. TEADi-12days	-23.28	-28.75 to -17.81	Yes	****	<0.0001	C	TEADi-12days

## Sheet: Fig. 6
Fig. 6d GFP	TEADi-4days	TEADi-12days			Fig. 6e CD45	WT	TEADi-4days	TEADi-12days
	4	6				1.24599	6.10165	10.0908
	11	7				0.986408	6.11238	3.72995
	15	4				0.311497	9.43497	10.894
	13	2				0.155749	6.03755	10.3593
	10	3				0.207665	7.47943	10.6572
	11	4				0.103832	5.38141	10.8146
	8	2				0.311497	6.94686	3.92589
	7	4				0.778743	17.6249	4.40608
	11	4				0.778752	6.33841	5.36446
	8	4				0.467246	9.53862	4.98364
	9	4				2.37473	6.54231	5.71109
	9	3				2.9302	8.89318	5.98964
	8	4				4.07413	7.6922	1.10895
	11	3				2.41241	6.07182	2.17509
	6	3				3.28755	5.87728	17.2502
	3	1				3.30399	6.36402	13.4156
	4	5				3.22051	9.01655	4.44363
	14	6				2.96768	10.3138	5.67159
	7	3				2.04591	11.6871	9.45461
	7	7				2.07289	15.6143	11.6424
	9	1				1.66457	5.40728	3.90016
	12	6				4.36634	7.66534	2.52421
	8	6				4.33996	7.82901	1.60172
	8	5				4.5019	7.1512	4.19556
	6	9				4.23689	6.96544	4.59341
	7	5				3.49474	7.26816	4.54686
	5	6				5.07211	3.9507	4.90798
	7	5				7.60382	6.36571	3.05546
	9	9				7.41424	7.58945	8.85032
	6	6				5.81919	7.25046	13.9663
	6	5				2.29704	7.74242	11.7098
	8	3				2.27604	8.51314	10.7084
	7	6				0.802826	8.9694	21.4214
	19	2				0.585528	7.46018	13.9935
	11	6				0.468521	4.0699	10.5409
	9	5				1.21233	8.20393	10.6683
	9	4				0.449252	14.7493	2.151
	7	3				0.667468	17.8551	2.604
	12	3				1.4031	9.68673	6.37447
	8	6				0.94089	6.67248	5.57141
	8	4				1.85884	5.3042	14.0265
	6	2				8.7339	7.55858	16.3818
	9	2				2.11301	6.55308	5.85995
	5	3				1.71161	5.24562	2.58331
	7	4				1.50649	4.84296	2.52187
	3	8				6.33935	5.85938	6.21778
	11	3				3.27297	2.98976	11.2921
	8	7				6.00681	6.59794	10.6369
	5	6				4.47195	13.6054	7.09049
	13	3				9.59334	11.3471	9.66487
	8	5				9.12002	8.63738	7.18594
	6	10				6.98153	7.83108	5.95651
	10	6				0.775434	16.7186	4.0416
	5	2				5.03054	4.08011	1.49689
	6	4				6.4082	6.39962	1.13065
	7	6				7.19214	6.33386	1.27632
	8	6				6.55466	8.44069	8.37538
	6	3				3.64697	6.94746	7.86133
	4	4				2.38931	8.47338	12.4643
	4	2				4.83972	12.6476	24.1149
	5	1				4.18403	5.42986	27.0668
	11					14.9377	6.74675	29.9183
	7					12.9255	6.68678	14.1829
	7					13.3372	6.51173	7.16098
	5					12.5433	6.06824	3.41114
	7					9.52381	9.39423	5.40239
	5					7.94131	8.11391	13.2879
	11					3.29564	8.79835	10.4405
	7					3.55335	9.54953	2.8606
Unpaired t test						1.75788	8.54348	6.88152
P value	<0.0001					1.29478	6.14125	4.48667
P value summary	****					1.50499	5.24684	4.34444
Significantly different (P < 0.05)?	Yes					0.247017	5.02715	6.51317
One- or two-tailed P value?	Two-tailed					1.48117	2.58472	10.4848
t, df	t=7.934 df=128					12.589	4.51187	8.14346
						9.03819	3.39496	9.7784
						9.61579	6.12092	9.78409
						9.50924	5.20698	11.7753
						5.0758	7.16313	5.65218
						13.6144	9.95263	1.66459
						9.58937	10.8814	9.70219
						0.274605	9.44584	10.7442
						2.08807	11.9904	3.52328
						2.48998	5.14403	6.14916
						0.331664	3.30235	10.0005
						2.10298	3.56517	12.0923
						1.87882	4.06652	11.8525
						4.39588	5.59964	5.24934
						12.4922	6.8344	8.49468
						11.2119	8.13212	10.2775
						5.1711	6.10652	1.82274
						7.59059	7.52534	1.15261
						8.97022	7.02494	1.06123
						10.7163	6.39795	2.70783
						15.4589	8.94648	11.5718
						8.15635	13.005	14.6126
						7.64292	11.864	18.0693
						12.161	6.63078	20.2295
						9.25228	6.31313	21.3257
						3.94305	2.73979	12.5287
						1.0188	5.74972	4.41626
						14.5349	5.65675	7.90514
						9.42507	7.61093	5.22466
						10.8264	7.05673	13.0151
						7.31368	6.13999	4.60087
						16.8148	7.31557	11.578
						8.5883		14.6229
								16.3991
								16.3482
								18.688
								12.6633
								13.4783
								15.5449
								17.9856
						Dunnett's multiple comparisons test	Mean Diff.	95.00% CI of diff.	Significant?	Summary	Adjusted P Value	A-?
						WT vs. TEADi-4days	-2.486	-3.863 to -1.11	Yes	***	0.0001	B	TEADi-4days
						WT vs. TEADi-12days	-3.849	-5.201 to -2.497	Yes	****	<0.0001	C	TEADi-12days

## Sheet: Supplementary Fig. 1
Supplementary Fig. 1a	CYR61					Supplementary Fig. 1b	p63					Supplementary Fig. 1c	KRT10				Supplementary Fig. 1d	EdU				Supplementary Fig. 1e	PCNA			Supplementary Fig. 1f	YAP1				Supplementary Fig. 1h Organotypic PCNA					Supplementary Fig. 1i Organotypic KRT10
	GFP	TEADi					GFP	TEADi					GFP	TEADi				GFP	TEADi				GFP	TEADi			GFP	TEADi				GFP	TEADi				GFP	TEADi
	625106	62984					11236904	6938450					3130331	40304481				57062	5489				4491275	4451669			45869	15519				570018	1958264				65	82
	107953	28545					10228411	5953312					2197260	5760343				297620	13455				5598639	2183061			87506	170299				1224580	2181471				63	68
	116069	0					9067679	9000559					2245913	21064112				33089	207458				6262315	2649119			92502	73202				1958910	1807629				60	74
	209081	21144					9423672	4077799					1869281	23809968				134716	237107				4148124	6207683			95457	166680				2690313	1986071				55	73
	5100	4360					8350040	4803380					605969	31009215				140602	285286				4232767	5518932			207141	18267				3713256	1267450				62	85
	36491	38123					7056747	7481122					6787544	20352903				683214	223596				4556961	2783662			131018	33762				3768535	1514126				52	82
	365044	10796					10022865	4705271					2974457	26528884				509133	21462				3617256	5323270			132991	94510				4580077	1141439				73	91
	58214	17612					8344900	5704587					8570092	12057939				670901	202083				4000881	4922671			8518	221964				4652047	928864				63	88
	175568	0					8432286	5353895					9284841	15900303				662823	224369				3901433	2924348			535683	69668				2690261	864020				68	77
	88912	32229					10975926	3659031					18575	23675793				270705	200515				5914083	2182917			83574	202529				3885086	849944				63	67
	254935	11150					8921819	4370455					24302	24430543				731107	87267				6280204	3291320			47039	93491				3796842	1209123				73	83
	58301	0					10127201	4496725					23456	12835017				905371	143729				8936011	4983855			127632	115336				687147	1162217				63	89
	203189	83579					8323222	4281063					14656	36772950				466153	243216				8800436	5497481			199115	38147				2719177	2074188				68	88
	62970	0					4287367	3846915					76572	21328726				736128	267107				6259860	2259737			35847	88885				4057063	1770012				63	80
	162519	16354					8495923	4288657					23452	29894901				503594	247494				8077865	3910811			26620	7566				3990545	1359981				72
	141895	0					7068403	3554410					23452	24063317				576152	109536				6056820	2835813			31665	40945				756568	1083178				67
	126026	39413					5755136	4283712					87654	27670616				274618	117864				6068753	3553096			115486	59443				5787434	1590893				73
	195911	0					4760021	5708304						21639339				698974	223782				6664353	4900475			417275	193628				4380883	1292441				61
	80838	2760					8356798	9571984						44718088				546656	24924								334369	173964				3938661	476298				66
	62545	5618					7719485	6784997						13716756				283095	71766			Unpaired t test					220587	111948				3724482	569912				60
	174621	1692					6620520	5471970						16092882				335134	207308			P value	0.0007				58432	126756				236629	570428				68
	70323	0					6265970	8369104						15459311				612806	207345			P value summary	***				132057	9737				1656317	277286				62
	72294	11902					5888616	5660638						23443887				711834	226575			Significantly different (P < 0.05)?	Yes				253707	102054									55
	22159	24144					7572575	8413933						12885696				451742	245495			One- or two-tailed P value?	Two-tailed				67293	102413			Unpaired t test						63
	279681	20482					8413333	5704886						24780994				308632	292392			t, df	t=3.741 df=34				5677	195068			P value	<0.0001
	56974	29735					8957981	5781321						24087596				371429	205307								113172	138493			P value summary	****				Unpaired t test
	390481	4649					8023053	5156934						9229166				78637	226255								23332	55057			Significantly different (P < 0.05)?	Yes				P value	<0.0001
																		542640	221799								195904	237634			One- or two-tailed P value?	Two-tailed				P value summary	****
Unpaired t test						Unpaired t test						Unpaired t test						650677	115954								162961	17264			t, df	t=4.838 df=42				Significantly different (P < 0.05)?	Yes
P value	<0.0001					P value	<0.0001					P value	<0.0001					191953	222297								41200	23174								One- or two-tailed P value?	Two-tailed
P value summary	****					P value summary	****					P value summary	****					156518	67840								246211	93772								t, df	t=7.549 df=36
Significantly different (P < 0.05)?	Yes					Significantly different (P < 0.05)?	Yes					Significantly different (P < 0.05)?	Yes					320257	240015								99623	28761
One- or two-tailed P value?	Two-tailed					One- or two-tailed P value?	Two-tailed					One- or two-tailed P value?	Two-tailed					494998	86926								315715	163900
t, df	t=5.221 df=52					t, df	t=5.195 df=52					t, df	t=8.731 df=42					512508	144951								184085	7726
																		489300	194527								110201	53194
																		498969	95273								120491	98698
																		701423	29044								214065	376329
																		611216	36850								174424	89131
																		713689	4688								14561	136855
																		599152	185680								199905	176370
																		538579	134692								46633	249348
																		633491	20824								63928	41912
																		312679	95339								798	79238
																		361910	222486								64275	110587
																		761142	143577								94730	39394
																		282740	24672								257010	278694
																		663696	5559								182218	21302
																		44209	36827								62957	7767
																		494791	21467								81762	77844
																		622117	166284								20468	74342
																		92088	266939								79881	121476
																		98448	181817								137189	3769
																		72133	57704								22121	53930
																		92228	85253								3104	31151
																		671809	240520								25150	110701
																		717137	211576								190992	87245
																		516359	71948								75573	30220
																		640064	4466								121610	20285
																		89841	264847								267391	101920
																		677597	123380								363270	47358
																		38730	275000								119616	5364
																		396914	123386								138813	67511
																		467427	265171								172805	124426
																		422315	81977								42867	55470
																		29954	158944								81521	137701
																		280165	168057								100460	43037
																		139965	89832								113489	27659
																		218358	119213								73880	20071
																		376953	280012								937	170742
																		207622	119385								49925	96253
																		470306	124986								59419	57875
																		489070	14361								95989	123568
																		370425	184212								45989	6528
																		145791	52038								32880	94540
																		1571	148932								102816	104860
																		393542	62103								3487	89602
																		475227	43578								46637	2667
																		180298	122840								48102	23021
																		182876	195194								920	39085
																		417688	205831								2396	5484
																		508600	221523								159063	37595
																		35105	44547								8110	4584
																		572307	10366								10941	10445
																		611088	80435								8058	28394
																		110610	156517								221315	248775
																		101881	59338								15413	65194
																		586904	139668								26413	21469
																		604733	188561								16884	120159
																		419193	533405								21550	150210
																		29702	315547								145436	23523
																		200668	7491								36105	27780
																		194339	321283								59665	53169
																		685039	298315								8149	73182
																		656553	125160								10647	35100
																		643550	115746								3641	15393
																		536259	80663								195335	85903
																		87855	291419								9869	236394
																		525368	76132								146099	83183
																		196553	274673								18173	303369
																		356986	52289								79984	17509
																		670151	195794								144969	125666
																		335634	17033								174471	36816
																		305087	303111								24655	81141
																		718285	198787								12508	78477
																		283487	19383								70348	62779
																		607737	266321								67995	159863
																		727477	27461								65992	98309
																		395594	155820								158595	22715
																		598271	212187								3759	281500
																		48861	106349								189286	134667
																		6030	63745								50395	178561
																		659618	41653								972	228818
																		636749	46654								185691	71067
																		61222	117114								145396	87001
																		31262	194689								79884	101644
																			218649								162852	101787
																			327817								109081	463787
																			147310								250535	49460
																			332102								462119	33348
																			344389								86237	16212
																			102243								72617	4725
																			313527								318651	81216
																			172281								25339	5046
																			303801								132467	45837
																			344549								203170	4532
																			228248								199326	59899
																			197412								17749	148088
																			787								68662	250712
																			192520								151258	35065
																			233980								17748	145606
																			299319								100100	42801
																			321419								164313	236320
																			134149								99030	130373
																			152924								131059	108636
																			362884								131223	39065
																			10233								231158
																			199821								130140
																			208231								36966
																			191283								119199
																			274620								196067
																			233910								29791
																			67117								190606
																			116317								306186
																			121381								104837
																			123759								65952
																			148265								851
																			23528								252044
																			6537								233041
																			252047								32724
																			26609								109037
																			301420								222079
																			79340								23823
																			235246							Unpaired t test
																			22860							P value	0.0749
																			211021							P value summary	ns
																			308539							Significantly different (P < 0.05)?	No
																			273959							One- or two-tailed P value?	Two-tailed
																			142944							t, df	t=1.788 df=285
																			138927
																			7242
																			51238
																			155482
																			376579
																			334588
																			36264
																			118470
																			2772
																			135558
																			117060
																			2451
																			19814
																			64813
																			33602
																	Unpaired t test
																	P value	<0.0001
																	P value summary	****
																	Significantly different (P < 0.05)?	Yes
																	One- or two-tailed P value?	Two-tailed
																	t, df	t=12.26 df=286

## Sheet: Supplementary Fig. 2
Supplementary Fig. 2b	siCon				siYAP/TAZ						Supplementary Fig. 2c	GFP					TEADi							Supplementary Fig. 2g	p-Rb				Supplementary Fig. 2i	E2F1 Reporter				Supplementary Fig. 2j		E2F1 Reporter with YAP1-/+
24 h	0.944602	1.02415	1.0158	1.01545	0.877765	0.927557	0.947573	0.924044			siCon	1	1	1	1	1	1.18256	0.893417	2.48815	1.58895	1.28987				GFP	TEADi				GFP	E2F1					GFP			TEADi
48 h	1.38065	1.19887	1.38374	1.31102	0.799481	0.892289	0.747927	0.79291			siYAP/TAZ	1.4496	1.99348	5.19108	2.17903	5.2361	1.87891	2.25616	5.42248	3.26153	5.66212				8408742	9687651				1.11401	378.199				YAP1-	1.1255	0.985358	0.889146	0.801863	0.792233	0.78913
72 h	1.41391	1.47887	1.59107	1.58768	0.831854	0.78572	0.940968	0.928543																	8740430	7206864				0.606027	318.217				YAP1+	2.50951	2.2568	2.44576	1.56776	1.66926	1.54489
											Sidak's multiple comparisons test	Mean Diff.	95.00% CI of diff.	Significant?	Summary	Adjusted P Value									7780805	8029647				1.28447	355.1
Sidak's multiple comparisons test	Mean Diff.	95.00% CI of diff.	Significant?	Summary	Adjusted P Value																				12405178	12475702								Unpaired t test (YAP1-)
											siCon:GFP vs. siCon:TEADi	-0.4886	-1.378 to 0.401	No	ns	0.2623									6917946	9192492			Unpaired t test					P value	0.0403
siCon - siYAP/TAZ											siCon:GFP vs. siYAP/TAZ:GFP	-2.21	-3.099 to -1.32	Yes	**	0.0018									8975680	9335158			P value	<0.0001				P value summary	*
24 h	0.08076	-0.04313 to 0.2047	No	ns	0.2794						siCon:GFP vs. siYAP/TAZ:TEADi	-2.696	-3.586 to -1.807	Yes	***	0.0008									11570979	5062561			P value summary	****				Significantly different (P < 0.05)?	Yes
48 h	0.5104	0.3865 to 0.6343	Yes	****	<0.0001																				5839870	6976369			Significantly different (P < 0.05)?	Yes				One- or two-tailed P value?	Two-tailed
72 h	0.6461	0.5222 to 0.77	Yes	****	<0.0001																				4679757	10020807			One- or two-tailed P value?	Two-tailed				t, df	t=2.991 df=4
																									10101084	9602164			t, df	t=20.01 df=4
																									13847381	9987247
																									12749700	12126733								Unpaired t test (YAP1+)
																									9016851	7567849								P value	0.0007
																									7803175	5540040								P value summary	***
																									11154211	7226671								Significantly different (P < 0.05)?	Yes
																									11421214	10722838								One- or two-tailed P value?	Two-tailed
																									6291007	11116153								t, df	t=9.535 df=4
																									8414113	6695912
																									8675687	5144693
																									5348784	9782045
																									12049092	12087234
																									10240803	3994868
																									6971906	8122836
																									9356469	6077618
																									7544298	7394532
																									11983785	4439926
																									9577257	5078080
																								Unpaired t test
																								P value	0.1352
																								P value summary	ns
																								Significantly different (P < 0.05)?	No
																								One- or two-tailed P value?	Two-tailed
																								t, df	t=1.518 df=52

## Sheet: Supplementary Fig. 3 
Supplementary Fig. 3a																	Supplementary Fig. 3a																	Supplementary Fig. 3b
24hs Downregulated genes TEAD1 Conserved Binding Sites																	48hs Downregulated genes TEAD1 Conserved Binding Sites																	24hs Upregulated genes TEAD1 Conserved Binding Sites
oPOSSUM 3.0 (Sep 2012)																	oPOSSUM 3.0 (Sep 2012)																	oPOSSUM 3.0 (Sep 2012)
JASPAR ID:	MA0090.1																JASPAR ID:	MA0090.1																JASPAR ID:	MA0090.1
Class:	Helix-Turn-Helix																Class:	Helix-Turn-Helix																Class:	Helix-Turn-Helix
Family:	Homeo																Family:	Homeo																Family:	Homeo
Tax group:	vertebrates																Tax group:	vertebrates																Tax group:	vertebrates
Information content:	15.678																Information content:	15.678																Information content:	15.678
GC content:	0.507																																	GC content:	0.507
																	Gene ID(s)	Ensembl ID(s)	Chr	Start	End	Strand	Nearest TSS	TFBS Start	TFBS End	TFBS Rel. Start	TFBS Rel. End	TFBS Strand	Abs. Score	Rel. Score	TFBS Sequence
Gene ID(s)	Ensembl ID(s)	Chr	Gene Start	Gene End	Strand	Nearest TSS	TFBS Start	TFBS End	TFBS Rel. Start	TFBS Rel. End	TFBS Strand	Score	%Score	TFBS Sequence			ACD	ENSG00000102977	16	67691433	67694713	-	67694713	67695281	67695292	-579	-568	+	10.218	85.1%	CCCATTCCTGCC			Gene ID(s)	Ensembl ID(s)	Chr	Gene Start	Gene End	Strand	Nearest TSS	TFBS Start	TFBS End	TFBS Rel. Start	TFBS Rel. End	TFBS Strand	Score	%Score	TFBS Sequence
ADAMTS1	ENSG00000154734	21	28208606	28217728	-	28215337	28215490	28215501	-164	-153	+	11.092	0.873	CTCATTCCAGGG									67694713	67697648	67697659	-2946	-2935	-	10.497	85.8%	GGCATTCCTGCT			ACOT11	ENSG00000162390	1	55007930	55104865	+	55007930	55003639	55003650	-4291	-4280	-	10.97	0.87	CACCTTCCACAG
ADAMTS12	ENSG00000151388	5	33523640	33892297	-	33840417	33842752	33842763	-2346	-2335	-	11.825	0.892	CACTTTCCTCTG			ACPL2	ENSG00000155893	3	140947568	141013748	+	140950667	140950123	140950134	-544	-533	-	10.196	85.0%	CACACTCCTCTT			ALOX12B	ENSG00000179477	17	7975954	7991022	-	7991022	7987819	7987830	3193	3204	+	10.218	0.851	CCCATTCCTGCC
ADAMTS6	ENSG00000049192	5	64444563	64777747	-	64558764	64558500	64558511	254	265	+	11.132	0.874	CACTTTCCTGTG			ACTA1	ENSG00000143632	1	229566992	229569845	-	229569845	229569902	229569913	-68	-57	-	13.478	93.4%	GACATTCCTGCG			ARHGEF37	ENSG00000183111	5	148931510	149014531	+	148961036	148963126	148963137	2091	2102	+	10.196	0.85	CACATCCCTCTT
AKAP12	ENSG00000131016	6	151561134	151679692	+	151646823	151648338	151648349	1516	1527	-	10.905	0.868	TAAATTCCACTG			ADAMTS1	ENSG00000154734	21	28208606	28217728	-	28215337	28215490	28215501	-164	-153	+	11.092	87.3%	CTCATTCCAGGG			ARRB1	ENSG00000137486	11	74975226	75062873	-	74993176	74991996	74992007	1170	1181	-	13.305	0.93	CACATTCCAGCC
ALPL	ENSG00000162551	1	21835858	21904905	+	21835890	21838627	21838638	2738	2749	-	11.794	0.891	AGCATTCCTGTG			ADAMTS6	ENSG00000049192	5	64444563	64777747	-	64558764	64558500	64558511	254	265	+	11.132	87.4%	CACTTTCCTGTG									75014714	75012705	75012716	1999	2010	+	11.394	0.881	CACTTTCCTCAG
AMIGO2	ENSG00000139211	12	47469490	47473734	-	47473734	47474982	47474993	-1259	-1248	-	11.288	0.878	TTCATTCCACTG			ADAMTSL1	ENSG00000178031	9	18473892	18910948	+	18474231	18474578	18474589	348	359	-	10.897	86.8%	TACAGTCCTCAG			ARSI	ENSG00000183876	5	149675906	149718870	-	149682516	149682668	149682679	-163	-152	+	10.483	0.858	GACATTCCTCGA
C3orf72	ENSG00000206262	3	138666076	138672293	+	138666076	138663269	138663280	-2807	-2796	+	10.528	0.859	CACATTTCTCCT									18657613	18655843	18655854	-1770	-1759	-	12.535	91.0%	CACATTCCTTGG									149682516	149687306	149687317	-4801	-4790	+	11.502	0.884	AACATTCTTCCG
CHRNB1	ENSG00000170175	17	7348380	7361026	+	7348380	7346460	7346471	-1920	-1909	-	10.212	0.851	TACATTTCAGGG									18706639	18705588	18705599	-1051	-1040	-	11.402	88.1%	CACATACCACTG			ASB2	ENSG00000100628	14	94400499	94443137	-	94406841	94407790	94407801	-960	-949	-	10.905	0.868	TACTTTCCACTG
						7348380	7348362	7348373	-18	-7	+	11.842	0.892	CACATTCCCGGG									18706639	18706504	18706515	-135	-124	-	12.291	90.4%	GACATTCCAGAG			ATP2B4	ENSG00000058668	1	203595689	203713209	+	203595928	203600033	203600044	4106	4117	-	11.355	0.88	AACATTCCACAC
COL8A1	ENSG00000144810	3	99357319	99518070	+	99357319	99352959	99352970	-4360	-4349	-	11.436	0.882	CGCATTCCAAAG									18829921	18831327	18831338	1407	1418	-	11.402	88.1%	CACATTTCACTG									203696596	203698769	203698780	2174	2185	+	12.723	0.915	AACATTCCAGGG
						99357319	99354711	99354722	-2608	-2597	-	11.093	0.873	AACATTCCAGTT									18829921	18831604	18831615	1684	1695	+	12.112	89.9%	CACATTCCATTG			C10orf10	ENSG00000165507	10	45466429	45474258	-	45474258	45474423	45474434	-176	-165	-	10.224	0.851	AACATTCCCCAG
						99357454	99358111	99358122	658	669	-	11.329	0.879	CACATTCTACCC			ADRBK1	ENSG00000173020	11	67033881	67054027	+	67038409	67038194	67038205	-215	-204	-	11.515	88.4%	CCCATTCCTGGG			C20orf112	ENSG00000197183	20	31030862	31172876	-	31071274	31069049	31069060	2215	2226	+	10.426	0.856	AGCATTCCTCAC
CTGF	ENSG00000118523	6	132269316	132272513	-	132272513	132272609	132272620	-107	-96	+	13.069	0.924	CGCATTCCTCCC									67044008	67041213	67041224	-2795	-2784	-	11.752	89.0%	CACATTCTTCCC									31108657	31105097	31105108	3550	3561	+	11.132	0.874	CACCTTCCTGGG
						132272513	132272674	132272685	-172	-161	+	12.819	0.917	AGCATTCCTCCG			AGAP2	ENSG00000135439	12	58118981	58135940	-	58131619	58129648	58129659	1961	1972	+	10.857	86.7%	TCCATTCCACAG									31124200	31126373	31126384	-2184	-2173	+	11.371	0.88	AGCATTCCAGTG
						132272513	132275780	132275791	-3278	-3267	+	10.741	0.864	TACATTCCTTCC			AIF1L	ENSG00000126878	9	133971863	133998539	+	133978190	133978076	133978087	-114	-103	-	10.474	85.7%	CACATTCCCCAC									31124200	31126702	31126713	-2513	-2502	-	11.394	0.881	CACATTACTCAG
						132272513	132276027	132276038	-3525	-3514	-	16.05	1	CACATTCCTCCG			AKAP12	ENSG00000131016	6	151561134	151679692	+	151646823	151648338	151648349	1516	1527	-	10.905	86.8%	TAAATTCCACTG									31172630	31169106	31169117	3514	3525	-	10.474	0.857	TACACTCCACAG
CYGB	ENSG00000161544	17	74523440	74533782	-	74533782	74531126	74531137	2646	2657	-	10.528	0.859	CACCTTCCTCCT			AKAP7	ENSG00000118507	6	131456806	131604675	+	131485476	131485189	131485200	-287	-276	+	12.103	89.9%	CACATTCCGCAG			COL2A1	ENSG00000139219	12	48366748	48398269	-	48392642	48390040	48390051	2592	2603	+	10.769	0.865	TGCATTCTTCAG
						74533782	74534057	74534068	-286	-275	-	10.911	0.869	CCCATTCCTCCC			ALDH1A3	ENSG00000184254	15	101419581	101456831	+	101420057	101423483	101423494	3427	3438	+	10.528	85.9%	CACTTTCCTCCC									48392642	48390996	48391007	1636	1647	-	11.093	0.873	TACATTCCAAGC
CYR61	ENSG00000142871	1	86046444	86049645	+	86046444	86044827	86044838	-1617	-1606	-	10.709	0.863	CACACTCCAGTG			ALPL	ENSG00000162551	1	21835858	21904905	+	21835890	21838627	21838638	2738	2749	-	11.794	89.1%	AGCATTCCTGTG									48392642	48395229	48395240	-2598	-2587	-	13.447	0.933	TGCATTCCACTG
						86046444	86045826	86045837	-618	-607	+	10.196	0.85	CACACTCCTCTT			AMIGO2	ENSG00000139211	12	47469490	47473734	-	47473734	47474982	47474993	-1259	-1248	-	11.288	87.8%	TTCATTCCACTG									48398104	48396142	48396153	1952	1963	+	11.085	0.873	GACATTCCTGAC
						86046444	86046332	86046343	-112	-101	+	11.363	0.88	AGCATTCCTGAG			AMOTL2	ENSG00000114019	3	134074716	134094321	-	134085683	134083085	134083096	2588	2599	-	10.939	86.9%	GGCATTCCAGAG									48398269	48402233	48402244	-3975	-3964	+	12.788	0.917	CACATTCCAAAG
						86046883	86047394	86047405	512	523	-	10.693	0.863	TGCATTCCAGAC			ANK2	ENSG00000145362	4	113739265	114309884	+	114062405	114061007	114061018	-1398	-1387	-	10.741	86.4%	TACATTCCTTCC			CRABP2	ENSG00000143320	1	156669398	156675608	-	156675393	156673693	156673704	1690	1701	-	10.701	0.863	CACAGTCCTGAG
DERL3	ENSG00000099958	22	24176690	24181315	-	24181315	24184566	24184577	-3262	-3251	+	15.025	0.974	CACATTCCTGGG									114238608	114238324	114238335	-284	-273	-	10.687	86.3%	TGCATTCCCCTG									156675608	156678444	156678455	-2847	-2836	-	11.132	0.874	CAGATTCCTGGG
DLC1	ENSG00000164741	8	12940870	13373167	-	12953587	12954058	12954069	-482	-471	-	12.867	0.919	CACATTCCGCCG									114278745	114281812	114281823	3068	3079	+	10.488	85.8%	CCCATTCCACCC			CSPG4	ENSG00000173546	15	75966663	76005189	-	76005189	76000623	76000634	4556	4567	-	10.497	0.858	AGCATTCCTGCC
						12973753	12973989	12974000	-247	-236	+	11.394	0.881	CACCTTCCTCAG			ANKUB1	ENSG00000206199	3	149478892	149686172	-	149510610	149510779	149510790	-180	-169	-	10.313	85.3%	CACATTCATCTC			CTTNBP2	ENSG00000077063	7	117350705	117514193	-	117514193	117517016	117517027	-2834	-2823	-	10.687	0.863	TGCATTCCTTTG
						12990983	12991087	12991098	-115	-104	-	11.425	0.882	AACATTCCAGCC									149686172	149681726	149681737	4436	4447	+	10.636	86.2%	TACATCCCTGTG			CYP1B1	ENSG00000138061	2	38294116	38337044	-	38303323	38306897	38306908	-3585	-3574	-	11.548	0.885	TGCATTCCTGTT
						13356582	13359119	13359130	-2548	-2537	+	10.701	0.863	CACATGCCTGAG									149686172	149682224	149682235	3938	3949	-	10.224	85.1%	GACATTCCTTAG			DPP4	ENSG00000197635	2	162848751	162931052	-	162878103	162878165	162878176	-73	-62	+	10.906	0.868	CACATTCCCCTC
						13372396	13372423	13372434	-38	-27	-	11.394	0.881	CACACTCCTCAG			ANLN	ENSG00000011426	7	36429415	36493400	+	36429780	36429708	36429719	-72	-61	+	11.825	89.2%	CACCTTCCTCTG									162878103	162878677	162878688	-585	-574	-	10.97	0.87	CACATTGCACAG
E2F1	ENSG00000101412	20	32263489	32274210	-	32274210	32273262	32273273	938	949	+	10.278	0.852	GACTTTCCTCCG									36429844	36432507	36432518	2664	2675	-	10.483	85.8%	CACATTCCATTC			DYSF	ENSG00000135636	2	71680852	71913898	+	71680852	71683437	71683448	2586	2597	-	10.255	0.852	TGCATTCCCCAG
EDN1	ENSG00000078401	6	12290596	12297427	+	12290596	12291753	12291764	1158	1169	-	11.246	0.877	CACATTCCAGGA			ANO1	ENSG00000131620	11	69924408	70035634	+	69924408	69924297	69924308	-111	-100	-	11.351	88.0%	TCCATTCCTGCG									71797268	71793792	71793803	-3476	-3465	+	10.497	0.858	GGCATTCCTGCC
EPHA4	ENSG00000116106	2	222282747	222438922	-	222290260	222289002	222289013	1248	1259	+	11.238	0.877	CACATTCCTTCT			APOM	ENSG00000204444	6	31620193	31625987	+	31620193	31617396	31617407	-2797	-2786	+	11.445	88.2%	TACATTCATCTG									71815835	71811240	71811251	-4595	-4584	-	13.728	0.941	CACATTCCTGCC
						222290295	222291979	222291990	-1695	-1684	-	11.508	0.884	CACATTCCACAA			ARHGAP22	ENSG00000128805	10	49654077	49864310	-	49659670	49662446	49662457	-2787	-2776	-	10.815	86.6%	GACATTCCTCCA									71829814	71832948	71832959	3135	3146	+	10.911	0.869	CCCATTCCTCCC
						222302216	222301746	222301757	460	471	+	10.477	0.858	AACATTCTTGGG			ARHGAP26	ENSG00000145819	5	142149949	142608576	+	142435648	142436095	142436106	448	459	+	10.196	85.0%	CACAGTCCTCTT			EDNRA	ENSG00000151617	4	148402069	148466106	+	148452795	148454639	148454650	1845	1856	+	13.234	0.928	CACATTCCACAT
ETS1	ENSG00000134954	11	128328656	128457437	-	128392096	128387807	128387818	4279	4290	-	11.548	0.885	TGCATTCCTGGC									142586763	142586608	142586619	-155	-144	-	12.694	91.4%	CACATTCCTCCA			EFNA3	ENSG00000143590	1	155036224	155060014	+	155036224	155031229	155031240	-4995	-4984	-	13.146	0.926	GACATTCCTGTG
						128392096	128391517	128391528	569	580	-	10.218	0.851	CCCATTCCTGCT									142586763	142586635	142586646	-128	-117	+	11.132	87.4%	CACATCCCTGGG									155036224	155034204	155034215	-2020	-2009	+	10.528	0.859	CACCTTCCTCCC
						128392205	128392580	128392591	-386	-375	+	10.573	0.86	CGCATTCTTGAG			ARHGAP29	ENSG00000137962	1	94614544	94740624	-	94703121	94701874	94701885	1237	1248	+	10.165	85.0%	AGCATTCCTGGC			FGFR3	ENSG00000068078	4	1795034	1810599	+	1795623	1796871	1796882	1249	1260	-	11.158	0.875	CACATTCAAGCG
FLNC	ENSG00000128591	7	128470431	128499328	+	128470431	128470355	128470366	-76	-65	+	11.794	0.891	GGCATTCCTGGG									94740624	94742708	94742719	-2095	-2084	-	12.291	90.4%	TACATTCCAAAG			FOS	ENSG00000170345	14	75745477	75748933	+	75745477	75744909	75744920	-568	-557	+	11.515	0.884	CGCATTCCTTCG
FOXQ1	ENSG00000164379	6	1312675	1314992	+	1312675	1310991	1311002	-1684	-1673	-	10.196	0.85	CACAATCCTCTC			ARHGDIB	ENSG00000111348	12	15094951	15114662	-	15101830	15098245	15098256	3575	3586	-	10.528	85.9%	CACTTTCCTCCT			FOXN1	ENSG00000109101	17	26850959	26865914	+	26850959	26852323	26852334	1365	1376	+	14.17	0.952	CACATTCCAGAG
GNB3	ENSG00000111664	12	6949118	6956557	+	6949118	6945049	6945060	-4069	-4058	-	10.346	0.854	TGCATTCTACAG			ARHGEF10	ENSG00000104728	8	1772142	1906807	+	1772142	1771963	1771974	-179	-168	-	11.515	88.4%	CGCATTCCTTCG									26850959	26854712	26854723	3754	3765	-	10.196	0.85	CACACTCCTCTT
GREM1	ENSG00000166923	15	33010175	33026870	+	33010175	33009951	33009962	-224	-213	+	11.125	0.874	TGCATTCCAGGC			ARHGEF2	ENSG00000116584	1	155916645	155966129	-	155936270	155936769	155936780	-510	-499	+	11.825	89.2%	CACAGTCCTCGG			GNAO1	ENSG00000087258	16	56225302	56391354	+	56226148	56226605	56226616	458	469	+	10.196	0.85	CACATTGCTCTC
HAS2	ENSG00000170961	8	122624356	122653680	-	122653680	122653966	122653977	-297	-286	+	11.329	0.879	TACTTTCCTCTG									155947951	155945467	155945478	2474	2485	+	11.280	87.8%	TCCATTCCTCAG									56226148	56229664	56229675	3517	3528	-	11.752	0.89	CACATTCTTCCT
HHIP	ENSG00000164161	4	145567173	145666423	+	145567173	145565868	145565879	-1305	-1294	+	10.815	0.866	AACATTCCTCCA									155947951	155945853	155945864	2088	2099	+	13.924	94.6%	TACATTCCTCCT			GPR68	ENSG00000119714	14	91698876	91720269	-	91720269	91724893	91724904	-4635	-4624	+	13.396	0.932	CACATTCCTGGC
						145569332	145570026	145570037	695	706	+	10.409	0.856	TACATTCCTTTC									155949081	155949932	155949943	-862	-851	-	14.097	95.0%	TACATTCCTGAG			GPSM3	ENSG00000213654	6	32158543	32163300	-	32163300	32166234	32166245	-2945	-2934	+	11.132	0.874	CAGATTCCTGGG
						145571767	145572114	145572125	348	359	+	12.476	0.909	TACATTCCAGTT			ARL6IP1	ENSG00000170540	16	18802991	18812917	-	18812692	18807897	18807908	4785	4796	-	11.093	87.3%	AACATTCCAGTC			GRHL3	ENSG00000158055	1	24645812	24690972	+	24645812	24643830	24643841	-1982	-1971	-	11.825	0.892	CACACTCCTCTG
						145629283	145630476	145630487	1194	1205	+	10.483	0.858	CACATTCCATTC									18812917	18815745	18815756	-2839	-2828	-	10.687	86.3%	TGCATTCCTTGG									24645812	24645007	24645018	-805	-794	-	11.825	0.892	CACATACCTCTG
						145629283	145634088	145634099	4806	4817	-	10.196	0.85	CACATTACTCTT			ARRB2	ENSG00000141480	17	4613784	4624795	+	4613784	4613095	4613106	-689	-678	+	11.794	89.1%	AGCATTCCTGGG			GRIP1	ENSG00000155974	12	66741211	67197966	-	66766121	66770104	66770115	-3994	-3983	+	10.474	0.857	CACATTCCTTAT
JPH1	ENSG00000104369	8	75146935	75233563	-	75233562	75230207	75230218	3345	3356	+	14.089	0.95	CACATTCCTCTC									4613955	4614278	4614289	324	335	-	11.464	88.3%	CACATCCCTGCG									66766121	66770298	66770309	-4188	-4177	+	10.318	0.853	TACATTCCATCT
						75233563	75234222	75234233	-670	-659	+	10.57	0.86	CGCATTCCAACT			ARTN	ENSG00000117407	1	44398992	44402913	+	44399867	44399751	44399762	-116	-105	-	10.709	86.3%	CACATTACAGTG									66859202	66857654	66857665	1538	1549	-	11.353	0.88	CCCATTCCACAG
						75233563	75234638	75234649	-1086	-1075	-	10.693	0.863	TGCATTCCAGAC			AURKB	ENSG00000178999	17	8108051	8113936	-	8113542	8111208	8111219	2324	2335	-	13.998	94.8%	CACATTCCACCC									66964838	66961689	66961700	3139	3150	-	12.103	0.899	CACATTCCCCAG
						75233563	75234699	75234710	-1147	-1136	-	10.528	0.859	CATATTCCTCCT			AXL	ENSG00000167601	19	41725108	41767670	+	41725108	41724834	41724845	-274	-263	-	10.815	86.6%	AACATTCCTCCA									67041129	67045035	67045046	-3917	-3906	+	11.183	0.876	TACATTCCATAG
LIMCH1	ENSG00000064042	4	41361624	41702061	+	41387820	41383401	41383412	-4419	-4408	-	13.592	0.937	TACATTCCTCTT									41725108	41729547	41729558	4440	4451	+	11.794	89.1%	AGCATTCCTGGG									67041129	67045463	67045474	-4345	-4334	-	10.997	0.871	CACATTCTACTT
						41540174	41539478	41539489	-696	-685	-	11.329	0.879	TACAGTCCTCTG			BCAM	ENSG00000187244	19	45312338	45324677	+	45312338	45311600	45311611	-738	-727	+	11.794	89.1%	GGCATTCCTGGG			HIST2H2BE	ENSG00000184678	1	149856010	149858232	-	149858232	149859503	149859514	-1282	-1271	-	11.42	0.882	CACATTCTTCTC
LOX	ENSG00000113083	5	121398890	121414206	-	121411778	121408806	121408817	2962	2973	-	10.709	0.863	CAAATTCCAGGG									45312338	45313665	45313676	1328	1339	+	11.238	87.7%	CACATTCCTGAA			HOXA4	ENSG00000197576	7	27168126	27170418	-	27170418	27173049	27173060	-2642	-2631	-	10.212	0.851	TACATTTCAGGG
LOXL3	ENSG00000115318	2	74759541	74782817	-	74782817	74784513	74784524	-1707	-1696	-	10.97	0.87	CACTTTCCACAG			BEND7	ENSG00000165626	10	13480484	13570974	-	13538929	13537177	13537188	1742	1753	+	10.528	85.9%	CAAATTCCTCCT									27170418	27174341	27174352	-3934	-3923	+	10.97	0.87	CACATTGCACAG
						74782817	74786972	74786983	-4166	-4155	-	10.196	0.85	CACAGTCCTCGT									13538929	13540842	13540853	-1924	-1913	+	10.636	86.2%	TACATTTCTGGG			IGFBP6	ENSG00000167779	12	53491220	53496129	+	53492708	53493323	53493334	616	627	+	10.906	0.868	CACATTCCTTTT
MYBL1	ENSG00000185697	8	67474414	67526482	-	67524856	67522480	67522491	2366	2377	-	10.905	0.868	TACATCCCACTG									13570533	13569132	13569143	1391	1402	+	10.741	86.4%	TACATTCCTGAA			IL11RA	ENSG00000137070	9	34650699	34661884	+	34650699	34648445	34648456	-2254	-2243	-	10.701	0.863	CACCTTCCTGAG
NFKBIE	ENSG00000146232	6	44225919	44233500	-	44233500	44231461	44231472	2029	2040	-	10.528	0.859	CACTTTCCTCCC			BICC1	ENSG00000122870	10	60272900	60591195	+	60380609	60382206	60382217	1598	1609	+	11.082	87.3%	TACATTCCAGCA									34650699	34650597	34650608	-102	-91	-	11.825	0.892	CACACTCCTCTG
						44233500	44237770	44237781	-4281	-4270	+	11.712	0.889	TCCATTCCTCTG									60380609	60382458	60382469	1850	1861	+	10.277	85.2%	CAAATTCCAGAG			ITGB6	ENSG00000115221	2	160956177	161128399	-	160968621	160965847	160965858	2764	2775	+	12.002	0.897	CACATTCCTGCA
OCLN	ENSG00000197822	5	68788119	68853931	+	68788119	68787361	68787372	-758	-747	+	10.662	0.862	GACATTCCAGAT			BOP1	ENSG00000170727	8	145486055	145515082	-	145489448	145489569	145489580	-132	-121	+	12.900	91.9%	TACATTCCTGGT									161110360	161115047	161115058	-4698	-4687	+	10.662	0.862	TACATTCCAAAT
PDE1C	ENSG00000154678	7	31790793	32338941	-	31918897	31922085	31922096	-3199	-3188	+	13.396	0.932	CACATTCCTGGC			BORA	ENSG00000136122	13	73302061	73330318	+	73302061	73301898	73301909	-163	-152	+	11.825	89.2%	CACGTTCCTCTG			ITGB8	ENSG00000105855	7	20370325	20450419	+	20404268	20399652	20399663	-4616	-4605	-	10.897	0.868	TACATTTCTCAG
PLCB4	ENSG00000101333	20	9049410	9461889	+	9346151	9343290	9343301	-2861	-2850	+	10.656	0.862	AACATTCCTTTG			BRIP1	ENSG00000136492	17	59759985	59940755	-	59940755	59942968	59942979	-2224	-2213	-	11.670	88.8%	CACATTCCTGGA			KCNAB2	ENSG00000069424	1	6051526	6161253	+	6145260	6144196	6144207	-1064	-1053	-	11.093	0.873	TACATTCCAATT
PLOD2	ENSG00000152952	3	145787227	145881440	-	145878778	145878234	145878245	534	545	-	11.238	0.877	CACATTCCTTCC			BUB1	ENSG00000169679	2	111395275	111435691	-	111408316	111404480	111404491	3826	3837	-	10.485	85.8%	NNCATTCCACTN			KIAA1107	ENSG00000069712	1	92632542	92650280	+	92632609	92634162	92634173	1554	1565	-	10.97	0.87	CACCTTCCACAG
PTX3	ENSG00000163661	3	157154578	157161417	+	157154578	157157454	157157465	2877	2888	-	10.939	0.869	TGCATTCCAAAG			C12orf60	ENSG00000182993	12	14956506	15059520	+	14956506	14956439	14956450	-67	-56	+	12.208	90.2%	CCCATTCCTCTG			KREMEN2	ENSG00000131650	16	3014160	3018381	+	3014160	3014128	3014139	-32	-21	-	10.806	0.866	CGCATCCCTCCG
RIMS2	ENSG00000176406	8	104512976	105268322	+	104778455	104780747	104780758	2293	2304	+	10.165	0.85	GGCATTCCTGTT			C14orf80	ENSG00000185347	14	105956192	105965912	+	105956192	105954554	105954565	-1638	-1627	-	10.196	85.0%	CACATTTCTCGC			LGR6	ENSG00000133067	1	202162938	202288909	+	202179836	202177743	202177754	-2093	-2082	-	10.858	0.867	GGCATTCCTCTT
						104924360	104923011	104923022	-1349	-1338	-	10.656	0.862	AACATTCCTTTG			C17orf53	ENSG00000125319	17	42219274	42239844	+	42219274	42215519	42215530	-3755	-3744	+	11.402	88.1%	CACATGCCACTG									202183283	202182534	202182545	-749	-738	-	10.165	0.85	GGCATTCCTGTC
SEMA3D	ENSG00000153993	7	84624869	84816171	-	84671255	84675894	84675905	-4650	-4639	-	10.587	0.86	TCCATTCCTGAG			C1orf43	ENSG00000143612	1	154179196	154193104	-	154193104	154194653	154194664	-1560	-1549	+	11.661	88.8%	TACCTTCCTCCG			MAF	ENSG00000178573	16	79627735	79634611	-	79634611	79635058	79635069	-458	-447	-	11.132	0.874	CACAATCCTGGG
						84816171	84820425	84820436	-4265	-4254	-	13.728	0.941	CACATTCCTGCT			CAMK4	ENSG00000152495	5	110559351	110830584	+	110693659	110691032	110691043	-2627	-2616	-	12.542	91.0%	AACATTCCTCCC			MMRN2	ENSG00000173269	10	88695297	88729238	-	88717372	88713783	88713794	3579	3590	+	11.085	0.873	AACATTCCTGAC
SLC4A4	ENSG00000080493	4	72053003	72437804	+	72120935	72121935	72121946	1001	1012	+	10.492	0.858	TACATTCTTCAT			CCDC150	ENSG00000144395	2	197504278	197628214	+	197565833	197564611	197564622	-1222	-1211	-	11.158	87.5%	CACATTCCAAAC			MN1	ENSG00000169184	22	28144265	28197486	-	28197486	28198631	28198642	-1156	-1145	-	11.712	0.889	TCCATTCCTCGG
SMURF2	ENSG00000108854	17	62540735	62658386	-	62658386	62655090	62655101	3286	3297	-	10.897	0.868	TAGATTCCTCAG			CCDC77	ENSG00000120647	12	498439	551811	+	498439	495170	495181	-3269	-3258	-	10.905	86.8%	TACATACCACTG			MSC	ENSG00000178860	8	72753784	72756703	-	72756703	72758207	72758218	-1515	-1504	-	10.988	0.871	AACATTCCCCCG
						62658386	62657825	62657836	551	562	+	12.54	0.91	CCCATTCCTCCG									498585	498785	498796	201	212	-	16.050	100.0%	CACATTCCTCCG			MTSS1	ENSG00000170873	8	125563031	125740730	-	125685754	125681384	125681395	4360	4371	+	10.897	0.868	TACAATCCTCAG
SYBU	ENSG00000147642	8	110586207	110704020	-	110655655	110652286	110652297	3359	3370	-	11.019	0.871	TCCATTCCTGGG			CD3EAP	ENSG00000117877	19	45909467	45914024	+	45909467	45905813	45905824	-3654	-3643	-	11.184	87.6%	CGCATTCCCCGG									125739857	125738692	125738703	1155	1166	+	11.794	0.891	AGCATTCCTGGG
						110692448	110692416	110692427	22	33	+	11.005	0.871	TACATTCTAGAG									45909467	45909028	45909039	-439	-428	-	11.548	88.5%	TGCATTCCTGGC			MUC1	ENSG00000185499	1	155158300	155162707	-	155162707	155163706	155163717	-1010	-999	-	11.394	0.881	CACATACCTCAG
TCF7L1	ENSG00000152284	2	85360533	85537511	+	85440746	85442982	85442993	2237	2248	+	11.329	0.879	TACATTTCTCTG			CDC25C	ENSG00000158402	5	137620954	137674044	-	137674014	137670878	137670889	3126	3137	+	13.177	92.7%	TGCATTCCTGGG									155162707	155163727	155163738	-1031	-1020	-	11.825	0.892	CACATACCTCGG
THBS1	ENSG00000137801	15	39873127	39891119	+	39873127	39872211	39872222	-916	-905	-	10.636	0.862	TACATTTCTGTG									137674044	137677591	137677602	-3558	-3547	+	10.579	86.0%	CCCATTCCTCTC									155162707	155166147	155166158	-3451	-3440	+	10.239	0.851	CGCATTCCAAGC
						39873280	39875516	39875527	2237	2248	-	10.709	0.863	CACTTTCCAGTG			CDCA3	ENSG00000111665	12	6957967	6961230	-	6961230	6962703	6962714	-1484	-1473	+	11.752	89.0%	CACATTCTTCCC			MXD4	ENSG00000123933	4	2249159	2264021	-	2263526	2262490	2262501	1026	1037	-	11.515	0.884	CTCATTCCTGTG
TMEM125	ENSG00000179178	1	43735665	43739673	+	43736617	43736178	43736189	-439	-428	+	12.542	0.91	GACATTCCTCCT			CDH11	ENSG00000140937	16	64977656	65156101	-	65155927	65151044	65151055	4873	4884	+	10.905	86.8%	TACTTTCCACTG			NEFM	ENSG00000104722	8	24770525	24776607	+	24770525	24768674	24768685	-1851	-1840	+	10.528	0.859	CACTTTCCTCCT
						43736617	43736252	43736263	-365	-354	-	11.794	0.891	GGCATTCCTGTG									65155927	65153798	65153809	2119	2130	+	10.906	86.8%	CACATTCCTTTT			OLFML2A	ENSG00000185585	9	127539437	127577164	+	127539550	127542009	127542020	2460	2471	+	10.255	0.852	TGCATTCCTTAG
TREML2	ENSG00000112195	6	41158015	41168932	-	41168932	41168192	41168203	730	741	-	10.218	0.851	CCCATTCCTGCC									65156101	65159458	65159469	-3368	-3357	+	10.277	85.2%	CACATTTCAGAG			OVOL1	ENSG00000172818	11	65554493	65564690	+	65557600	65557210	65557221	-390	-379	-	15.025	0.974	CACATTCCTGGG
																	CENPF	ENSG00000117724	1	214776538	214837931	+	214822018	214822520	214822531	503	514	-	12.118	89.9%	AACATTCCACCC			P4HA3	ENSG00000149380	11	73946846	74022702	-	73958955	73960787	73960798	-1843	-1832	-	10.905	0.868	TACATGCCACTG
																	CEP128	ENSG00000100629	14	80943330	81425861	-	81046769	81045066	81045077	1693	1704	-	10.204	85.1%	TATATTCCTGAG			PAK6	ENSG00000137843	15	40509629	40569688	+	40509629	40512882	40512893	3254	3265	+	12.291	0.904	TACATTCCAAAG
																	CFLAR-AS1	ENSG00000226312	2	202005007	202022515	-	202022515	202025499	202025510	-2995	-2984	-	10.989	87.1%	CACATTCTTCAT									40531292	40531221	40531232	-71	-60	+	10.528	0.859	CACCTTCCTCCC
																	CHAC2	ENSG00000143942	2	53994929	54002333	+	53994929	53992535	53992546	-2394	-2383	+	10.315	85.3%	AACATTCTACAG			PALMD	ENSG00000099260	1	100111499	100160097	+	100111499	100115788	100115799	4290	4301	-	10.709	0.863	CAAATTCCAGTG
																	CHAF1A	ENSG00000167670	19	4402659	4443394	+	4402659	4402510	4402521	-149	-138	-	10.414	85.6%	TCCATTCCTCCC			PCDHGC5	ENSG00000240764	5	140868808	140892546	+	140868808	140865902	140865913	-2906	-2895	+	11.613	0.887	CGCATTCCTGAC
																	CHRNA5	ENSG00000169684	15	78857862	78887611	+	78857862	78860577	78860588	2716	2727	-	10.970	87.0%	CACTTTCCACAG									140868808	140873512	140873523	4705	4716	-	10.587	0.86	TTCATTCCTGAG
																	CHRNB1	ENSG00000170175	17	7348380	7361026	+	7348380	7346460	7346471	-1920	-1909	-	10.212	85.1%	TACATTTCAGGG			PFKFB4	ENSG00000114268	3	48555117	48599448	-	48599448	48602840	48602851	-3403	-3392	+	10.528	0.859	CACCTTCCTCCT
																							7348380	7348362	7348373	-18	-7	+	11.842	89.2%	CACATTCCCGGG			PGF	ENSG00000119630	14	75408537	75422487	-	75414918	75417684	75417695	-2777	-2766	+	11.288	0.878	TCCATTCCACTG
																	CIT	ENSG00000122966	12	120123595	120315095	-	120189900	120187631	120187642	2259	2270	+	11.922	89.4%	CACATTCCAACC									75422487	75423584	75423595	-1108	-1097	+	13.305	0.93	CACATTCCAGCC
																							120241187	120239568	120239579	1609	1620	+	11.087	87.3%	CACATTCAACAG			PLEKHA7	ENSG00000166689	11	16799842	17035990	-	16825080	16828134	16828145	-3065	-3054	-	11.371	0.88	AGCATTCCAGGG
																							120241187	120240675	120240686	502	513	+	10.528	85.9%	CACATTTCTCCT			PNRC1	ENSG00000146278	6	89790470	89794879	+	89790470	89790400	89790411	-70	-59	-	11.464	0.883	CACTTTCCTGCG
																	CKS1B	ENSG00000173207	1	154947129	154951725	+	154947129	154945274	154945285	-1855	-1844	-	12.714	91.5%	AACATTCCTGAG			POU3F1	ENSG00000185668	1	38509523	38512450	-	38512450	38512857	38512868	-418	-407	+	13.666	0.939	CACATTCCACGC
																							154947129	154945316	154945327	-1813	-1802	-	11.190	87.6%	GGCATTCCTCCT									38512450	38516640	38516651	-4201	-4190	-	10.277	0.852	CACACTCCAGAG
																	CMIP	ENSG00000153815	16	81478775	81745367	+	81478775	81478140	81478151	-635	-624	+	11.909	89.4%	NACATTCCAGGC			PPFIA4	ENSG00000143847	1	202995626	203047864	+	203003612	203007556	203007567	3945	3956	+	10.687	0.863	TGCATTCCTTGG
																							81478775	81480186	81480197	1412	1423	+	10.528	85.9%	CACACTCCTCCC									203020311	203018685	203018696	-1626	-1615	+	12.121	0.9	TACATTCTTCAG
																							81643912	81643813	81643824	-99	-88	-	11.093	87.3%	GACATTCCAGGC			PRRT2	ENSG00000167371	16	29823427	29827202	+	29823427	29819886	29819897	-3541	-3530	-	10.701	0.863	CACATTTCTGAG
																	CNN2	ENSG00000064666	19	1026298	1039060	+	1026626	1028640	1028651	2015	2026	+	12.045	89.8%	CGCATTCCTGGC									29823427	29822284	29822295	-1143	-1132	-	11.019	0.871	TGCATTCCCCCG
																							1026626	1028663	1028674	2038	2049	-	13.396	93.2%	CACATTCCTGTT									29823564	29823713	29823724	150	161	-	10.491	0.858	CGCATTCCCGTG
																	COL13A1	ENSG00000197467	10	71561644	71724031	+	71561644	71560578	71560589	-1066	-1055	-	13.146	92.6%	GACATTCCTGTG									29823564	29823942	29823953	379	390	-	12.314	0.904	CGCATTCCACTC
																							71562180	71566380	71566391	4201	4212	-	11.425	88.2%	GACATTCCAGCT									29823564	29824229	29824240	666	677	-	13.396	0.932	CACATTCCTGTC
																							71637052	71633190	71633201	-3862	-3851	-	10.906	86.8%	CACATTCCCCTC			RAB27B	ENSG00000041353	18	52495708	52562747	+	52495708	52497321	52497332	1614	1625	-	10.59	0.86	TACATTCAACAG
																	COL8A1	ENSG00000144810	3	99357319	99518070	+	99357319	99352959	99352970	-4360	-4349	-	11.436	88.2%	CGCATTCCAAAG			RAPGEFL1	ENSG00000108352	17	38333263	38351906	+	38333263	38332405	38332416	-858	-847	-	10.97	0.87	CACATGCCACAG
																							99357319	99354711	99354722	-2608	-2597	-	11.093	87.3%	AACATTCCAGTT									38333263	38332752	38332763	-511	-500	+	10.165	0.85	AGCATTCCTGTC
																							99357454	99358111	99358122	658	669	-	11.329	87.9%	CACATTCTACCC									38334501	38334814	38334825	314	325	+	10.528	0.859	CACCTTCCTCCC
																	COMMD1	ENSG00000173163	2	62115859	62374382	+	62362980	62364639	62364650	1660	1671	-	10.906	86.8%	CACATTCCTTTC			RARG	ENSG00000172819	12	53604354	53626764	-	53613868	53613324	53613335	534	545	+	10.709	0.863	CACACTCCAGGG
																	CORO1A	ENSG00000102879	16	30194892	30200397	+	30194892	30197241	30197252	2350	2361	+	11.132	87.4%	CACACTCCTGTG									53614197	53614749	53614760	-563	-552	+	13.509	0.935	TGCATTCCTGCG
																	CORO2B	ENSG00000103647	15	68871308	69020145	+	68871308	68871839	68871850	532	543	+	10.278	85.2%	AACATCCCTCCG									53614197	53618880	53618891	-4694	-4683	+	10.752	0.865	TACATTCATGTG
																							68908879	68907321	68907332	-1558	-1547	-	10.709	86.3%	CACATCCCAGTG									53625958	53623483	53623494	2465	2476	+	12.973	0.921	CACATTCCAGGT
																	CREB5	ENSG00000146592	7	28338940	28865511	+	28452144	28450631	28450642	-1513	-1502	-	10.709	86.3%	CACACTCCAGGG									53625958	53624463	53624474	1485	1496	-	15.295	0.981	CACATTCCACTG
																							28610056	28612376	28612387	2321	2332	-	10.636	86.2%	TACAGTCCTGGG									53626764	53627046	53627057	-293	-282	+	10.778	0.865	TGCATTCTACTG
																							28610056	28612596	28612607	2541	2552	+	10.528	85.9%	CAGATTCCTCCC									53626764	53630390	53630401	-3637	-3626	+	10.528	0.859	CACTTTCCTCCC
																							28725598	28722659	28722670	-2939	-2928	+	11.363	88.0%	AGCATTCCTGAG			RASSF4	ENSG00000107551	10	45454855	45490172	+	45476487	45474423	45474434	-2064	-2053	-	10.224	0.851	AACATTCCCCAG
																							28725598	28722954	28722965	-2644	-2633	-	12.064	89.8%	GGCATTCCACTG			RGAG1	ENSG00000243978	X	109602044	109699562	+	109693793	109689404	109689415	-4389	-4378	-	12.208	0.902	CCCATTCCTCTG
																							28725598	28724143	28724154	-1455	-1444	+	10.212	85.1%	TAAATTCCAGGG			RRAD	ENSG00000166592	16	66955582	66959547	-	66959547	66961207	66961218	-1671	-1660	+	11.371	0.88	GGCATTCCAGTG
																	CSRP2	ENSG00000175183	12	77252495	77272840	-	77272840	77275692	77275703	-2863	-2852	-	11.942	89.5%	CACATTCATCTG			RTN4RL1	ENSG00000185924	17	1837978	1928178	-	1928178	1929250	1929261	-1083	-1072	+	10.709	0.863	CAAATTCCAGGG
																	CTGF	ENSG00000118523	6	132269316	132272513	-	132272513	132272609	132272620	-107	-96	+	13.069	92.4%	CGCATTCCTCCC			SCG5	ENSG00000166922	15	32933877	32989299	+	32976641	32979950	32979961	3310	3321	+	10.709	0.863	CACATTTCAGTG
																							132272513	132272674	132272685	-172	-161	+	12.819	91.7%	AGCATTCCTCCG			SESN3	ENSG00000149212	11	94898704	94965705	-	94965705	94966574	94966585	-880	-869	+	11.42	0.882	CACATTCTTCTT
																							132272513	132275780	132275791	-3278	-3267	+	10.741	86.4%	TACATTCCTTCC			SIRT4	ENSG00000089163	12	120740119	120751052	+	120740119	120740057	120740068	-62	-51	-	12.157	0.9	CACAATCCTCCG
																							132272513	132276027	132276038	-3525	-3514	-	16.050	100.0%	CACATTCCTCCG			SNCG	ENSG00000173267	10	88718375	88723017	+	88718375	88713783	88713794	-4592	-4581	+	11.085	0.873	AACATTCCTGAC
																	CXCL16	ENSG00000161921	17	4636828	4643223	-	4643223	4646947	4646958	-3735	-3724	+	10.579	86.0%	CCCATTCCTCTT			SPON2	ENSG00000159674	4	1160720	1202750	-	1202750	1206153	1206164	-3414	-3403	+	10.474	0.857	TACCTTCCACAG
																	CYFIP2	ENSG00000055163	5	156693089	156822606	+	156693721	156694923	156694934	1203	1214	-	10.497	85.8%	AGCATTCCTGCC			ST8SIA1	ENSG00000111728	12	22216707	22589975	-	22271423	22269698	22269709	1715	1726	-	10.897	0.868	TACTTTCCTCAG
																	CYGB	ENSG00000161544	17	74523440	74533782	-	74533782	74531126	74531137	2646	2657	-	10.528	85.9%	CACCTTCCTCCT									22440128	22436254	22436265	3864	3875	+	11.849	0.893	AACATTCCTGCT
																							74533782	74534057	74534068	-286	-275	-	10.911	86.9%	CCCATTCCTCCC			STON2	ENSG00000140022	14	81727000	81902809	-	81884597	81882661	81882672	1926	1937	+	11.019	0.871	TTCATTCCTGTG
																	CYR61	ENSG00000142871	1	86046444	86049645	+	86046444	86044827	86044838	-1617	-1606	-	10.709	86.3%	CACACTCCAGTG			SULF1	ENSG00000137573	8	70378859	70573150	+	70378859	70378563	70378574	-296	-285	+	10.709	0.863	CACATTTCAGTG
																							86046444	86045826	86045837	-618	-607	+	10.196	85.0%	CACACTCCTCTT									70379222	70381451	70381462	2230	2241	+	10.897	0.868	TACATACCTCAG
																							86046444	86046332	86046343	-112	-101	+	11.363	88.0%	AGCATTCCTGAG			SYT7	ENSG00000011347	11	61282785	61348620	-	61300575	61302969	61302980	-2405	-2394	-	10.488	0.858	CCCATTCCACCC
																							86046883	86047394	86047405	512	523	-	10.693	86.3%	TGCATTCCAGAC			TFEB	ENSG00000112561	6	41651716	41703997	-	41703997	41705479	41705490	-1493	-1482	-	10.528	0.859	CACCTTCCTCCT
																	DAB2	ENSG00000153071	5	39371780	39462402	-	39424970	39424691	39424702	269	280	+	12.038	89.7%	TACATTCCGCGG			TMEM79	ENSG00000163472	1	156252726	156262976	+	156254070	156253912	156253923	-158	-147	+	11.621	0.887	CGCATTCCAGGT
																							39424970	39424704	39424715	256	267	+	12.055	89.8%	AGCATTCCTCAG									156254070	156253924	156253935	-146	-135	-	10.304	0.853	CACATTCTAGGC
																							39425335	39427520	39427531	-2196	-2185	-	10.769	86.5%	TGCATTCTTCAG			TPRG1	ENSG00000188001	3	188665003	189043093	+	188694543	188690282	188690293	-4261	-4250	-	10.636	0.862	TACACTCCTGTG
																							39425335	39427564	39427575	-2240	-2229	-	11.246	87.7%	CACATTCCAGGA									188694543	188696151	188696162	1609	1620	+	11.363	0.88	AGCATTCCTGAG
																	DDAH1	ENSG00000153904	1	85784168	86044046	-	86044046	86044827	86044838	-792	-781	-	10.709	86.3%	CACACTCCAGTG									188839075	188841219	188841230	2145	2156	-	10.198	0.85	CACATTCTGCCG
																							86044046	86045826	86045837	-1791	-1780	+	10.196	85.0%	CACACTCCTCTT									188889763	188890730	188890741	968	979	-	10.474	0.857	TACATACCACAG
																							86044046	86046332	86046343	-2297	-2286	+	11.363	88.0%	AGCATTCCTGAG									188985385	188986536	188986547	1152	1163	-	10.318	0.853	TACATTCCATCT
																							86044046	86047208	86047219	-3173	-3162	-	11.457	88.3%	TGCATTCCAGCC			TSHZ2	ENSG00000182463	20	51588946	52107482	+	51801834	51804519	51804530	2686	2697	-	10.701	0.863	CACATTTCTGAG
																							86044046	86047394	86047405	-3359	-3348	-	10.693	86.3%	TGCATTCCAGAC									51871420	51869045	51869056	-2375	-2364	+	10.474	0.857	CACATTCCCCAT
																							86044046	86047721	86047732	-3686	-3675	+	13.870	94.4%	TGCATTCCTCTG			VANGL2	ENSG00000162738	1	160370376	160398468	+	160370376	160371575	160371586	1200	1211	-	11.394	0.881	CACCTTCCTCAG
																	DDIT3	ENSG00000175197	12	57910371	57914300	-	57914300	57916232	57916243	-1943	-1932	+	10.165	85.0%	GGCATTCCTGGT			VAV3	ENSG00000134215	1	108113782	108507766	-	108228574	108226029	108226040	2535	2546	+	10.97	0.87	CACTTTCCACAG
																							57914300	57918386	57918397	-4097	-4086	+	10.474	85.7%	CACATTCCTTAT			WNT10A	ENSG00000135925	2	219745085	219764303	+	219748572	219747990	219748001	-582	-571	-	11.402	0.881	CACAATCCACTG
																	DDN	ENSG00000181418	12	49388932	49393092	-	49393092	49396195	49396206	-3114	-3103	+	10.528	85.9%	CACAATCCTCCC									219757943	219759484	219759495	1542	1553	+	11.752	0.89	CACATTCTTCCT
																	DDX59	ENSG00000118197	1	200593024	200639126	-	200624232	200624619	200624630	-398	-387	+	11.825	89.2%	CAAATTCCTCTG									219757943	219761959	219761970	4017	4028	+	11.752	0.89	CACATTCTTCCC
																	DERL3	ENSG00000099958	22	24176690	24181315	-	24181315	24184566	24184577	-3262	-3251	+	15.025	97.4%	CACATTCCTGGG			YPEL2	ENSG00000175155	17	57409053	57479095	+	57409053	57409033	57409044	-20	-9	-	10.806	0.866	CGCATCCCTCCG
																	DHODH	ENSG00000102967	16	72042643	72058954	+	72042643	72038355	72038366	-4288	-4277	-	10.908	86.9%	GACATTCCAAAG			ZBTB7C	ENSG00000184828	18	45553640	45935663	-	45567494	45563751	45563762	3733	3744	-	12.964	0.921	CACATTCCTGAT
																							72042643	72040323	72040334	-2320	-2309	+	13.407	93.2%	AACATTCCTCAG									45567494	45563776	45563787	3708	3719	-	11.093	0.873	GACATTCCAGGT
																	DIAPH3	ENSG00000139734	13	60239717	60738119	-	60270327	60266000	60266011	4317	4328	+	10.905	86.8%	TACAGTCCACTG									45663668	45659957	45659968	3701	3712	+	10.474	0.857	CACATTCCCCAC
																	DLC1	ENSG00000164741	8	12940870	13373167	-	12953587	12954058	12954069	-482	-471	-	12.867	91.9%	CACATTCCGCCG			ZNF608	ENSG00000168916	5	123972608	124084500	-	124036962	124033104	124033115	3848	3859	-	11.825	0.892	CACATGCCTCTG
																							12973753	12973989	12974000	-247	-236	+	11.394	88.1%	CACCTTCCTCAG									124036962	124034154	124034165	2798	2809	+	11.158	0.875	CACATTCCAAAT
																							12990983	12991087	12991098	-115	-104	-	11.425	88.2%	AACATTCCAGCC									124080060	124077425	124077436	2625	2636	+	10.636	0.862	TACTTTCCTGGG
																							13356582	13359119	13359130	-2548	-2537	+	10.701	86.3%	CACATGCCTGAG									124080060	124078053	124078064	1997	2008	+	11.59	0.886	CACATTCCAAGC
																							13372396	13372423	13372434	-38	-27	-	11.394	88.1%	CACACTCCTCAG									124080060	124079267	124079278	783	794	-	11.698	0.889	TACATTCTACAG
																	DLEU1	ENSG00000176124	13	50656307	51298199	+	50656307	50655779	50655790	-528	-517	+	11.238	87.7%	CACATTCCGCCC									124080060	124079292	124079303	758	769	+	12.21	0.902	GACATTCCTCTC
																							50656307	50659321	50659332	3015	3026	+	10.701	86.3%	CAAATTCCTGAG									124081767	124081478	124081489	279	290	+	10.528	0.859	CACATACCTCCC
																							50798417	50797076	50797087	-1341	-1330	+	10.701	86.3%	CACAATCCTGAG									124084500	124084161	124084172	329	340	+	12.535	0.91	CACATTCCCCTG
																							50964334	50961089	50961100	-3245	-3234	+	10.806	86.6%	CGCAGTCCTCCG									124084500	124086206	124086217	-1717	-1706	-	13.87	0.944	TGCATTCCTCTG
																	DLEU2	ENSG00000231607	13	50601269	50699856	-	50656108	50655779	50655790	319	330	+	11.238	87.7%	CACATTCCGCCC
																							50656128	50659321	50659332	-3204	-3193	+	10.701	86.3%	CAAATTCCTGAG
																	DLL1	ENSG00000198719	6	170591294	170599561	-	170599561	170600283	170600294	-733	-722	+	11.505	88.4%	TACATTCCTGCA
																							170599561	170603438	170603449	-3888	-3877	-	10.528	85.9%	CAAATTCCTCCT
																							170599561	170603670	170603681	-4120	-4109	+	10.709	86.3%	CAAATTCCAGTG
																	DMC1	ENSG00000100206	22	38914954	38966291	-	38964414	38962960	38962971	1444	1455	-	10.477	85.8%	AACATTCTTGGG
																	DNA2	ENSG00000138346	10	70173821	70231879	-	70231879	70233230	70233241	-1362	-1351	-	11.092	87.3%	CCCATTCCAGTG
																	DNAJC6	ENSG00000116675	1	65713902	65881552	+	65713902	65713648	65713659	-254	-243	-	10.817	86.6%	CACATTCATGAG
																	DOCK2	ENSG00000134516	5	169064251	169510386	+	169410112	169405967	169405978	-4145	-4134	-	10.212	85.1%	TAAATTCCAGTG
																							169435501	169439548	169439559	4048	4059	+	10.738	86.4%	AACATTCTTCAG
																	DOK7	ENSG00000175920	4	3465033	3503200	+	3465033	3463410	3463421	-1623	-1612	-	12.745	91.6%	TGCATTCCTGAG
																	DONSON	ENSG00000159147	21	34947783	34961014	-	34951920	34949144	34949155	2766	2777	-	11.355	88.0%	AACATTCCACAC
																							34951920	34949419	34949430	2491	2502	+	11.548	88.5%	TGCATTCCTGTT
																	DTL	ENSG00000143476	1	212208919	212280742	+	212273988	212278458	212278469	4471	4482	+	11.093	87.3%	TACATTCCAAGC
																	DUSP5	ENSG00000138166	10	112257596	112271302	+	112262505	112260523	112260534	-1982	-1971	-	12.210	90.2%	AACATTCCTCGC
																	DUSP9	ENSG00000130829	X	152907946	152916781	+	152908932	152909221	152909232	290	301	-	10.528	85.9%	CACACTCCTCCC
																	E2F1	ENSG00000101412	20	32263489	32274210	-	32274210	32273262	32273273	938	949	+	10.278	85.2%	GACTTTCCTCCG
																	E2F8	ENSG00000129173	11	19245610	19263389	-	19247625	19250722	19250733	-3108	-3097	+	12.754	91.6%	TGCATTCCAGTG
																	ECT2	ENSG00000114346	3	172468472	172539264	+	172468472	172467280	172467291	-1192	-1181	+	11.158	87.5%	CACATTCCAAAT
																	EDN1	ENSG00000078401	6	12290596	12297427	+	12290596	12291753	12291764	1158	1169	-	11.246	87.7%	CACATTCCAGGA
																	ENOPH1	ENSG00000145293	4	83351715	83382244	+	83351715	83350933	83350944	-782	-771	+	10.636	86.2%	TAAATTCCTGGG
																	EPHA2	ENSG00000142627	1	16450832	16482582	-	16472945	16470270	16470281	2665	2676	-	11.132	87.4%	CACATCCCTGGG
																							16472945	16470495	16470506	2440	2451	+	12.694	91.4%	CACATTCCTCCA
																							16472945	16472959	16472970	-25	-14	+	11.005	87.1%	CGCATTCTTGTG
																							16472945	16473601	16473612	-667	-656	+	11.132	87.4%	CACATTGCTGTG
																							16472945	16474079	16474090	-1145	-1134	+	10.752	86.5%	TACATTCGTGGG
																							16482582	16482628	16482639	-57	-46	-	12.714	91.5%	GACATTCCTGAG
																	EREG	ENSG00000124882	4	75230860	75254468	+	75230890	75234518	75234529	3629	3640	+	10.564	86.0%	AACATTCCATCG
																	ETS1	ENSG00000134954	11	128328656	128457437	-	128392096	128387807	128387818	4279	4290	-	11.548	88.5%	TGCATTCCTGGC
																							128392096	128391517	128391528	569	580	-	10.218	85.1%	CCCATTCCTGCT
																							128392205	128392580	128392591	-386	-375	+	10.573	86.0%	CGCATTCTTGAG
																	FAM196B	ENSG00000204767	5	169291268	169407744	-	169407452	169405967	169405978	1475	1486	-	10.212	85.1%	TAAATTCCAGTG
																	FANCD2	ENSG00000144554	3	10068098	10143614	+	10068098	10065505	10065516	-2593	-2582	+	11.457	88.3%	TGCATTCCAGCC
																	FANCM	ENSG00000187790	14	45605143	45670093	+	45605143	45603465	45603476	-1678	-1667	-	10.474	85.7%	CGTATTCCTCTG
																	FAT4	ENSG00000196159	4	126237554	126414087	+	126315091	126311015	126311026	-4076	-4065	+	12.468	90.8%	TACATTCCTGAC
																	FBN2	ENSG00000138829	5	127593601	127994878	-	127674883	127674912	127674923	-40	-29	+	10.906	86.8%	CACATTCCTTTC
																	FBXL14	ENSG00000171823	12	1675159	1703331	-	1702204	1699115	1699126	3079	3090	-	10.989	87.1%	CACATTCTTCAT
																							1702204	1699887	1699898	2307	2318	-	11.132	87.4%	CACTTTCCTGGG
																							1702204	1699919	1699930	2275	2286	-	10.906	86.8%	CACATTCCCCTC
																	FLNC	ENSG00000128591	7	128470431	128499328	+	128470431	128470355	128470366	-76	-65	+	11.794	89.1%	GGCATTCCTGGG
																	FNDC1	ENSG00000164694	6	159590429	159693141	+	159590429	159592216	159592227	1788	1799	-	12.055	89.8%	AGCATTCCTCAG
																							159618479	159621480	159621491	3002	3013	-	10.709	86.3%	CACATTACAGTG
																	FOSL1	ENSG00000175592	11	65659490	65668044	-	65668044	65670783	65670794	-2750	-2739	+	11.922	89.4%	CACATTCCAACC
																	FOXF2	ENSG00000137273	6	1390069	1395832	+	1390069	1388026	1388037	-2043	-2032	+	10.460	85.7%	CACATTCCCATG
																	FOXQ1	ENSG00000164379	6	1312675	1314992	+	1312675	1310991	1311002	-1684	-1673	-	10.196	85.0%	CACAATCCTCTC
																	FRMD5	ENSG00000171877	15	44162962	44487450	-	44202125	44204649	44204660	-2535	-2524	+	10.970	87.0%	CACCTTCCACAG
																							44216507	44213298	44213309	3199	3210	+	11.402	88.1%	CACATTACACGG
																	FST	ENSG00000134363	5	52776239	52782964	+	52778524	52777863	52777874	-661	-650	-	10.309	85.3%	TGCTTTCCTCCG
																	FUT1	ENSG00000174951	19	49251268	49258647	-	49258647	49259523	49259534	-887	-876	-	10.701	86.3%	CACAGTCCTGAG
																	FZD5	ENSG00000163251	2	208627310	208634287	-	208634287	208636816	208636827	-2540	-2529	-	10.905	86.8%	TACTTTCCACTG
																							208634287	208636961	208636972	-2685	-2674	-	10.212	85.1%	TAAATTCCAGTG
																	GAS2L3	ENSG00000139354	12	100967461	101022064	+	100987396	100987275	100987286	-121	-110	+	10.477	85.8%	AACATTCTTGTG
																	GDAP1	ENSG00000104381	8	75233365	75401107	+	75233365	75230207	75230218	-3158	-3147	+	14.089	95.0%	CACATTCCTCTC
																							75233749	75234222	75234233	474	485	+	10.570	86.0%	CGCATTCCAACT
																							75233749	75234638	75234649	890	901	-	10.693	86.3%	TGCATTCCAGAC
																							75233749	75234699	75234710	951	962	-	10.528	85.9%	CATATTCCTCCT
																	GLCCI1	ENSG00000106415	7	8008425	8133902	+	8010083	8010798	8010809	716	727	-	10.528	85.9%	CATATTCCTCCC
																							8010083	8011571	8011582	1489	1500	+	10.212	85.1%	TACATTGCAGTG
																	GLIS3	ENSG00000107249	9	3824127	4348392	-	3937190	3941578	3941589	-4399	-4388	+	12.038	89.7%	TACATTCCCCTG
																							3937190	3941631	3941642	-4452	-4441	+	10.709	86.3%	CACATTTCAGTG
																							3975199	3974748	3974759	441	452	+	11.402	88.1%	CACATTTCACTG
																							4145193	4146163	4146174	-981	-970	-	10.528	85.9%	CACTTTCCTCCC
																							4147644	4146449	4146460	1185	1196	+	11.353	88.0%	CTCATTCCACAG
																							4147644	4146608	4146619	1026	1037	-	10.709	86.3%	CAGATTCCAGTG
																							4147644	4148140	4148151	-507	-496	-	10.165	85.0%	AGCATTCCTGGT
																							4299916	4300048	4300059	-143	-132	-	10.196	85.0%	CACACTCCTCGC
																							4299916	4303392	4303403	-3487	-3476	+	10.204	85.1%	TACTTTCCTGAG
																	GLYCTK	ENSG00000168237	3	52321105	52329272	+	52321105	52316665	52316676	-4440	-4429	+	10.897	86.8%	TAAATTCCTCAG
																	GMPPB	ENSG00000173540	3	49754277	49761384	-	49761384	49764661	49764672	-3288	-3277	-	10.826	86.6%	CACATTCAAGGG
																	GNL1	ENSG00000204590	6	30509154	30525008	-	30525008	30525239	30525250	-242	-231	-	10.528	85.9%	CACATCCCTCCC
																	GRAMD2	ENSG00000175318	15	72452148	72490136	-	72490136	72491746	72491757	-1621	-1610	+	11.190	87.6%	AGCATTCCTCCT
																							72490136	72494764	72494775	-4639	-4628	+	11.371	88.0%	GGCATTCCAGGG
																	GREM1	ENSG00000166923	15	33010175	33026870	+	33010175	33009951	33009962	-224	-213	+	11.125	87.4%	TGCATTCCAGGC
																	GRK6	ENSG00000198055	5	176830205	176869902	+	176830205	176829685	176829696	-520	-509	+	12.157	90.0%	CATATTCCTCCG
																	H2AFX	ENSG00000188486	11	118964564	118966177	-	118966177	118967865	118967876	-1699	-1688	-	10.528	85.9%	CACATTGCTCCT
																	H2AFY	ENSG00000113648	5	134669590	134735604	-	134705836	134702852	134702863	2974	2985	+	11.786	89.1%	AACATTCCACTT
																							134705836	134703541	134703552	2285	2296	+	10.528	85.9%	CACTTTCCTCCT
																							134705836	134703633	134703644	2193	2204	-	10.218	85.1%	CTCATTCCTGCT
																	HAS2	ENSG00000170961	8	122624356	122653680	-	122653680	122653966	122653977	-297	-286	+	11.329	87.9%	TACTTTCCTCTG
																	HAUS7	ENSG00000213397	X	152713124	152760978	-	152760978	152765645	152765656	-4678	-4667	-	10.474	85.7%	CGCAGTCCTCTG
																	HBEGF	ENSG00000113070	5	139712428	139726216	-	139714715	139718282	139718293	-3578	-3567	+	11.093	87.3%	TACATTCCAAGC
																							139714715	139718355	139718366	-3651	-3640	+	11.752	89.0%	CACATTCTTCCC
																	HDDC3	ENSG00000184508	15	91474148	91475799	-	91475799	91479404	91479415	-3616	-3605	+	10.645	86.2%	CACATTCGTCCC
																	HDGF	ENSG00000143321	1	156711899	156736717	-	156717263	156717007	156717018	246	257	-	13.396	93.2%	CACATTCCTGGT
																	HHIP	ENSG00000164161	4	145567173	145666423	+	145567173	145565868	145565879	-1305	-1294	+	10.815	86.6%	AACATTCCTCCA
																							145569332	145570026	145570037	695	706	+	10.409	85.6%	TACATTCCTTTC
																							145571767	145572114	145572125	348	359	+	12.476	90.9%	TACATTCCAGTT
																							145629283	145630476	145630487	1194	1205	+	10.483	85.8%	CACATTCCATTC
																							145629283	145634088	145634099	4806	4817	-	10.196	85.0%	CACATTACTCTT
																	HIRIP3	ENSG00000149929	16	30004311	30007387	-	30007387	30012170	30012181	-4794	-4783	+	12.241	90.3%	TGCATTCCTCTC
																	HMGA1	ENSG00000137309	6	34204577	34214008	+	34204577	34203389	34203400	-1188	-1177	+	12.002	89.7%	CACATTCCTGCA
																	HMGN2	ENSG00000198830	1	26798941	26802463	+	26798941	26795265	26795276	-3676	-3665	+	10.905	86.8%	TACTTTCCACTG
																	HSD17B8	ENSG00000204228	6	33172419	33174608	+	33172419	33169993	33170004	-2426	-2415	-	10.693	86.3%	TGCATTCCAGAC
																	HTR1D	ENSG00000179546	1	23516993	23521222	-	23521222	23523604	23523615	-2393	-2382	+	11.371	88.0%	AGCATTCCAGTG
																	IFFO1	ENSG00000010295	12	6647541	6665239	-	6665239	6669442	6669453	-4214	-4203	+	14.089	95.0%	CACATTCCTCTT
																	INPP5J	ENSG00000185133	22	31518717	31530682	+	31518980	31519211	31519222	232	243	+	11.329	87.9%	TACTTTCCTCTG
																							31518980	31519712	31519723	733	744	+	11.170	87.5%	GACATTCTTCTG
																	ITGBL1	ENSG00000198542	13	102104966	102371145	+	102359119	102363237	102363248	4119	4130	+	11.860	89.3%	TACATTCTTGTG
																	ITPRIPL1	ENSG00000198885	2	96991069	96994091	+	96991935	96991912	96991923	-23	-12	-	10.435	85.6%	AGCATTCCACTT
																	JPH1	ENSG00000104369	8	75146935	75233563	-	75233562	75230207	75230218	3345	3356	+	14.089	95.0%	CACATTCCTCTC
																							75233563	75234222	75234233	-670	-659	+	10.570	86.0%	CGCATTCCAACT
																							75233563	75234638	75234649	-1086	-1075	-	10.693	86.3%	TGCATTCCAGAC
																							75233563	75234699	75234710	-1147	-1136	-	10.528	85.9%	CATATTCCTCCT
																	KHK	ENSG00000138030	2	27309615	27323640	+	27309615	27305488	27305499	-4127	-4116	-	11.363	88.0%	AGCATTCCTGAG
																	KIF14	ENSG00000118193	1	200520628	200589862	-	200589862	200593921	200593932	-4070	-4059	+	10.596	86.1%	TTCATTCCAGGG
																	KIF15	ENSG00000163808	3	44803209	44914868	+	44884615	44887850	44887861	3236	3247	-	10.970	87.0%	CACTTTCCACAG
																	KIF18A	ENSG00000121621	11	28042167	28129693	-	28119434	28120045	28120056	-622	-611	-	11.402	88.1%	CACTTTCCACGG
																							28129693	28129721	28129732	-39	-28	+	11.394	88.1%	CACTTTCCTCAG
																	KIF24	ENSG00000186638	9	34252379	34329198	-	34312011	34314073	34314084	-2073	-2062	+	10.483	85.8%	CACATTCCATTT
																							34329198	34334106	34334117	-4919	-4908	+	10.204	85.1%	TACATTTCTGAG
																	KIF4A	ENSG00000090889	X	69509879	69640682	+	69509879	69506938	69506949	-2941	-2930	+	10.196	85.0%	CACAGTCCTCTC
																							69573638	69570800	69570811	-2838	-2827	+	10.212	85.1%	TAAATTCCAGTG
																	KNTC1	ENSG00000184445	12	123011793	123110926	+	123011793	123011667	123011678	-126	-115	-	10.491	85.8%	CGCATTCCGGGG
																	KRT18	ENSG00000111057	12	53342655	53346685	+	53342655	53339844	53339855	-2811	-2800	-	12.964	92.1%	CACATTCCTGAC
																	LAT2	ENSG00000086730	7	73613982	73644161	+	73613982	73611015	73611026	-2967	-2956	-	12.535	91.0%	CACATTCCGCTG
																	LCN2	ENSG00000148346	9	130911350	130915734	+	130911720	130911656	130911667	-64	-53	+	13.396	93.2%	CACATTCCTGGC
																	LEF1	ENSG00000138795	4	108968701	109090112	-	109090112	109094756	109094767	-4655	-4644	+	12.973	92.1%	CACATTCCAGTT
																	LFNG	ENSG00000106003	7	2552163	2568811	+	2558188	2558510	2558521	323	334	+	12.377	90.6%	CGCATTCCTGCC
																							2563227	2562843	2562854	-384	-373	+	11.794	89.1%	GGCATTCCTGGG
																							2563227	2563224	2563235	-3	9	+	12.542	91.0%	AACATTCCTCCC
																	LIMCH1	ENSG00000064042	4	41361624	41702061	+	41387820	41383401	41383412	-4419	-4408	-	13.592	93.7%	TACATTCCTCTT
																							41540174	41539478	41539489	-696	-685	-	11.329	87.9%	TACAGTCCTCTG
																	LIPE	ENSG00000079435	19	42905666	42931578	-	42931578	42933092	42933103	-1525	-1514	-	10.939	86.9%	AGCATTCCAGAG
																	LOX	ENSG00000113083	5	121398890	121414206	-	121411778	121408806	121408817	2962	2973	-	10.709	86.3%	CAAATTCCAGGG
																	LOXL3	ENSG00000115318	2	74759541	74782817	-	74782817	74784513	74784524	-1707	-1696	-	10.970	87.0%	CACTTTCCACAG
																							74782817	74786972	74786983	-4166	-4155	-	10.196	85.0%	CACAGTCCTCGT
																	LRIG1	ENSG00000144749	3	66429221	66551687	-	66548683	66546226	66546237	2447	2458	+	11.548	88.5%	TGCATTCCTGTC
																	LRP5L	ENSG00000100068	22	25747385	25801344	-	25801344	25799513	25799524	1821	1832	-	11.329	87.9%	TACATGCCTCGG
																	MACROD1	ENSG00000133315	11	63766030	63933578	-	63894406	63894647	63894658	-252	-241	-	10.313	85.3%	CACATTCATCTC
																	MANF	ENSG00000145050	3	51422478	51426828	+	51422478	51419588	51419599	-2890	-2879	-	10.701	86.3%	CACATGCCTGAG
																	MAP2	ENSG00000078018	2	210288782	210598842	+	210444039	210442615	210442626	-1424	-1413	+	11.394	88.1%	CAGATTCCTCAG
																							210549357	210552150	210552161	2794	2805	-	13.592	93.7%	TACATTCCTCTC
																							210561038	210562219	210562230	1182	1193	-	10.727	86.4%	CACATTCTTGGT
																	MAPKAPK2	ENSG00000162889	1	206858289	206907628	+	206858382	206859343	206859354	962	973	-	10.545	85.9%	CACATTCCGGCT
																	MCM4	ENSG00000104738	8	48872745	48890720	+	48872745	48872560	48872571	-185	-174	+	12.377	90.6%	CGCATTCCTGCC
																	MECOM	ENSG00000085276	3	168801287	169381406	-	168840460	168837201	168837212	3249	3260	+	10.329	85.4%	TACATTCAAGGG
																							168865522	168868956	168868967	-3445	-3434	+	11.082	87.3%	TACATTCCAGCA
																							169381406	169384671	169384682	-3276	-3265	+	11.703	88.9%	TGCATTCCAACG
																							169381406	169386259	169386270	-4864	-4853	-	10.474	85.7%	CGCATTTCTCTG
																	MITF	ENSG00000187098	3	69788586	70017488	+	69812962	69814281	69814292	1320	1331	+	11.825	89.2%	CACTTTCCTCTG
																							69812962	69814361	69814372	1400	1411	-	10.596	86.1%	TCCATTCCAGGG
																							69915363	69915002	69915013	-361	-350	+	10.528	85.9%	CACAGTCCTCCC
																							69915363	69915050	69915061	-313	-302	-	10.709	86.3%	CACATACCAGTG
																							69985738	69984594	69984605	-1144	-1133	+	10.997	87.1%	CACATTCTACTC
																	MLXIPL	ENSG00000009950	7	73007524	73038873	-	73011692	73014224	73014235	-2543	-2532	-	10.488	85.8%	CTCATTCCACCC
																	MTBP	ENSG00000172167	8	121457640	121554373	+	121550935	121549218	121549229	-1717	-1706	+	12.723	91.5%	AACATTCCAGTG
																	MTHFD2	ENSG00000065911	2	74425689	74444692	+	74433521	74436882	74436893	3362	3373	+	11.670	88.8%	CACATTCCTGTA
																	MTND6P4	ENSG00000249119	5	134259813	134260334	+	134259813	134255680	134255691	-4133	-4122	+	15.025	97.4%	CACATTCCTGTG
																	MYADM	ENSG00000179820	19	54369477	54379691	+	54369611	54369972	54369983	362	373	-	12.468	90.8%	TACATTCCTGAC
																	MYBL1	ENSG00000185697	8	67474414	67526482	-	67524856	67522480	67522491	2366	2377	-	10.905	86.8%	TACATCCCACTG
																	MYO19	ENSG00000141140	17	34851482	34891305	-	34890723	34890213	34890224	500	511	-	11.132	87.4%	CACCTTCCTGGG
																							34891305	34894351	34894362	-3057	-3046	+	10.474	85.7%	TACATTACACAG
																	NAT10	ENSG00000135372	11	34127149	34169217	+	34127149	34122612	34122623	-4537	-4526	+	11.355	88.0%	AACATTCCACAT
																							34127149	34123850	34123861	-3299	-3288	-	11.818	89.2%	TGCATTCCACTT
																							34127149	34123911	34123922	-3238	-3227	+	11.818	89.2%	TGCATTCCACTT
																	NCAPD2	ENSG00000010292	12	6602522	6641121	+	6602522	6601634	6601645	-888	-877	-	10.970	87.0%	CACATTACACAG
																	NEXN	ENSG00000162614	1	78354198	78409580	+	78354347	78356211	78356222	1865	1876	-	10.687	86.3%	TGCATTCCTTTG
																	NFIX	ENSG00000008441	19	13106584	13209610	+	13135811	13137854	13137865	2044	2055	-	12.468	90.8%	TACATTCCTGAC
																	NFKBIE	ENSG00000146232	6	44225919	44233500	-	44233500	44231461	44231472	2029	2040	-	10.528	85.9%	CACTTTCCTCCC
																							44233500	44237770	44237781	-4281	-4270	+	11.712	88.9%	TCCATTCCTCTG
																	NGF	ENSG00000134259	1	115828539	115880857	-	115880857	115883456	115883467	-2610	-2599	-	10.329	85.4%	ACCATTCCTCTG
																	NHSL2	ENSG00000204131	X	71130938	71363424	+	71130938	71132530	71132541	1593	1604	-	10.318	85.3%	TACATTCCATCT
																							71354000	71354705	71354716	706	717	-	10.309	85.3%	TGCATGCCTCCG
																	NID2	ENSG00000087303	14	52471521	52536545	-	52536545	52540325	52540336	-3791	-3780	+	10.212	85.1%	TAAATTCCAGGG
																	NMNAT2	ENSG00000157064	1	183217372	183387737	-	183274009	183270567	183270578	3432	3443	-	10.212	85.1%	TAAATTCCAGGG
																	NNMT	ENSG00000166741	11	114128509	114184007	+	114128553	114128877	114128888	325	336	+	11.132	87.4%	CACATTGCTGGG
																	NOLC1	ENSG00000166197	10	103911933	103923627	+	103911933	103907532	103907543	-4401	-4390	-	11.394	88.1%	CACCTTCCTCAG
																							103911933	103907926	103907937	-4007	-3996	+	11.093	87.3%	AACATTCCAGGT
																							103911933	103909991	103910002	-1942	-1931	+	11.794	89.1%	TGCATTCCTATG
																	NRG1	ENSG00000157168	8	31496902	32622548	+	32406137	32406760	32406771	624	635	-	11.424	88.2%	CCCATTCCAGCG
																							32406137	32410076	32410087	3940	3951	+	10.809	86.6%	AACATTCTTGCG
																							32406137	32410133	32410144	3997	4008	-	12.210	90.2%	GACATTCCTCTT
																							32606342	32609902	32609913	3561	3572	+	10.483	85.8%	CACATTCCATGT
																	NRK	ENSG00000123572	X	105066536	105202602	+	105066574	105070515	105070526	3942	3953	+	11.778	89.1%	GACATTCCTCAC
																	NRP1	ENSG00000099250	10	33466420	33625190	-	33491923	33489159	33489170	2754	2765	+	11.402	88.1%	CAAATTCCACGG
																							33491923	33492574	33492585	-662	-651	+	13.447	93.3%	TGCATTCCACTG
																							33491923	33493126	33493137	-1214	-1203	-	12.345	90.5%	CACATTCCTACT
																							33496553	33495467	33495478	1076	1087	-	14.097	95.0%	TACATTCCTGAG
																	NTM	ENSG00000182667	11	131240373	132206716	+	131240702	131242868	131242879	2167	2178	+	12.958	92.1%	CACATTCTACCG
																							131240702	131243192	131243203	2491	2502	+	13.219	92.8%	CACATTCCAAGG
																							131325357	131324794	131324805	-563	-552	-	10.709	86.3%	CACATTTCAGGG
																							131451905	131454344	131454355	2440	2451	-	10.709	86.3%	CACACTCCAGGG
																	NTNG1	ENSG00000162631	1	107682629	108026080	+	107682629	107680399	107680410	-2230	-2219	-	13.657	93.9%	CACATTCCTCAT
																							107683442	107683177	107683188	-265	-254	-	11.343	88.0%	CGCATTCCTCCA
																							107691216	107690365	107690376	-851	-840	-	10.212	85.1%	TACATTGCAGTG
																							107803425	107805727	107805738	2303	2314	-	10.579	86.0%	CTCATTCCTCTT
																	NUDCD1	ENSG00000120526	8	110253148	110346614	-	110346614	110351490	110351501	-4887	-4876	+	12.900	91.9%	TACATTCCTGTC
																	NUP43	ENSG00000120253	6	150045451	150070801	-	150070801	150071521	150071532	-731	-720	+	10.528	85.9%	CACCTTCCTCCT
																	NXPH2	ENSG00000144227	2	139428342	139537918	-	139537918	139535786	139535797	2122	2133	-	10.474	85.7%	CACATTCCTTAC
																	NXPH4	ENSG00000182379	12	57610578	57620232	+	57610578	57606963	57606974	-3615	-3604	+	10.815	86.6%	AACATTCCTCCA
																							57613652	57613567	57613578	-85	-74	+	11.582	88.6%	CACATTCCTAAT
																	OCLN	ENSG00000197822	5	68788119	68853931	+	68788119	68787361	68787372	-758	-747	+	10.662	86.2%	GACATTCCAGAT
																	PALM2	ENSG00000243444	9	112403068	112713755	+	112542683	112542393	112542404	-290	-279	+	10.709	86.3%	CACACTCCAGGG
																							112629551	112630632	112630643	1082	1093	+	13.219	92.8%	CACATTCCAATG
																	PAPSS2	ENSG00000198682	10	89419370	89507462	+	89419370	89416425	89416436	-2945	-2934	+	10.906	86.8%	CACATTCCTTGT
																	PCDH7	ENSG00000169851	4	30722037	31144728	+	30722037	30720687	30720698	-1350	-1339	-	11.517	88.4%	GACATTCCTGTC
																							30724672	30728401	30728412	3730	3741	+	10.906	86.8%	CACATTCCCCTT
																	PDCD2L	ENSG00000126249	19	34895303	34917070	+	34895303	34890437	34890448	-4866	-4855	+	10.656	86.2%	GACATTCCTTGG
																	PDE1C	ENSG00000154678	7	31790793	32338941	-	31918897	31922085	31922096	-3199	-3188	+	13.396	93.2%	CACATTCCTGGC
																	PDLIM2	ENSG00000120913	8	22435792	22455538	+	22435792	22432433	22432444	-3359	-3348	+	11.190	87.6%	GGCATTCCTCCC
																							22442367	22443286	22443297	920	931	+	14.421	95.8%	CACATTCCTCCC
																	PEAR1	ENSG00000187800	1	156863490	156886226	+	156876109	156872420	156872431	-3689	-3678	+	12.291	90.4%	AACATTCCAGAG
																	PHB2	ENSG00000215021	12	7074490	7079988	-	7079988	7083780	7083791	-3803	-3792	-	11.170	87.5%	AACATTCTTCTG
																	PLCB2	ENSG00000137841	15	40580100	40600174	-	40599873	40598711	40598722	1152	1163	+	11.353	88.0%	CTCATTCCACAG
																	PLCB4	ENSG00000101333	20	9049410	9461889	+	9346151	9343290	9343301	-2861	-2850	+	10.656	86.2%	AACATTCCTTTG
																	PLEKHA6	ENSG00000143850	1	204190349	204329044	-	204329044	204328379	204328390	655	666	-	11.394	88.1%	CACCTTCCTCAG
																	PLOD2	ENSG00000152952	3	145787227	145881440	-	145878778	145878234	145878245	534	545	-	11.238	87.7%	CACATTCCTTCC
																	PLS1	ENSG00000120756	3	142315229	142432506	+	142315297	142316396	142316407	1100	1111	+	10.414	85.6%	TTCATTCCTCCC
																	POLA1	ENSG00000101868	X	24712036	25015103	+	24763620	24759787	24759798	-3833	-3822	-	11.190	87.6%	GGCATTCCTCCC
																	POLE2	ENSG00000100479	14	50110273	50155140	-	50155140	50159941	50159952	-4812	-4801	-	10.309	85.3%	TGCGTTCCTCCG
																	POPDC2	ENSG00000121577	3	119355304	119384171	-	119373574	119371371	119371382	2193	2204	+	12.476	90.9%	TACATTCCAGGC
																							119379730	119379766	119379777	-47	-36	-	11.158	87.5%	CACATTCCAAAT
																	POU2F2	ENSG00000028277	19	42592650	42700737	-	42680177	42675750	42675761	4417	4428	-	13.666	93.9%	CACATTCCACTT
																	PPCDC	ENSG00000138621	15	75315896	75343067	+	75315896	75313616	75313627	-2280	-2269	+	10.313	85.3%	CACATTCATCTT
																	PPP1R3E	ENSG00000235194	14	23765115	23772057	-	23772057	23776770	23776781	-4724	-4713	-	11.085	87.3%	TACATTCCTAAT
																	PRC1	ENSG00000198901	15	91509270	91538859	-	91538859	91543123	91543134	-4275	-4264	+	11.132	87.4%	CACATACCTGTG
																	PRCD	ENSG00000214140	17	74523871	74541458	+	74523871	74523975	74523986	105	116	-	11.238	87.7%	CACATTCCTGAA
																							74523871	74527182	74527193	3312	3323	+	11.825	89.2%	CAAATTCCTCGG
																							74534146	74531126	74531137	-3020	-3009	-	10.528	85.9%	CACCTTCCTCCT
																							74534146	74534057	74534068	-89	-78	-	10.911	86.9%	CCCATTCCTCCC
																	PRIM2	ENSG00000146143	6	57179603	57513375	+	57179603	57178886	57178897	-717	-706	-	11.238	87.7%	CACATTCCTTCC
																	PRR11	ENSG00000068489	17	57233101	57279924	+	57233101	57232536	57232547	-565	-554	+	10.224	85.1%	GACATTCCGCAG
																	PTX3	ENSG00000163661	3	157154578	157161417	+	157154578	157157454	157157465	2877	2888	-	10.939	86.9%	TGCATTCCAAAG
																	RACGAP1	ENSG00000161800	12	50370706	50426919	-	50386141	50381247	50381258	4884	4895	-	12.210	90.2%	GACATTCCTCTC
																							50398054	50398126	50398137	-83	-72	-	14.367	95.7%	TACATTCCACAG
																							50398054	50398264	50398275	-221	-210	-	12.157	90.0%	CACACTCCTCCG
																							50398054	50401015	50401026	-2972	-2961	+	11.093	87.3%	AACATTCCAGTT
																							50410867	50414726	50414737	-3870	-3859	+	10.315	85.3%	AACATTCTACAG
																	RAD54B	ENSG00000197275	8	95384188	95487337	-	95449170	95448357	95448368	803	814	-	10.905	86.8%	TACATTTCACTG
																	RAI14	ENSG00000039560	5	34656342	34832732	+	34656342	34656292	34656303	-50	-39	-	10.488	85.8%	CCCATTCCACCC
																							34685838	34686071	34686082	234	245	-	11.777	89.1%	CTCATTCCTCAG
																							34716191	34717977	34717988	1787	1798	+	13.161	92.6%	TACATTCCTCAT
																	RANGAP1	ENSG00000100401	22	41641615	41698963	-	41682255	41686876	41686887	-4632	-4621	-	13.657	93.9%	CACATTCCTCAC
																	RAPGEF3	ENSG00000079337	12	48128455	48164823	-	48144952	48147443	48147454	-2502	-2491	-	10.497	85.8%	AGCATTCCTGCC
																							48152861	48157415	48157426	-4565	-4554	+	11.515	88.4%	CCCATTCCTGGG
																							48164817	48162465	48162476	2342	2353	-	12.541	91.0%	CACATTCCAGAC
																	RASA4	ENSG00000105808	7	102220093	102389144	-	102236184	102236575	102236586	-402	-391	-	11.092	87.3%	CCCATTCCAGGG
																							102328837	102327252	102327263	1575	1586	+	10.970	87.0%	CACCTTCCACAG
																	RASGRF1	ENSG00000058335	15	79252289	79383215	-	79383215	79383543	79383554	-339	-328	-	10.528	85.9%	CACCTTCCTCCT
																	RASGRP2	ENSG00000068831	11	64494383	64512928	-	64512928	64514794	64514805	-1877	-1866	-	13.242	92.8%	CGCATTCCTGAG
																	RBMS2	ENSG00000076067	12	56915713	56984745	+	56915793	56920635	56920646	4843	4854	-	10.277	85.2%	CACATGCCAGAG
																	RGMB	ENSG00000174136	5	98104354	98134347	+	98109339	98111353	98111364	2015	2026	-	11.590	88.6%	CACATTCCAATT
																							98115549	98118992	98119003	3444	3455	+	11.825	89.2%	CACATACCTCGG
																	RNF165	ENSG00000141622	18	43914187	44040783	+	43914187	43913525	43913536	-662	-651	+	11.953	89.5%	CGCATTCCAGCT
																							43914187	43915459	43915470	1273	1284	+	10.196	85.0%	CACATTTCTCGT
																							43914187	43916678	43916689	2492	2503	+	10.905	86.8%	TACATTGCACTG
																	RPSAP52	ENSG00000241749	12	66151800	66220777	-	66152778	66155202	66155213	-2435	-2424	+	10.619	86.1%	CACATTCCTACA
																							66220777	66220976	66220987	-210	-199	+	10.414	85.6%	TCCATTCCTCCT
																	RRAS2	ENSG00000133818	11	14299472	14386052	-	14363640	14364563	14364574	-934	-923	-	10.906	86.8%	CACATTCCTTTT
																							14380031	14380077	14380088	-57	-46	+	14.594	96.3%	CACATTCCTGAG
																	RRM1	ENSG00000167325	11	4115937	4223759	+	4115937	4112012	4112023	-3925	-3914	-	10.474	85.7%	TAAATTCCACAG
																	RWDD2A	ENSG00000013392	6	83903098	83906382	+	83903098	83900424	83900435	-2674	-2663	+	10.287	85.3%	CACATTCCTAGA
																							83903098	83900528	83900539	-2570	-2559	-	10.701	86.3%	CACAATCCTGAG
																	SAMD12	ENSG00000177570	8	119201698	119634234	-	119634132	119634040	119634051	82	93	+	10.474	85.7%	TACCTTCCACAG
																	SCML2	ENSG00000102098	X	18257434	18372847	-	18306985	18307079	18307090	-105	-94	-	10.474	85.7%	TACAGTCCACAG
																							18306985	18308447	18308458	-1473	-1462	-	10.165	85.0%	AGCATTCCTGTC
																	SDK1	ENSG00000146555	7	3341080	4308632	+	3341219	3343360	3343371	2142	2153	-	10.970	87.0%	CACATTTCACAG
																	SEMA3D	ENSG00000153993	7	84624869	84816171	-	84671255	84675894	84675905	-4650	-4639	-	10.587	86.0%	TCCATTCCTGAG
																							84816171	84820425	84820436	-4265	-4254	-	13.728	94.1%	CACATTCCTGCT
																	SH2D5	ENSG00000189410	1	21046225	21059330	-	21059330	21062428	21062439	-3109	-3098	-	11.510	88.4%	CACATTCGTCAG
																	SH3BGRL2	ENSG00000198478	6	80341000	80413372	+	80341000	80340246	80340257	-754	-743	-	14.934	97.1%	CACATTCCAGCG
																	SH3BP4	ENSG00000130147	2	235860617	235964358	+	235890268	235890160	235890171	-108	-97	-	13.870	94.4%	TGCATTCCTCTG
																	SIX4	ENSG00000100625	14	61176246	61191066	-	61189883	61185943	61185954	3930	3941	+	11.825	89.2%	CATATTCCTCTG
																							61189883	61188753	61188764	1120	1131	-	12.819	91.7%	CGCATTCCAGAG
																							61191066	61193679	61193690	-2624	-2613	+	11.394	88.1%	CACATTTCTCAG
																	SKP2	ENSG00000145604	5	36152091	36184421	+	36152091	36151961	36151972	-130	-119	+	10.544	85.9%	TACAGTCCAGCG
																	SLC10A6	ENSG00000145283	4	87744621	87770416	-	87770416	87770605	87770616	-200	-189	-	10.212	85.1%	TACTTTCCAGGG
																	SLC11A2	ENSG00000110911	12	51373184	51422349	-	51418626	51415663	51415674	2953	2964	-	10.528	85.9%	CACATTTCTCCC
																	SLC25A22	ENSG00000177542	11	790475	798316	-	798316	800390	800401	-2085	-2074	+	12.618	91.2%	CACATTCTTCAG
																	SLC39A8	ENSG00000138821	4	103172198	103352415	-	103266639	103267100	103267111	-472	-461	-	13.839	94.3%	AACATTCCTCTG
																	SLC48A1	ENSG00000211584	12	48147699	48176536	+	48147699	48147443	48147454	-256	-245	-	10.497	85.8%	AGCATTCCTGCC
																							48152361	48151872	48151883	-489	-478	-	10.528	85.9%	CACTTTCCTCCC
																							48152777	48157415	48157426	4639	4650	+	11.515	88.4%	CCCATTCCTGGG
																							48165370	48162465	48162476	-2905	-2894	-	12.541	91.0%	CACATTCCAGAC
																	SLC4A4	ENSG00000080493	4	72053003	72437804	+	72120935	72121935	72121946	1001	1012	+	10.492	85.8%	TACATTCTTCAT
																	SLC7A11	ENSG00000151012	4	139085251	139163503	-	139163503	139163897	139163908	-405	-394	-	10.500	85.8%	TACATTCTACTC
																	SLC7A7	ENSG00000155465	14	23242431	23299029	-	23288930	23288588	23288599	332	343	+	10.905	86.8%	TATATTCCACTG
																	SLC8A1	ENSG00000183023	2	40339286	40838193	-	40657411	40653535	40653546	3866	3877	-	10.815	86.6%	CACATTCCATCT
																							40679148	40677972	40677983	1166	1177	+	10.196	85.0%	CACATTGCTCTC
																	SLIT2	ENSG00000145147	4	20254883	20622184	+	20616486	20619791	20619802	3306	3317	+	10.528	85.9%	CACCTTCCTCCT
																							20616486	20619882	20619893	3397	3408	-	10.196	85.0%	CACGTTCCTCTT
																	SLIT3	ENSG00000184347	5	168088745	168728133	-	168219346	168220908	168220919	-1573	-1562	-	10.497	85.8%	AGCATTCCTGCT
																							168271837	168270226	168270237	1601	1612	+	10.196	85.0%	CACCTTCCTCTC
																	SMURF2	ENSG00000108854	17	62540735	62658386	-	62658386	62655090	62655101	3286	3297	-	10.897	86.8%	TAGATTCCTCAG
																							62658386	62657825	62657836	551	562	+	12.540	91.0%	CCCATTCCTCCG
																	SOX6	ENSG00000110693	11	15987995	16761138	-	16036873	16035358	16035369	1505	1516	+	11.092	87.3%	CTCATTCCAGGG
																							16424409	16426271	16426282	-1873	-1862	-	12.984	92.2%	AACATTCCACAG
																							16455997	16460744	16460755	-4758	-4747	+	10.528	85.9%	CACATTTCTCCT
																							16627538	16625404	16625415	2124	2135	+	11.420	88.2%	CACATTCTTCTC
																	SPTB	ENSG00000070182	14	65213002	65346601	-	65289866	65291696	65291707	-1841	-1830	-	10.238	85.1%	GTCATTCCACCG
																							65346601	65346675	65346686	-85	-74	+	11.849	89.3%	GACATTCCTGCC
																	ST3GAL3	ENSG00000126091	1	44171495	44396831	+	44171495	44170197	44170208	-1298	-1287	+	10.687	86.3%	TGCATTCCGCTG
																							44171495	44170276	44170287	-1219	-1208	-	11.371	88.0%	AGCATTCCAGTG
																	STC2	ENSG00000113739	5	172741716	172756506	-	172751289	172746778	172746789	4501	4512	-	11.190	87.6%	AGCATTCCTCCT
																	STRA13	ENSG00000169689	17	79976579	79980794	-	79980794	79981731	79981742	-948	-937	-	10.196	85.0%	CACCTTCCTCGC
																	SYBU	ENSG00000147642	8	110586207	110704020	-	110655655	110652286	110652297	3359	3370	-	11.019	87.1%	TCCATTCCTGGG
																							110692448	110692416	110692427	22	33	+	11.005	87.1%	TACATTCTAGAG
																	SYT1	ENSG00000067715	12	79257773	79845788	+	79257773	79255468	79255479	-2305	-2294	+	10.528	85.9%	CACTTTCCTCCT
																							79258449	79258208	79258219	-241	-230	+	11.363	88.0%	GGCATTCCTGAG
																							79262490	79260722	79260733	-1768	-1757	-	11.402	88.1%	CACATTACACTG
																	TAGLN	ENSG00000149591	11	117070037	117075503	+	117070037	117067640	117067651	-2397	-2386	-	10.477	85.8%	GACATTCTTGGG
																	TCF19	ENSG00000137310	6	31126319	31134936	+	31126319	31124627	31124638	-1692	-1681	-	10.656	86.2%	GACATTCCCCTG
																	TCF7L1	ENSG00000152284	2	85360533	85537511	+	85440746	85442982	85442993	2237	2248	+	11.329	87.9%	TACATTTCTCTG
																	TEAD4	ENSG00000197905	12	3068496	3149839	+	3120210	3123211	3123222	3002	3013	+	10.414	85.6%	TCCATTCCTCCT
																	TFAP4	ENSG00000090447	16	4307187	4323001	-	4323001	4324134	4324145	-1144	-1133	-	11.340	88.0%	GACATTCCAAGG
																	TGFB2	ENSG00000092969	1	218519577	218617961	+	218519577	218517716	218517727	-1861	-1850	+	10.590	86.0%	TACATTCAACAG
																							218519577	218518491	218518502	-1086	-1075	+	13.998	94.8%	CACATTCCACCT
																							218607468	218608646	218608657	1179	1190	-	10.277	85.2%	CACACTCCAGAG
																	THBS1	ENSG00000137801	15	39873127	39891119	+	39873127	39872211	39872222	-916	-905	-	10.636	86.2%	TACATTTCTGTG
																							39873280	39875516	39875527	2237	2248	-	10.709	86.3%	CACTTTCCAGTG
																	TINAGL1	ENSG00000142910	1	32042116	32053288	+	32043746	32043707	32043718	-39	-28	-	13.146	92.6%	AACATTCCTGGG
																							32045354	32045298	32045309	-56	-45	-	10.709	86.3%	CACATTTCAGGG
																	TLN2	ENSG00000171914	15	62939477	63136830	+	63050789	63052509	63052520	1721	1732	-	11.093	87.3%	TACATTCCAATC
																	TMEM125	ENSG00000179178	1	43735665	43739673	+	43736617	43736178	43736189	-439	-428	+	12.542	91.0%	GACATTCCTCCT
																							43736617	43736252	43736263	-365	-354	-	11.794	89.1%	GGCATTCCTGTG
																	TMEM194A	ENSG00000166881	12	57449426	57481846	-	57481846	57486041	57486052	-4206	-4195	+	10.412	85.6%	GGCATTCCTAGG
																							57481846	57486615	57486626	-4780	-4769	+	11.825	89.2%	CACATGCCTCTG
																	TMEM38B	ENSG00000095209	9	108456825	108538893	+	108467956	108472748	108472759	4793	4804	+	10.528	85.9%	CATATTCCTCCC
																	TMPO	ENSG00000120802	12	98909290	98944157	+	98909290	98906755	98906766	-2535	-2524	+	10.426	85.6%	AGCATTCCTCAT
																	TNFAIP1	ENSG00000109079	17	26662730	26674035	+	26662730	26662538	26662549	-192	-181	+	11.353	88.0%	CCCATTCCACAG
																							26662787	26663452	26663463	666	677	-	11.238	87.7%	CACATTCCGCCC
																	TNFSF4	ENSG00000117586	1	173152873	173176452	-	173176452	173176612	173176623	-171	-160	+	11.093	87.3%	GACATTCCAGTT
																	TOMM40	ENSG00000130204	19	45394477	45406935	+	45394477	45392497	45392508	-1980	-1969	-	10.970	87.0%	CACATCCCACAG
																	TRAIP	ENSG00000183763	3	49866034	49894007	-	49877985	49879667	49879678	-1693	-1682	-	14.421	95.8%	CACATTCCTCCC
																							49894007	49896625	49896636	-2629	-2618	-	10.709	86.3%	CACATCCCAGTG
																	TREML2	ENSG00000112195	6	41158015	41168932	-	41168932	41168192	41168203	730	741	-	10.218	85.1%	CCCATTCCTGCC
																	TSLP	ENSG00000145777	5	110405760	110413722	+	110407390	110407207	110407218	-183	-172	-	10.528	85.9%	CACCTTCCTCCT
																	TSPAN2	ENSG00000134198	1	115590632	115632121	-	115632035	115627771	115627782	4254	4265	-	11.132	87.4%	CATATTCCTGTG
																	TSPYL4	ENSG00000187189	6	116571151	116575261	-	116575261	116580156	116580167	-4906	-4895	-	10.212	85.1%	TACATTGCAGTG
																	USP13	ENSG00000058056	3	179370543	179507189	+	179370543	179367255	179367266	-3288	-3277	+	12.618	91.2%	CACATTCTTCAG
																	VEPH1	ENSG00000197415	3	156977531	157251408	-	157146216	157146707	157146718	-502	-491	+	11.670	88.8%	CACATTCCTGGA
																							157154742	157157454	157157465	-2723	-2712	-	10.939	86.9%	TGCATTCCAAAG
																							157251395	157250676	157250687	709	720	+	13.161	92.6%	TACATTCCTCAT
																	VRK1	ENSG00000100749	14	97263641	97398059	+	97342366	97340405	97340416	-1961	-1950	-	10.832	86.7%	TACATTCTACCC
																	WDPCP	ENSG00000143951	2	63348518	64054977	-	63661064	63661292	63661303	-239	-228	-	10.528	85.9%	CACATTTCTCCT
																	WDR66	ENSG00000158023	12	122355768	122441833	+	122434792	122433689	122433700	-1103	-1092	-	10.249	85.2%	AACATTCCANNN
																	WDR76	ENSG00000092470	15	44119161	44160617	+	44119161	44116935	44116946	-2226	-2215	-	10.196	85.0%	CACAATCCTCTC
																	WNT5B	ENSG00000111186	12	1639057	1756409	+	1753963	1753313	1753324	-650	-639	-	13.839	94.3%	GACATTCCTCTG
																	WTIP	ENSG00000142279	19	34971874	34992085	+	34971874	34972661	34972672	788	799	+	10.358	85.4%	TACATTCCNNNN
																	WWOX	ENSG00000186153	16	78133551	79246031	+	78198142	78198257	78198268	116	127	-	11.402	88.1%	CACACTCCACTG
																	ZNF214	ENSG00000149050	11	7020549	7041599	-	7041599	7045805	7045816	-4217	-4206	-	10.277	85.2%	CAGATTCCAGAG
																	ZNF219	ENSG00000165804	14	21558205	21572881	-	21572881	21572947	21572958	-77	-66	-	10.164	85.0%	TCCATTCCAGAG
																	ZNF26	ENSG00000198393	12	133562951	133589154	+	133562951	133562871	133562882	-80	-69	-	11.825	89.2%	CACAATCCTCGG
																	ZNF367	ENSG00000165244	9	99148223	99180611	-	99180611	99182965	99182976	-2365	-2354	-	13.396	93.2%	CACATTCCTGGC
																	ZNF48	ENSG00000180035	16	30389427	30411429	+	30389427	30385871	30385882	-3556	-3545	+	13.305	93.0%	CACATTCCAGCC
																							30389427	30387292	30387303	-2135	-2124	-	14.602	96.3%	CACATTCCAGGG
																	ZNRD1	ENSG00000066379	6	30026676	30032686	+	30026676	30025428	30025439	-1248	-1237	+	10.528	85.9%	CACACTCCTCCT
																	ZNRF3	ENSG00000183579	22	29279580	29453475	+	29279890	29280681	29280692	792	803	+	10.277	85.2%	CACATTACAGAG
																							29279890	29280811	29280822	922	933	+	12.291	90.4%	TACATTCCAAAG
